# Supplementary material for: dsRNA-Seq: Identification of Viral Infection by Purifying and Sequencing dsRNA
Source: Viruses. 2019 Oct 14;11(10):943. doi: 10.3390/v11100943 (PMC6832592; doi:10.3390/v11100943)
Supplement: Supplementary file 1 [file viruses-11-00943-s001.zip]

Archive with 37 entries (33 files):
- viruses-578448-supplementary to xml/
- viruses-578448-supplementary to xml/RevisedSupplemental/
- viruses-578448-supplementary to xml/RevisedSupplemental/Figure_S1.pdf
- viruses-578448-supplementary to xml/RevisedSupplemental/Figure_S2.pdf
- viruses-578448-supplementary to xml/RevisedSupplemental/Figure_S3.pdf
- viruses-578448-supplementary to xml/RevisedSupplemental/Figure_S4.pdf
- viruses-578448-supplementary to xml/RevisedSupplemental/File_S1.fasta
- viruses-578448-supplementary to xml/RevisedSupplemental/File_S10.fasta
- viruses-578448-supplementary to xml/RevisedSupplemental/File_S11.fasta
- viruses-578448-supplementary to xml/RevisedSupplemental/File_S12.fasta
- viruses-578448-supplementary to xml/RevisedSupplemental/File_S13.fasta
- viruses-578448-supplementary to xml/RevisedSupplemental/File_S14.fasta
- viruses-578448-supplementary to xml/RevisedSupplemental/File_S15.fasta
- viruses-578448-supplementary to xml/RevisedSupplemental/File_S16.fasta
- viruses-578448-supplementary to xml/RevisedSupplemental/File_S17.fasta
- viruses-578448-supplementary to xml/RevisedSupplemental/File_S18.fasta
- viruses-578448-supplementary to xml/RevisedSupplemental/File_S2.fasta
- viruses-578448-supplementary to xml/RevisedSupplemental/File_S3.fasta
- viruses-578448-supplementary to xml/RevisedSupplemental/File_S4.fasta
- viruses-578448-supplementary to xml/RevisedSupplemental/File_S5.fasta
- viruses-578448-supplementary to xml/RevisedSupplemental/File_S6.fasta
- viruses-578448-supplementary to xml/RevisedSupplemental/File_S7.fasta
- viruses-578448-supplementary to xml/RevisedSupplemental/File_S8.fasta
- viruses-578448-supplementary to xml/RevisedSupplemental/File_S9.fasta
- viruses-578448-supplementary to xml/RevisedSupplemental/Table_S1.xlsx
- viruses-578448-supplementary to xml/RevisedSupplemental/Table_S2.xlsx
- viruses-578448-supplementary to xml/RevisedSupplemental/Table_S3.xlsx
- viruses-578448-supplementary to xml/__MACOSX/
- viruses-578448-supplementary to xml/__MACOSX/RevisedSupplemental/
- viruses-578448-supplementary to xml/__MACOSX/RevisedSupplemental/._Figure_S1.pdf
- viruses-578448-supplementary to xml/__MACOSX/RevisedSupplemental/._Figure_S2.pdf
- viruses-578448-supplementary to xml/__MACOSX/RevisedSupplemental/._Figure_S3.pdf
- viruses-578448-supplementary to xml/__MACOSX/RevisedSupplemental/._Figure_S4.pdf
- viruses-578448-supplementary to xml/__MACOSX/RevisedSupplemental/._File_S1.fasta
- viruses-578448-supplementary to xml/__MACOSX/RevisedSupplemental/._File_S15.fasta
- viruses-578448-supplementary to xml/__MACOSX/RevisedSupplemental/._File_S18.fasta
- viruses-578448-supplementary to xml/__MACOSX/RevisedSupplemental/._Table_S3.xlsx
