# Supplementary material for: dsRNA-Seq: Identification of Viral Infection by Purifying and Sequencing dsRNA
Source: Viruses. 2019 Oct 14;11(10):943. doi: 10.3390/v11100943 (PMC6832592; doi:10.3390/v11100943)
Supplement: Supplementary file 1 [file viruses-11-00943-s001.zip › viruses-578448-supplementary to xml/RevisedSupplemental/File_S1.fasta]

>V1_TR68|c0_g2_i1 len=10795 path=[5410:0-5408 5411:5409-10794] [-1, 5410, 5411, -2]
GTTATCGCTGGCGACTCCTTCGAGATGGACGCCGTTGGCGCTCTCCGTCTTTCTCCATTGCGTCGTGGCCTTGCTATTGACTCTACTGTAGACATTTTTACTTTTTATGTCCCTCATCGTCACGTTTATGGTGAACAGTGGATTAAGTTCATGAAGGATGGTGTTAATGCCACTCCTCTCCCGACTGTTAACACTACTGGTTATATTGACCATGCCGCTTTTCTTGGCACGATTAACCCTGATACCAATAAAATCCCTAAGCATTTGTTTCAGGGTTATTTGAATATCTATAACAACTATTTTAAAGCGCCGTGGATGCCTGACCGTACCGAGGCTAACCCTAATGAGCTTAATCAAGATGATGCTCGTTATGGTTTCCGTTGCTGCCATCTCAAAAACATTTGGACTGCTCCGCTTCCTCCTGAGACTGAGCTTTCTCGCCAAATGACGACTTCTACCACATCTATTGACATTATGGGTCTGCAAGCTGCTTATGCTAATTTGCATACTGACCAAGAACGTGATTACTTCATGCAGCGTTACCATGATGTTATTTCTTCATTTGGAGGTAAAACCTCTTATGACGCTGACAACCGTCCTTTACTTGTCATGCGCTCTAATCTCTGGGCATCTGGCTATGATGTTGATGGAACTGACCAAACGTCGTTAGGCCAGTTTTCTGGTCGTGTTCAACAGACCTATAAACATTCTGTGCCGCGTTTCTTTGTTCCTGAGCATGGCACTATGTTTACTCTTGCGCTTGTTCGTTTTCCGCCTACTGCGACTAAAGAGATTCAGTACCTTAACGCTAAAGGTGCTTTGACTTATACCGATATTGCTGGCGACCCTGTTTTGTATGGCAACTTGCCGCCGCGTGAAATTTCTATGAAGGATGTTTTCCGTTCTGGTGATTCGTCTAAGAAGTTTAAGATTGCTGAGGGTCAGTGGTATCGTTATGCGCCTTCGTATGTTTCTCCTGCTTATCACCTTCTTGAAGGCTTCCCATTCATTCAGGAACCGCCTTCTGGTGATTTGCAAGAACGCGTACTTATTCGCCACCATGATTATGACCAGTGTTTCCAGTCCGTTCAGTTGTTGCAGTGGAATAGTCAGGTTAAATTTAATGTGACCGTTTATCGCAATCTGCCGACCACTCGCGATTCAATCATGACTTCGTGATAAAAGATTGAGTGTGAGGTTATAACGCCGAAGCGGTAAAAATTTTAATTTTTGCCGCTGAGGGGTTGACCAAGCGAAGCGCGGTAGGTTTTCTGCTTAGGAGTTTAATCATGTTTCAGACTTTTATTTCTCGCCATAATTCAAACTTTTTTTCTGATAAGCTGGTTCTCACTTCTGTTACTCCAGCTTCTTCGGCACCTGTTTTACAGACACCTAAAGCTACATCGTCAACGTTATATTTTGATAGTTTGACGGTTAATGCTGGTAATGGTGGTTTTCTTCATTGCATTCAGATGGATACATCTGTCAACGCCGCTAATCAGGTTGTTTCTGTTGGTGCTGATATTGCTTTTGATGCCGACCCTAAATTTTTTGCCTGTTTGGTTCGCTTTGAGTCTTCTTCGGTTCCGACTACCCTCCCGACTGCCTATGATGTTTATCCTTTGGATGGTCGCCATGATGGTGGTTATTATACCGTCAAGGACTGTGTGACTATTGACGTCCTTCCCCGTACGCCGGGCAATAATGTTTATGTTGGTTTCATGGTTTGGTCTAACTTTACCGCTACTAAATGCCGCGGATTGGTTTCGCTGAATCAGGTTATTAAAGAGATTATTTGTCTCCAGCCACTTAAGTGAGGTGATTTATGTTTGGTGCTATTGCTGGCGGTATTGCTTCTGCTCTTGCTGGTGGCGCCATGTCTAAATTGTTTGGAGGCGGTCAAAAAGCCGCCTCCGGTGGCATTCAAGGTGATGTGCTTGCTACCGATAACAATACTGTAGGCATGGGTGATGCTGGTATTAAATCTGCCATTCAAGGCTCTAATGTTCCTAACCCTGATGAGGCCGTCCCTAGTTTTGTTTCTGGTGCTATGGCTAAAGCTGGTAAAGGACTTCTTGAAGGTACGTTGCAGGCTGGCACTTCTGCCGTTTCTGATAAGTTGCTTGATTTGGTTGGACTTGGTGGCAAGTCTGCCGCTGATAAAGGAAAGGATACTCGTGATTATCTTGCTGCTGCATTTCCTGAGCTTAATGCTTGGGAGCGTGCTGGTGCTGATGCTTCCTCTGCTGGTATGGTTGACGCCGGATTTGAGAATCAAAAAGAGCTTACTAAAATGCAACTGGACAATCAGAAAGAGATTGCCGAGATGCAAAATGAGACTCAAAAAGAGATTGCTGGCATTCAGTCGGCGACTTCACGCCAGAATACGAAAGACCAGGTATATGCACAAAATGAGATGCTTGCTTATCAACAGAAGGAGTCTACTGCTCGCGTTGCGTCTATTATGGAAAACACCAATCTTTCCAAGCAACAGCAGGTTTCCGAGATTATGCGCCAAATGCTTACTCAAGCTCAAACGGCTGGTCAGTATTTTACCAATGACCAAATCAAAGAAATGACTCGCAAGGTTAGTGCTGAGGTTGACTTAGTTCATCAGCAAACGCAGAATCAGCGGTATGGCTCTTCTCATATTGGCGCTACTGCAAAGGATATTTCTAATGTCGTCACTGATGCTGCTTCTGGTGTGGTTGATATTTTTCATGGTATTGATAAAGCTGTTGCCGATACTTGGAACAATTTCTGGAAAGACGGTAAAGCTGATGGTATTGGCTCTAATTTGTCTAGGAAATAACCGTCAGGATTGACACCCTCCCAATTGTATGTTTTCATGCCTCCAAATCTTGGAGGCTTTTTTATGGTTCGTTCTTATTACCCTTCTGAATGTCACGCTGATTATTTTGACTTTGAGCGTATCGAGGCTCTTAAACCTGCTATTGAGGCTTGTGGCATTTCTACTCTTTCTCAATCCCCAATGCTTGGCTTCCATAAGCAGATGGATAACCGCATCAAGCTCTTGGAAGAGATTCTGTCTTTTCGTATGCAGGGCGTTGAGTTCGATAATGGTGATATGTATGTTGACGGCCATAAGGCTGCTTCTGACGTTCGTGATGAGTTTGTATCTGTTACTGAGAAGTTAATGGATGAATTGGCACAATGCTACAATGTGCTCCCCCAACTTGATATTAATAACACTATAGACCACCGCCCCGAAGGGGACGAAAAATGGTTTTTAGAGAACGAGAAGACGGTTACGCAGTTTTGCCGCAAGCTGGCTGCTGAACGCCCTCTTAAGGATATTCGCGATGAGTATAATTACCCCAAAAAGAAAGGTATTAAGGATGAGTGTTCAAGATTGCTGGAGGCCTCCACTATGAAATCGCGTAGAGGCTTTGCTATTCAGCGTTTGATGAATGCAATGCGACAGGCTCATGCTGATGGTTGGTTTATCGTTTTTGACACTCTCACGTTGGCTGACGACCGATTAGAGGCGTTTTATGATAATCCCAATGCTTTGCGTGACTATTTTCGTGATATTGGTCGTATGGTTCTTGCTGCCGAGGGTCGCAAGGCTAATGATTCACACGCCGACTGCTATCAGTATTTTTGTGTGCCTGAGTATGGTACAGCTAATGGCCGTCTTCATTTCCATGCGGTGCACTTTATGCGGACACTTCCTACAGGTAGCGTTGACCCTAATTTTGGTCGTCGGGTACGCAATCGCCGCCAGTTAAATAGCTTGCAAAATACGTGGCCTTATGGTTACAGTATGCCCATCGCAGTTCGCTACACGCAGGACGCTTTTTCACGTTCTGGTTGGTTGTGGCCTGTTGATGCTAAAGGTGAGCCGCTTAAAGCTACCAGTTATATGGCTGTTGGTTTCTATGTGGCTAAATACGTTAACAAAAAGTCAGATATGGACCTTGCTGCTAAAGGTCTAGGAGCTAAAGAATGGAACAACTCACTAAAAACCAAGCTGTCGCTACTTCCCAAGAAGCTGTTCAGAATCAGAATGAGCCGCAACTTCGGGATGAAAATGCTCACAATGACAAATCTGTCCACGGAGTGCTTAATCCAACTTACCAAGCTGGGTTACGACGCGACGCCGTTCAACCAGATATTGAAGCAGAACGCAAAAAGAGAGATGAGATTGAGGCTGGGAAAAGTTACTGTAGCCGACGTTTTGGCGGCGCAACCTGTGACGACAAATCTGCTCAAATTTATGCGCGCTTCGATAAAAATGATTGGCGTATCCAACCTGCAGAGTTTTATCGCTTCCATGACGCAGAAGTTAACACTTTCGGATATTTCTGATGAGTCGAAAAATTATCTTGATAAAGCAGGAATTACTACTGCTTGTTTACGAATTAAATCGAAGTGGACTGCTGGCGGAAAATGAGAAAATTCGACCTATCCTTGCGCAGCTCGAGAAGCTCTTACTTTGCGACCTTTCGCCATCAACTAACGATTCTGTCAAAAACTGACGCGTTGGATGAGGAGAAGTGGCTTAATATGCTTGGCACGTTCGTCAAGGACTGGTTTAGATATGAGTCACATTTTGTTCATGGTAGAGATTCTCTTGTTGACATTTTAAAAGAGCGTGGATTACTATCTGAGTCCGATGCTGTTCAACCACTAATAGGTAAGAAATCATGAGTCAAGTTACTGAACAATCCGTACGTTTCCAGACCGCTTTGGCCTCTATTAAGCTCATTCAGGCTTCTGCCGTTTTGGATTTAACCGAAGATGATTTCGATTTTCTGACGAGTAACAAAGTTTGGATTGCTACTGACCGCTCTCGTGCTCGTCGCTGCGTTGAGGCTTGCGTTTATGGTACGCTGGACTTTGTAGGATACCCTCGCTTTCCTGCTCCTGTTGAGTTTATTGCTGCCGTCATTGCTTATTATGTTCATCCCGTCAACATTCAAACGGCCTGTCTCATCATGGAAGGCGCTGAATTTACGGAAAACATTATTAATGGCGTCGAGCGTCCGGTTAAAGCCGCTGAATTGTTCGCGTTTACCTTGCGTGTACGCGCAGGAAACACTGACGTTCTTACTGACGCAGAAGAAAACGTGCGTCAAAAATTACGTGCAGAAGGAGTGATGTAATGTCTAAAGGTAAAAAACGTTCTGGCGCTCGCCCTGGTCGTCCGCAGCCGTTGCGAGGTACTAAAGGCAAGCGTAAAGGCGCTCGTCTTTGGTATGTAGGTGGTCAACAATTTTAATTGCAGGGGCTTCGGCCCCTTACTTGAGGATAAATTATGTCTAATATTCAAACTGGCGCCGAGCGTATGCCGCATGACCTTTCCCATCTTGGCTTCCTTGCTGGTCAGATTGGTCGTCTTATTACCATTTCAACTACTCCGGTTATCGCTGGCGACTCCTTCGAGATGGACGCCGTTGGCGCTCTCCGTCTTTCTCCATTGCGTCGTGGCCTTGCTATTGACTCTACTGTAGACATTTTTACTTTTTATGTCCCTCATCGTCACGTTTATGGTGAACAGTGGATTAAGTTCATGAAGGATGGTGTTAATGCCACTCCTCTCCCGACTGTTAACACTACTGGTTATATTGACCATGCCGCTTTTCTTGGCACGATTAACCCTGATACCAATAAAATCCCTAAGCATTTGTTTCAGGGTTATTTGAATATCTATAACAACTATTTTAAAGCGCCGTGGATGCCTGACCGTACCGAGGCTAACCCTAATGAGCTTAATCAAGATGATGCTCGTTATGGTTTCCGTTGCTGCCATCTCAAAAACATTTGGACTGCTCCGCTTCCTCCTGAGACTGAGCTTTCTCGCCAAATGACGACTTCTACCACATCTATTGACATTATGGGTCTGCAAGCTGCTTATGCTAATTTGCATACTGACCAAGAACGTGATTACTTCATGCAGCGTTACCATGATGTTATTTCTTCATTTGGAGGTAAAACCTCTTATGACGCTGACAACCGTCCTTTACTTGTCATGCGCTCTAATCTCTGGGCATCTGGCTATGATGTTGATGGAACTGACCAAACGTCGTTAGGCCAGTTTTCTGGTCGTGTTCAACAGACCTATAAACATTCTGTGCCGCGTTTCTTTGTTCCTGAGCATGGCACTATGTTTACTCTTGCGCTTGTTCGTTTTCCGCCTACTGCGACTAAAGAGATTCAGTACCTTAACGCTAAAGGTGCTTTGACTTATACCGATATTGCTGGCGACCCTGTTTTGTATGGCAACTTGCCGCCGCGTGAAATTTCTATGAAGGATGTTTTCCGTTCTGGTGATTCGTCTAAGAAGTTTAAGATTGCTGAGGGTCAGTGGTATCGTTATGCGCCTTCGTATGTTTCTCCTGCTTATCACCTTCTTGAAGGCTTCCCATTCATTCAGGAACCGCCTTCTGGTGATTTGCAAGAACGCGTACTTATTCGCCACCATGATTATGACCAGTGTTTCCAGTCCGTTCAGTTGTTGCAGTGGAATAGTCAGGTTAAATTTAATGTGACCGTTTATCGCAATCTGCCGACCACTCGCGATTCAATCATGACTTCGTGATAAAAGATTGAGTGTGAGGTTATAACGCCGAAGCGGTAAAAATTTTAATTTTTGCCGCTGAGGGGTTGACCAAGCGAAGCGCGGTAGGTTTTCTGCTTAGGAGTTTAATCATGTTTCAGACTTTTATTTCTCGCCATAATTCAAACTTTTTTTCTGATAAGCTGGTTCTCACTTCTGTTACTCCAGCTTCTTCGGCACCTGTTTTACAGACACCTAAAGCTACATCGTCAACGTTATATTTTGATAGTTTGACGGTTAATGCTGGTAATGGTGGTTTTCTTCATTGCATTCAGATGGATACATCTGTCAACGCCGCTAATCAGGTTGTTTCTGTTGGTGCTGATATTGCTTTTGATGCCGACCCTAAATTTTTTGCCTGTTTGGTTCGCTTTGAGTCTTCTTCGGTTCCGACTACCCTCCCGACTGCCTATGATGTTTATCCTTTGGATGGTCGCCATGATGGTGGTTATTATACCGTCAAGGACTGTGTGACTATTGACGTCCTTCCCCGTACGCCGGGCAATAATGTTTATGTTGGTTTCATGGTTTGGTCTAACTTTACCGCTACTAAATGCCGCGGATTGGTTTCGCTGAATCAGGTTATTAAAGAGATTATTTGTCTCCAGCCACTTAAGTGAGGTGATTTATGTTTGGTGCTATTGCTGGCGGTATTGCTTCTGCTCTTGCTGGTGGCGCCATGTCTAAATTGTTTGGAGGCGGTCAAAAAGCCGCCTCCGGTGGCATTCAAGGTGATGTGCTTGCTACCGATAACAATACTGTAGGCATGGGTGATGCTGGTATTAAATCTGCCATTCAAGGCTCTAATGTTCCTAACCCTGATGAGGCCGTCCCTAGTTTTGTTTCTGGTGCTATGGCTAAAGCTGGTAAAGGACTTCTTGAAGGTACGTTGCAGGCTGGCACTTCTGCCGTTTCTGATAAGTTGCTTGATTTGGTTGGACTTGGTGGCAAGTCTGCCGCTGATAAAGGAAAGGATACTCGTGATTATCTTGCTGCTGCATTTCCTGAGCTTAATGCTTGGGAGCGTGCTGGTGCTGATGCTTCCTCTGCTGGTATGGTTGACGCCGGATTTGAGAATCAAAAAGAGCTTACTAAAATGCAACTGGACAATCAGAAAGAGATTGCCGAGATGCAAAATGAGACTCAAAAAGAGATTGCTGGCATTCAGTCGGCGACTTCACGCCAGAATACGAAAGACCAGGTATATGCACAAAATGAGATGCTTGCTTATCAACAGAAGGAGTCTACTGCTCGCGTTGCGTCTATTATGGAAAACACCAATCTTTCCAAGCAACAGCAGGTTTCCGAGATTATGCGCCAAATGCTTACTCAAGCTCAAACGGCTGGTCAGTATTTTACCAATGACCAAATCAAAGAAATGACTCGCAAGGTTAGTGCTGAGGTTGACTTAGTTCATCAGCAAACGCAGAATCAGCGGTATGGCTCTTCTCATATTGGCGCTACTGCAAAGGATATTTCTAATGTCGTCACTGATGCTGCTTCTGGTGTGGTTGATATTTTTCATGGTATTGATAAAGCTGTTGCCGATACTTGGAACAATTTCTGGAAAGACGGTAAAGCTGATGGTATTGGCTCTAATTTGTCTAGGAAATAACCGTCAGGATTGACACCCTCCCAATTGTATGTTTTCATGCCTCCAAATCTTGGAGGCTTTTTTATGGTTCGTTCTTATTACCCTTCTGAATGTCACGCTGATTATTTTGACTTTGAGCGTATCGAGGCTCTTAAACCTGCTATTGAGGCTTGTGGCATTTCTACTCTTTCTCAATCCCCAATGCTTGGCTTCCATAAGCAGATGGATAACCGCATCAAGCTCTTGGAAGAGATTCTGTCTTTTCGTATGCAGGGCGTTGAGTTCGATAATGGTGATATGTATGTTGACGGCCATAAGGCTGCTTCTGACGTTCGTGATGAGTTTGTATCTGTTACTGAGAAGTTAATGGATGAATTGGCACAATGCTACAATGTGCTCCCCCAACTTGATATTAATAACACTATAGACCACCGCCCCGAAGGGGACGAAAAATGGTTTTTAGAGAACGAGAAGACGGTTACGCAGTTTTGCCGCAAGCTGGCTGCTGAACGCCCTCTTAAGGATATTCGCGATGAGTATAATTACCCCAAAAAGAAAGGTATTAAGGATGAGTGTTCAAGATTGCTGGAGGCCTCCACTATGAAATCGCGTAGAGGCTTTGCTATTCAGCGTTTGATGAATGCAATGCGACAGGCTCATGCTGATGGTTGGTTTATCGTTTTTGACACTCTCACGTTGGCTGACGACCGATTAGAGGCGTTTTATGATAATCCCAATGCTTTGCGTGACTATTTTCGTGATATTGGTCGTATGGTTCTTGCTGCCGAGGGTCGCAAGGCTAATGATTCACACGCCGACTGCTATCAGTATTTTTGTGTGCCTGAGTATGGTACAGCTAATGGCCGTCTTCATTTCCATGCGGTGCACTTTATGCGGACACTTCCTACAGGTAGCGTTGACCCTAATTTTGGTCGTCGGGTACGCAATCGCCGCCAGTTAAATAGCTTGCAAAATACGTGGCCTTATGGTTACAGTATGCCCATCGCAGTTCGCTACACGCAGGACGCTTTTTCACGTTCTGGTTGGTTGTGGCCTGTTGATGCTAAAGGTGAGCCGCTTAAAGCTACCAGTTATATGGCTGTTGGTTTCTATGTGGCTAAATACGTTAACAAAAAGTCAGATATGGACCTTGCTGCTAAAGGTCTAGGAGCTAAAGAATGGAACAACTCACTAAAAACCAAGCTGTCGCTACTTCCCAAGAAGCTGTTCAGAATCAGAATGAGCCGCAACTTCGGGATGAAAATGCTCACAATGACAAATCTGTCCACGGAGTGCTTAATCCAACTTACCAAGCTGGGTTACGACGCGACGCCGTTCAACCAGATATTGAAGCAGAACGCAAAAAGAGAGATGAGATTGAGGCTGGGAAAAGTTACTGTAGCCGACGTTTTGGCGGCGCAACCTGTGACGACAAATCTGCTCAAATTTATGCGCGCTTCGATAAAAATGATTGGCGTATCCAACCTGCAGAGTTTTATCGCTTCCATGACGCAGAAGTTAACACTTTCGGATATTTCTGATGAGTCGAAAAATTATCTTGATAAAGCAGGAATTACTACTGCTTGTTTACGAATTAAATCGAAGTGGACTGCTGGCGGAAAATGAGAAAATTCGACCTATCCTTGCGCAGCTCGAGAAGCTCTTACTTTGCGACCTTTCGCCATCAACTAACGATTCTGTCAAAAACTGACGCGTTGGATGAGGAGAAGTGGCTTAATATGCTTGGCACGTTCGTCAAGGACTGGTTTAGATATGAGTCACATTTTGTTCATGGTAGAGATTCTCTTGTTGACATTTTAAAAGAGCGTGGATTACTATCTGAGTCCGATGCTGTTCAACCACTAATAGGTAAGAAATCATGAGTCAAGTTACTGAACAATCCGTACGTTTCCAGACCGCTTTGGCCTCTATTAAGCTCATTCAGGCTTCTGCCGTTTTGGATTTAACCGAAGATGATTTCGATTTTCTGACGAGTAACAAAGTTTGGATTGCTACTGACCGCTCTCGTGCTCGTCGCTGCGTTGAGGCTTGCGTTTATGGTACGCTGGACTTTGTAGGATACCCTCGCTTTCCTGCTCCTGTTGAGTTTATTGCTGCCGTCATTGCTTATTATGTTCATCCCGTCAACATTCAAACGGCCTGTCTCATCATGGAAGGCGCTGAATTTACGGAAAACATTATTAATGGCGTCGAGCGTCCGGTTAAAGCCGCTGAATTGTTCGCGTTTACCTTGCGTGTACGCGCAGGAAACACTGACGTTCTTACTGACGCAGAAGAAAACGTGCGTCAAAAATTACGTGCAGAAGGAGTGATGTAATGTCTAAAGGTAAAAAACGTTCTGGCGCTCGCCCTGGTCGTCCGCAGCCGTTGCGAGGTACTAAAGGCAAGCGTAAAGGCGCTCGTCTTTGGTATGTAGGTGGTCAACAATTTTAATTGCAGGGGCTTCGGCCCCTTACTTGAGGATAAATTATGTCTAATATTCAAACTGGCGCCGAGCGTATGCCGCATGACCTTTCCCATCTTGGCTTCCTTGCTGGTCAGATTGGTCGTCTTATTACCATTTCAACTACTCCGGTTATCGCTGGCGACTCCTTCGA
>V1_TR41|c0_g1_i1 len=10771 path=[5412:0-5384 5413:5385-5408 5414:5409-10770] [-1, 5412, 5413, 5414, -2]
CCACAAGCCTCAATAGCAGGTTTAAGAGCCTCGATACGCTCAAAGTCAAAATAATCAGCGTGACATTCAGAAGGGTAATAAGAACGAACCATAAAAAAGCCTCCAAGATTTGGAGGCATGAAAACATACAATTGGGAGGGTGTCAATCCTGACGGTTATTTCCTAGACAAATTAGAGCCAATACCATCAGCTTTACCGTCTTTCCAGAAATTGTTCCAAGTATCGGCAACAGCTTTATCAATACCATGAAAAATATCAACCACACCAGAAGCAGCATCAGTGACGACATTAGAAATATCCTTTGCAGTAGCGCCAATATGAGAAGAGCCATACCGCTGATTCTGCGTTTGCTGATGAACTAAGTCAACCTCAGCACTAACCTTGCGAGTCATTTCTTTGATTTGGTCATTGGTAAAATACTGACCAGCCGTTTGAGCTTGAGTAAGCATTTGGCGCATAATCTCGGAAACCTGCTGTTGCTTGGAAAGATTGGTGTTTTCCATAATAGACGCAACGCGAGCAGTAGACTCCTTCTGTTGATAAGCAAGCATCTCATTTTGTGCATATACCTGGTCTTTCGTATTCTGGCGTGAAGTCGCCGACTGAATGCCAGCAATCTCTTTTTGAGTCTCATTTTGCATCTCGGCAATCTCTTTCTGATTGTCCAGTTGCATTTTAGTAAGCTCTTTTTGATTCTCAAATCCGGCGTCAACCATACCAGCAGAGGAAGCATCAGCACCAGCACGCTCCCAAGCATTAAGCTCAGGAAATGCAGCAGCAAGATAATCACGAGTATCCTTTCCTTTATCAGCGGCAGACTTGCCACCAAGTCCAACCAAATCAAGCAACTTATCAGAAACGGCAGAAGTGCCAGCCTGCAACGTACCTTCAAGAAGTCCTTTACCAGCTTTAGCCATAGCACCAGAAACAAAACTAGGGACGGCCTCATCAGGGTTAGGAACATTAGAGCCTTGAATGGCAGATTTAATACCAGCATCACCCATGCCTACAGTATTGTTATCGGTAGCAAGCACATCACCTTGAATGCCACCGGAGGCGGCTTTTTGACCGCCTCCAAACAATTTAGACATGGCGCCACCAGCAAGAGCAGAAGCAATACCGCCAGCAATAGCACCAAACATAAATCACCTCACTTAAGTGGCTGGAGACAAATAATCTCTTTAATAACCTGATTCAGCGAAACCAATCCGCGGCATTTAGTAGCGGTAAAGTTAGACCAAACCATGAAACCAACATAAACATTATTGCCCGGCGTACGGGGAAGGACGTCAATAGTCACACAGTCCTTGACGGTATAATAACCACCATCATGGCGACCATCCAAAGGATAAACATCATAGGCAGTCGGGAGGGTAGTCGGAACCGAAGAAGACTCAAAGCGAACCAAACAGGCAAAAAATTTAGGGTCGGCATCAAAAGCAATATCAGCACCAACAGAAACAACCTGATTAGCGGCGTTGACAGATGTATCCATCTGAATGCAATGAAGAAAACCACCATTACCAGCATTAACCGTCAAACTATCAAAATATAACGTTGACGATGTAGCTTTAGGTGTCTGTAAAACAGGTGCCGAAGAAGCTGGAGTAACAGAAGTGAGAACCAGCTTATCAGAAAAAAAGTTTGAATTATGGCGAGAAATAAAAGTCTGAAACATGATTAAACTCCTAAGCAGAAAACCTACCGCGCTTCGCTTGGTCAACCCCTCAGCGGCAAAAATTAAAATTTTTACCGCTTCGGCGTTATAACCTCACACTCAATCTTTTATCACGAAGTCATGATTGAATCGCGAGTGGTCGGCAGATTGCGATAAACGGTCACATTAAATTTAACCTGACTATTCCACTGCAACAACTGAACGGACTGGAAACACTGGTCATAATCATGGTGGCGAATAAGTACGCGTTCTTGCAAATCACCAGAAGGCGGTTCCTGAATGAATGGGAAGCCTTCAAGAAGGTGATAAGCAGGAGAAACATACGAAGGCGCATAACGATACCACTGACCCTCAGCAATCTTAAACTTCTTAGACGAATCACCAGAACGGAAAACATCCTTCATAGAAATTTCACGCGGCGGCAAGTTGCCATACAAAACAGGGTCGCCAGCAATATCGGTATAAGTCAAAGCACCTTTAGCGTTAAGGTACTGAATCTCTTTAGTCGCAGTAGGCGGAAAACGAACAAGCGCAAGAGTAAACATAGTGCCATGCTCAGGAACAAAGAAACGCGGCACAGAATGTTTATAGGTCTGTTGAACACGACCAGAAAACTGGCCTAACGACGTTTGGTCAGTTCCATCAACATCATAGCCAGATGCCCAGAGATTAGAGCGCATGACAAGTAAAGGACGGTTGTCAGCGTCATAAGAGGTTTTACCTCCAAATGAAGAAATAACATCATGGTAACGCTGCATGAAGTAATCACGTTCTTGGTCAGTATGCAAATTAGCATAAGCAGCTTGCAGACCCATAATGTCAATAGATGTGGTAGAAGTCGTCATTTGGCGAGAAAGCTCAGTCTCAGGAGGAAGCGGAGCAGTCCAAATGTTTTTGAGATGGCAGCAACGGAAACCATAACGAGCATCATCTTGATTAAGCTCATTAGGGTTAGCCTCGGTACGGTCAGGCATCCACGGCGCTTTAAAATAGTTGTTATAGATATTCAAATAACCCTGAAACAAATGCTTAGGGATTTTATTGGTATCAGGGTTAATCGTGCCAAGAAAAGCGGCATGGTCAATATAACCAGTAGTGTTAACAGTCGGGAGAGGAGTGGCATTAACACCATCCTTCATGAACTTAATCCACTGTTCACCATAAACGTGACGATGAGGGACATAAAAAGTAAAAATGTCTACAGTAGAGTCAATAGCAAGGCCACGACGCAATGGAGAAAGACGGAGAGCGCCAACGGCGTCCATCTCGAAGGAGTCGCCAGCGATAACCGGAGTAGTTGAAATGGTAATAAGACGACCAATCTGACCAGCAAGGAAGCCAAGATGGGAAAGGTCATGCGGCATACGCTCGGCGCCAGTTTGAATATTAGACATAATTTATCCTCAAGTAAGGGGCCGAAGCCCCTGCAATTAAAATTGTTGACCACCTACATACCAAAGACGAGCGCCTTTACGCTTGCCTTTAGTACCTCGCAACGGCTGCGGACGACCAGGGCGAGCGCCAGAACGTTTTTTACCTTTAGACATTACATCACTCCTTCTGCACGTAATTTTTGACGCACGTTTTCTTCTGCGTCAGTAAGAACGTCAGTGTTTCCTGCGCGTACACGCAAGGTAAACGCGAACAATTCAGCGGCTTTAACCGGACGCTCGACGCCATTAATAATGTTTTCCGTAAATTCAGCGCCTTCCATGATGAGACAGGCCGTTTGAATGTTGACGGGATGAACATAATAAGCAATGACGGCAGCAATAAACTCAACAGGAGCAGGAAAGCGAGGGTATCCTACAAAGTCCAGCGTACCATAAACGCAAGCCTCAACGCAGCGACGAGCACGAGAGCGGTCAGTAGCAATCCAAACTTTGTTACTCGTCAGAAAATCGAAATCATCTTCGGTTAAATCCAAAACGGCAGAAGCCTGAATGAGCTTAATAGAGGCCAAAGCGGTCTGGAAACGTACGGATTGTTCAGTAACTTGACTCATGATTTCTTACCTATTAGTGGTTGAACAGCATCGGACTCAGATAGTAATCCACGCTCTTTTAAAATGTCAACAAGAGAATCTCTACCATGAACAAAATGTGACTCATATCTAAACCAGTCCTTGACGAACGTGCCAAGCATATTAAGCCACTTCTCCTCATCCAACGCGTCAGTTTTTGACAGAATCGTTAGTTGATGGCGAAAGGTCGCAAAGTAAGAGCTTCTCGAGCTGCGCAAGGATAGGTCGAATTTTCTCATTTTCCGCCAGCAGTCCACTTCGATTTAATTCGTAAACAAGCAGTAGTAATTCCTGCTTTATCAAGATAATTTTTCGACTCATCAGAAATATCCGAAAGTGTTAACTTCTGCGTCATGGAAGCGATAAAACTCTGCAGGTTGGATACGCCAATCATTTTTATCGAAGCGCGCATAAATTTGAGCAGATTTGTCGTCACAGGTTGCGCCGCCAAAACGTCGGCTACAGTAACTTTTCCCAGCCTCAATCTCATCTCTCTTTTTGCGTTCTGCTTCAATATCTGGTTGAACGGCGTCGCGTCGTAACCCAGCTTGGTAAGTTGGATTAAGCACTCCGTGGACAGATTTGTCATTGTGAGCATTTTCATCCCGAAGTTGCGGCTCATTCTGATTCTGAACAGCTTCTTGGGAAGTAGCGACAGCTTGGTTTTTAGTGAGTTGTTCCATTCTTTAGCTCCTAGACCTTTAGCAGCAAGGTCCATATCTGACTTTTTGTTAACGTATTTAGCCACATAGAAACCAACAGCCATATAACTGGTAGCTTTAAGCGGCTCACCTTTAGCATCAACAGGCCACAACCAACCAGAACGTGAAAAAGCGTCCTGCGTGTAGCGAACTGCGATGGGCATACTGTAACCATAAGGCCACGTATTTTGCAAGCTATTTAACTGGCGGCGATTGCGTACCCGACGACCAAAATTAGGGTCAACGCTACCTGTAGGAAGTGTCCGCATAAAGTGCACCGCATGGAAATGAAGACGGCCATTAGCTGTACCATACTCAGGCACACAAAAATACTGATAGCAGTCGGCGTGTGAATCATTAGCCTTGCGACCCTCGGCAGCAAGAACCATACGACCAATATCACGAAAATAGTCACGCAAAGCATTGGGATTATCATAAAACGCCTCTAATCGGTCGTCAGCCAACGTGAGAGTGTCAAAAACGATAAACCAACCATCAGCATGAGCCTGTCGCATTGCATTCATCAAACGCTGAATAGCAAAGCCTCTACGCGATTTCATAGTGGAGGCCTCCAGCAATCTTGAACACTCATCCTTAATACCTTTCTTTTTGGGGTAATTATACTCATCGCGAATATCCTTAAGAGGGCGTTCAGCAGCCAGCTTGCGGCAAAACTGCGTAACCGTCTTCTCGTTCTCTAAAAACCATTTTTCGTCCCCTTCGGGGCGGTGGTCTATAGTGTTATTAATATCAAGTTGGGGGAGCACATTGTAGCATTGTGCCAATTCATCCATTAACTTCTCAGTAACAGATACAAACTCATCACGAACGTCAGAAGCAGCCTTATGGCCGTCAACATACATATCACCATTATCGAACTCAACGCCCTGCATACGAAAAGACAGAATCTCTTCCAAGAGCTTGATGCGGTTATCCATCTGCTTATGGAAGCCAAGCATTGGGGATTGAGAAAGAGTAGAAATGCCACAAGCCTCAATAGCAGGTTTAAGAGCCTCGATACGCTCAAAGTCAAAATAATCAGCGTGACATTCAGAAGGGTAATAAGAACGAACCATAAAAAAGCCTCCAAGATTTGGAGGCATGAAAACATACAATTGGGAGGGTGTCAATCCTGACGGTTATTTCCTAGACAAATTAGAGCCAATACCATCAGCTTTACCGTCTTTCCAGAAATTGTTCCAAGTATCGGCAACAGCTTTATCAATACCATGAAAAATATCAACCACACCAGAAGCAGCATCAGTGACGACATTAGAAATATCCTTTGCAGTAGCGCCAATATGAGAAGAGCCATACCGCTGATTCTGCGTTTGCTGATGAACTAAGTCAACCTCAGCACTAACCTTGCGAGTCATTTCTTTGATTTGGTCATTGGTAAAATACTGACCAGCCGTTTGAGCTTGAGTAAGCATTTGGCGCATAATCTCGGAAACCTGCTGTTGCTTGGAAAGATTGGTGTTTTCCATAATAGACGCAACGCGAGCAGTAGACTCCTTCTGTTGATAAGCAAGCATCTCATTTTGTGCATATACCTGGTCTTTCGTATTCTGGCGTGAAGTCGCCGACTGAATGCCAGCAATCTCTTTTTGAGTCTCATTTTGCATCTCGGCAATCTCTTTCTGATTGTCCAGTTGCATTTTAGTAAGCTCTTTTTGATTCTCAAATCCGGCGTCAACCATACCAGCAGAGGAAGCATCAGCACCAGCACGCTCCCAAGCATTAAGCTCAGGAAATGCAGCAGCAAGATAATCACGAGTATCCTTTCCTTTATCAGCGGCAGACTTGCCACCAAGTCCAACCAAATCAAGCAACTTATCAGAAACGGCAGAAGTGCCAGCCTGCAACGTACCTTCAAGAAGTCCTTTACCAGCTTTAGCCATAGCACCAGAAACAAAACTAGGGACGGCCTCATCAGGGTTAGGAACATTAGAGCCTTGAATGGCAGATTTAATACCAGCATCACCCATGCCTACAGTATTGTTATCGGTAGCAAGCACATCACCTTGAATGCCACCGGAGGCGGCTTTTTGACCGCCTCCAAACAATTTAGACATGGCGCCACCAGCAAGAGCAGAAGCAATACCGCCAGCAATAGCACCAAACATAAATCACCTCACTTAAGTGGCTGGAGACAAATAATCTCTTTAATAACCTGATTCAGCGAAACCAATCCGCGGCATTTAGTAGCGGTAAAGTTAGACCAAACCATGAAACCAACATAAACATTATTGCCCGGCGTACGGGGAAGGACGTCAATAGTCACACAGTCCTTGACGGTATAATAACCACCATCATGGCGACCATCCAAAGGATAAACATCATAGGCAGTCGGGAGGGTAGTCGGAACCGAAGAAGACTCAAAGCGAACCAAACAGGCAAAAAATTTAGGGTCGGCATCAAAAGCAATATCAGCACCAACAGAAACAACCTGATTAGCGGCGTTGACAGATGTATCCATCTGAATGCAATGAAGAAAACCACCATTACCAGCATTAACCGTCAAACTATCAAAATATAACGTTGACGATGTAGCTTTAGGTGTCTGTAAAACAGGTGCCGAAGAAGCTGGAGTAACAGAAGTGAGAACCAGCTTATCAGAAAAAAAGTTTGAATTATGGCGAGAAATAAAAGTCTGAAACATGATTAAACTCCTAAGCAGAAAACCTACCGCGCTTCGCTTGGTCAACCCCTCAGCGGCAAAAATTAAAATTTTTACCGCTTCGGCGTTATAACCTCACACTCAATCTTTTATCACGAAGTCATGATTGAATCGCGAGTGGTCGGCAGATTGCGATAAACGGTCACATTAAATTTAACCTGACTATTCCACTGCAACAACTGAACGGACTGGAAACACTGGTCATAATCATGGTGGCGAATAAGTACGCGTTCTTGCAAATCACCAGAAGGCGGTTCCTGAATGAATGGGAAGCCTTCAAGAAGGTGATAAGCAGGAGAAACATACGAAGGCGCATAACGATACCACTGACCCTCAGCAATCTTAAACTTCTTAGACGAATCACCAGAACGGAAAACATCCTTCATAGAAATTTCACGCGGCGGCAAGTTGCCATACAAAACAGGGTCGCCAGCAATATCGGTATAAGTCAAAGCACCTTTAGCGTTAAGGTACTGAATCTCTTTAGTCGCAGTAGGCGGAAAACGAACAAGCGCAAGAGTAAACATAGTGCCATGCTCAGGAACAAAGAAACGCGGCACAGAATGTTTATAGGTCTGTTGAACACGACCAGAAAACTGGCCTAACGACGTTTGGTCAGTTCCATCAACATCATAGCCAGATGCCCAGAGATTAGAGCGCATGACAAGTAAAGGACGGTTGTCAGCGTCATAAGAGGTTTTACCTCCAAATGAAGAAATAACATCATGGTAACGCTGCATGAAGTAATCACGTTCTTGGTCAGTATGCAAATTAGCATAAGCAGCTTGCAGACCCATAATGTCAATAGATGTGGTAGAAGTCGTCATTTGGCGAGAAAGCTCAGTCTCAGGAGGAAGCGGAGCAGTCCAAATGTTTTTGAGATGGCAGCAACGGAAACCATAACGAGCATCATCTTGATTAAGCTCATTAGGGTTAGCCTCGGTACGGTCAGGCATCCACGGCGCTTTAAAATAGTTGTTATAGATATTCAAATAACCCTGAAACAAATGCTTAGGGATTTTATTGGTATCAGGGTTAATCGTGCCAAGAAAAGCGGCATGGTCAATATAACCAGTAGTGTTAACAGTCGGGAGAGGAGTGGCATTAACACCATCCTTCATGAACTTAATCCACTGTTCACCATAAACGTGACGATGAGGGACATAAAAAGTAAAAATGTCTACAGTAGAGTCAATAGCAAGGCCACGACGCAATGGAGAAAGACGGAGAGCGCCAACGGCGTCCATCTCGAAGGAGTCGCCAGCGATAACCGGAGTAGTTGAAATGGTAATAAGACGACCAATCTGACCAGCAAGGAAGCCAAGATGGGAAAGGTCATGCGGCATACGCTCGGCGCCAGTTTGAATATTAGACATAATTTATCCTCAAGTAAGGGGCCGAAGCCCCTGCAATTAAAATTGTTGACCACCTACATACCAAAGACGAGCGCCTTTACGCTTGCCTTTAGTACCTCGCAACGGCTGCGGACGACCAGGGCGAGCGCCAGAACGTTTTTTACCTTTAGACATTACATCACTCCTTCTGCACGTAATTTTTGACGCACGTTTTCTTCTGCGTCAGTAAGAACGTCAGTGTTTCCTGCGCGTACACGCAAGGTAAACGCGAACAATTCAGCGGCTTTAACCGGACGCTCGACGCCATTAATAATGTTTTCCGTAAATTCAGCGCCTTCCATGATGAGACAGGCCGTTTGAATGTTGACGGGATGAACATAATAAGCAATGACGGCAGCAATAAACTCAACAGGAGCAGGAAAGCGAGGGTATCCTACAAAGTCCAGCGTACCATAAACGCAAGCCTCAACGCAGCGACGAGCACGAGAGCGGTCAGTAGCAATCCAAACTTTGTTACTCGTCAGAAAATCGAAATCATCTTCGGTTAAATCCAAAACGGCAGAAGCCTGAATGAGCTTAATAGAGGCCAAAGCGGTCTGGAAACGTACGGATTGTTCAGTAACTTGACTCATGATTTCTTACCTATTAGTGGTTGAACAGCATCGGACTCAGATAGTAATCCACGCTCTTTTAAAATGTCAACAAGAGAATCTCTACCATGAACAAAATGTGACTCATATCTAAACCAGTCCTTGACGAACGTGCCAAGCATATTAAGCCACTTCTCCTCATCCAACGCGTCAGTTTTTGACAGAATCGTTAGTTGATGGCGAAAGGTCGCAAAGTAAGAGCTTCTCGAGCTGCGCAAGGATAGGTCGAATTTTCTCATTTTCCGCCAGCAGTCCACTTCGATTTAATTCGTAAACAAGCAGTAGTAATTCCTGCTTTATCAAGATAATTTTTCGACTCATCAGAAATATCCGAAAGTGTTAACTTCTGCGTCATGGAAGCGATAAAACTCTGCAGGTTGGATACGCCAATCATTTTTATCGAAGCGCGCATAAATTTGAGCAGATTTGTCGTCACAGGTTGCGCCGCCAAAACGTCGGCTACAGTAACTTTTCCCAGCCTCAATCTCATCTCTCTTTTTGCGTTCTGCTTCAATATCTGGTTGAACGGCGTCGCGTCGTAACCCAGCTTGGTAAGTTGGATTAAGCACTCCGTGGACAGATTTGTCATTGTGAGCATTTTCATCCCGAAGTTGCGGCTCATTCTGATTCTGAACAGCTTCTTGGGAAGTAGCGACAGCTTGGTTTTTAGTGAGTTGTTCCATTCTTTAGCTCCTAGACCTTTAGCAGCAAGGTCCATATCTGACTTTTTGTTAACGTATTTAGCCACATAGAAACCAACAGCCATATAACTGGTAGCTTTAAGCGGCTCACCTTTAGCATCAACAGGCCACAACCAACCAGAACGTGAAAAAGCGTCCTGCGTGTAGCGAACTGCGATGGGCATACTGTAACCATAAGGCCACGTATTTTGCAAGCTATTTAACTGGCGGCGATTGCGTACCCGACGACCAAAATTAGGGTCAACGCTACCTGTAGGAAGTGTCCGCATAAAGTGCACCGCATGGAAATGAAGACGGCCATTAGCTGTACCATACTCAGGCACACAAAAATACTGATAGCAGTCGGCGTGTGAATCATTAGCCTTGCGACCCTCGGCAGCAAGAACCATACGACCAATATCACGAAAATAGTCACGCAAAGCATTGGGATTATCATAAAACGCCTCTAATCGGTCGTCAGCCAACGTGAGAGTGTCAAAAACGATAAACCAACCATCAGCATGAGCCTGTCGCATTGCATTCATCAAACGCTGAATAGCAAAGCCTCTACGCGATTTCATAGTGGAGGCCTCCAGCAATCTTGAACACTCATCCTTAATACCTTTCTTTTTGGGGTAATTATACTCATCGCGAATATCCTTAAGAGGGCGTTCAGCAGCCAGCTTGCGGCAAAACTGCGTAACCGTCTTCTCGTTCTCTAAAAACCATTTTTCGTCCCCTTCGGGGCGGTGGTCTATAGTGTTATTAATATCAAGTTGGGGGAGCACATTGTAGCATTGTGCCAATTCATCCATTAACTTCTCAGTAACAGATACAAACTCATCACGAACGTCAGAAGCAGCCTTATGGCCGTCAACATACATATCACCATTATCGAACTCAACGCCCTGCATACGAAAAGACAGAATCTCTTCCAAGAGCTTGATGCGGTTATCCATCTGCTTATGGAAGCCAAGCATTGGGGATTGAGAAAGAGTAGAAAT
>V1_TR34|c0_g1_i1 len=5707 path=[8877:0-34 9121:35-35 9118:36-39 9114:40-40 9105:41-59 9089:60-64 9063:65-65 9033:66-82 9117:83-83 9113:84-111 9104:112-119 9061:120-485 8760:486-492 9087:493-494 9060:495-522 9103:523-700 9086:701-716 9059:717-729 9029:730-739 9102:740-753 9058:754-828 9085:829-931 8684:932-933 9057:934-996 8740:997-997 8741:998-1021 9056:1022-1047 9124:1048-1060 9136:1061-1085 9101:1086-1096 9083:1097-1120 9125:1121-1121 9054:1122-1245 9023:1246-1314 8977:1315-1338 9100:1339-1430 9053:1431-1569 9126:1570-1590 9137:1591-1614 9140:1615-1615 9081:1616-1664 9099:1665-1884 9052:1885-2057 9080:2058-2310 8989:2311-2334 9111:2335-2421 9127:2422-2446 9079:2447-2476 9050:2477-2521 9018:2522-2593 9078:2594-2656 8720:2657-2689 9049:2690-2803 9128:2804-2804 9096:2805-2835 9077:2836-2869 8902:2870-2893 9048:2894-3136 9076:3137-3161 9015:3162-3180 9047:3181-3274 8687:3275-3298 9075:3299-3399 9046:3400-3421 9013:3422-3423 9095:3424-3424 9074:3425-3448 9045:3449-3502 9129:3503-3503 8656:3504-3522 9073:3523-3607 8888:3608-3631 9094:3632-3730 9130:3731-3731 9138:3732-3745 9010:3746-3832 8736:3833-3857 9093:3858-3872 9042:3873-3881 9131:3882-3882 9107:3883-3963 9092:3964-4038 9069:4039-4181 9007:4182-4253 8726:4254-4277 9068:4278-4435 9039:4436-4461 9006:4462-4485 8691:4486-4487 9067:4488-4710 8744:4711-4734 9038:4735-4828 9132:4829-4829 9115:4830-4832 9106:4833-4837 @9091@!:4838-5117 9037:5118-5258 9133:5259-5283 9139:5284-5284 9036:5285-5672 9134:5673-5673 8715:5674-5706] [-1, 8877, 9121, 9118, 9114, 9105, 9089, 9063, 9033, 9117, 9113, 9104, 9061, 8760, 9087, 9060, 9103, 9086, 9059, 9029, 9102, 9058, 9085, 8684, 9057, 8740, 8741, 9056, 9124, 9136, 9101, 9083, 9125, 9054, 9023, 8977, 9100, 9053, 9126, 9137, 9140, 9081, 9099, 9052, 9080, 8989, 9111, 9127, 9079, 9050, 9018, 9078, 8720, 9049, 9128, 9096, 9077, 8902, 9048, 9076, 9015, 9047, 8687, 9075, 9046, 9013, 9095, 9074, 9045, 9129, 8656, 9073, 8888, 9094, 9130, 9138, 9010, 8736, 9093, 9042, 9131, 9107, 9092, 9069, 9007, 8726, 9068, 9039, 9006, 8691, 9067, 8744, 9038, 9132, 9115, 9106, 9091, 9037, 9133, 9139, 9036, 9134, 8715, -2]
CCCCTAGTACTAGCCCTAACAATCAACACCCTTTTAACCTCACTACTAATAACTGCCATATTCTGATTACCCCAACTTAACTCCTATGCAGAAAAAACAAACCCTTATGAGTGCGGCTTTGACCCACTAAACCCCGCTCGCATCCCATTTTCAATAAAATTTTTCCTAGTTGCCATTACCTTCCTACTATTCGACTTAGAAATCGCCCTACTATTATCCCTACCATGGGCTCTCCAAACAACAAACCTCCCAACAATAATTAAATCATCCATCACACTCATCATCATCCTAACCCTCAGTCTAGCCTACGAATGATCCCAAAAAGGACTAGATTGAGCCGAATTGGTAAGTAGTTTAAACAAAACAAATGATTTCGACTCATTAAATTATGATTATCATACTAACCAAATGTCACCTATCTTCATGAATATTACACTAGCATTCGCCATCTCACTCCTGGGAATGCTGGTCTATCGCTCACACCTGATAGCCTCCCTCCTCTGCCTAGAAGGAATAATAATATCACTCTTCATCATAATCGCTCTCATAGCCTCAAATGCACACTCCCCCCTAACCAATATCATACCGATCATCCTACTAGTATTTGCTGCTTGCGAAACAGCAGTAGGCCTTGCCCTACTAGTATCAATCTCCAATACATATGGTCTAGATTACATTCACAACTTAAACCTGCTTCAATGTTAAAAATAATTGTTCCAACAACTATATTACTACCAATAACATGATTCTCTACAAACAACATAATCTGAATTAACTTAACTACACATAGCCTAATCATTAGCCTTATTCCCTTGTTATTTTTTAATCAAACCAATAACAACCTCTTTAATCACTCAACCTACCTATCCTCCGACCCACTAACAACACCTCTTTTAACACTAACCGCTTGACTCCTACCTCTCATGATGATAGCTAGCCAATACCACCTATGCAATCAGCCCCCCTCACAAAAAAAACTCTACCTATCCACAATAATTTTCCTTCAAATCACCCTAATTCTAACATTCATAGCCACAGAATTGATCTTATTCTATATCTTATTTGAAACCACCCTTATTCCCACCCTAATCATCATCACTAAATGAGGTACCCAAGCAGAACGCCTCAACGCAAGCACATACTTTCTATTCTACACACTAACTGGCTCTCTACCCCTGCTCATCATATTAACCTACACCTACAATAACACAGGCTCATTAAATATCATACTACTAACACTCACAGACCAAAAACTAATAACCACTTGATCACACAACCTCATCTGACTGGCATGCATAATGGCTTTCATAACAAAAATACCCTTATATGGCTTACACCTGTGACTCCCCAAAGCCCATGTTGAAGCTCCCATCGCAGGCTCAATAGTCCTCGCCGCAGTACTCCTAAAACTAGGCGGCTATGGCATAATACGACTCACCTCTATTCTCAACCCTCTAACAGAGTACATAGCCTACCCTTTCCTCATGCTAGCCCTATGAGGCATAATTATAACAAGCTCAATCTGTCTACGACAAACAGACCTAAAATCACTCATCGCATACTCTTCTGTAAGCCATATATCCCTAGTAATCATAGCCTCTCTCATTCAAACCCCCTGAAGCTTTTCCGGCGCAATCACCCTCATAATTGCCCACGGGCTTACTTCCTCTATATTATTCTGCCTAGCTAATTCAAACTATGAACGCACTCACAGCCGCATTATGATACTCTCCCGAGGACTTCAAACACTACTTCCACTAATAACCTTCTGATGGTTCACAGCAAACCTCACCAACCTAGCCTTACCCCCCACCATTAATCTAATCGGAGAACTCTTCGTGATTACAGCCTCATTCTCTTGATCCCACATCACTATTATACTAACAGGACTTAACATACTAATCACAGCCCTCTACTCTCTCCACATATTCATTACAATACAACGAGGAAAACTCACACACCACATAATCAACATAAAACCCCCTTTCACACGAGAAAATACACTAATATTCATACACCTCACCCCAATTATCCTTCTATCCCTTAACCCCAACATCATTCTAGGGTTTACCTCCTGTAAATATAGTTTAACCAAAACACTAGACTGTGAATCTGACCATAGAAGCTCACCACTTCTTATTTACCGAGAAAACTCGCAAGGACTGCTAACCCATGCCCCCATACTTAACACTATGGTTTTCTCAACTTTTAAAGGATAACAGCTATCCATTGGTTTTAGGAACCAAAAATATTGGTGCAACTCCAAATAAAAGTAATAACCATGCACACCTCCATTATAATAGCAACCCTCGCCTCCCTAACCCCCCCAATCATTGCCACCTTTATCAATCCCAACAAAAAACAATCATACCCAAACCATGTAAAAACAACTATAATATATGCTTTCATTACCAGCCTTATTCCAACAACCCTATACATCTCCCTAAACCAAGAAACAACCATTTGAAGCTGACACTGAATAATAACTCAAACACTAGATCTAACACTAAGCTTTAAACTAGACTACTTCTCCGTAATATTCACCCCAATCGCACTATTCATCACCTGGTCTATTATAGAATTCTCACTATGATACATAAGCTCAGACCCAAACATCAACCAATTCTTCAAATATCTCCTTATTTTCCTCATCACAATACTAATCTTGACCACCGCTAACAACCTTTTTCAACTCTTCATCGGCTGGGAGGGCGTAGGAATCATATCTTTCTTATTAATCGGCTGATGATATTCTCGAACGGACGCCAACACAGCAGCAATCCAAGCAATCCTGTACAATCGCATTGGCGATATTGGCCTCATCCTAGCTATAGCATATTTCCTCCTACACTACAACTCATGAGACATACAACAAATACTAACTCTAAACCCCAACCCAAACTCCCTCCCACTAATAGGCCTTCTCCTAGCAGCAATAGGAAAATCAGCTCAACTTGGCCTTCATCCTTGACTACCCTCCGCCATAGAAGGCCCAACCCCAGTCTCAGCCCTACTACACTCTAGTACCATGGTTGTTGCCGGGGTGTACTTACTCATTCGCTTCCACCCTCTAATAGAAAGCAACACACTACTTCAAAGCCTCACACTATGTCTGGGAGCCATCACCACCATATTTATAGCCATCTGCGCCCTCACACAAAACGACATCAAAAAAATCGTAGCCTTCTCCACCTCAAGCCAACTAGGCCTAATAATAGTTACCATCGGCATCAATCAACCATATTTAGCATTCCTGCATATCTGTACTCACGCCTTCTTCAAGGCCCTACTTTTCATATGCTCCGGATCCATCATTCATAACCTAAATAACGAACAAGACATCCGAAAAATAGGAGGCCTATTCAAAACAATACCCCTCACCTCAACTTCCCTACTCATCGGCAACCTAGCACTCACAGGAATACCATTCCTCACAGGCTTCTACTCCAAAGATCTCATTATCGAAGCCACAAACACGTCATATACCAACGCCTGAGCCCTATCTATCACCTTCATCGCCACCTCTCTAACAAGCGCCTATAGTACTCGAATCATTCTCCTCACCATAACAGGGCCACCTCGCTTTTCAACCCTAATAAACATTAACGAAAATAACCCCACCCTACTTAACCCAATTAAACGCCTCACAATGGGCAGCATTATTACTGGATTCCTTATCACCAACAACATCCCCCCCACTTCGCTTCCCCAACCAACAATACCCCACTACTTAAAACTCTCAGCCCTGTATGCAACTATCCTTGGTTTCCTAATAACCCTAGACCTGACCTCTATAACCAACAAACTAAAAATAAACAACCCATCACAAATATTTAAATTCTCCAACATACTAGGGTATTTTCCCACTACAATTCACCGCATAGTCCCATATCAAAACCTACTCATAAGCCAAAACCTAGCCCTTCTTCTACTAGATTCAATATGACTAGAAAAATCTATACCCAAGATGATCGCACATGTACACACCACCGCTTCCAAAACTGTCACTACCCAAAAAGGCATAATTAAGCTATACTCCCTCTCCTTTCTCATCCCCCTCACCCTAACCCTACTTCTAATAATATAACCTATTACCCCGAGTGATCTCAATTACAATATATACACCCACAAACAATGTCCAACCAGCAACCACTACTAACCAACGCCCATAATCGTACAAAGCACCAGCACCAATAGAATCTCCCCGAACTAACCCTGACCCCTCTCCCTCAAAAATCACCCAACTCCCCATACTATTAAAACTAACTACCACTACCCCATCAGAACTTGAAACCCATAGAACTAACCCTACTTCTATTATTAAACCCACCAAAAGACCCCCTAAAACCCCAAACCCTGAACCCCATGTCTCAGGGTACTCCTCAATAGCTATCGCTGTAGTATAACCAAAAACAATTATTATACCCCCCAAATAAATTAAAAACAACATCAAACCTATATAAGTCCCCCCAAAACCTAAAACTACCATACAACCAACCACACCACTAACAATCAATGCTAGCCCCCCATAAATAGGAGAGGGCTTAGAAGAAAATCCAACAAATCCCATAACCAACAATACACTCAACGCAAATAAAATATATGTCATTGCTCTTGCATGGACTACAGCCATAACCAATGATATGAAAAACCACCGTTGTACTTCAACTACAAAAGCACTAATGACCCCAATGCGTAAATCCAACCCAATTATAAAAATAATTAACCACTCCCTCATTGACCTGCCAACCCCATCCAACATTTCCATATGATGAAACTTCGGCTCACTCCTCGCATTCTGCCTAATTCTACAGATCATCACAGGCCTATTCTTAGCAATACATTACTCACCAGACACCTCTTCTGCCTTCTCTTCAATCGCACACATCACCCGAGACGTAAACCACGGCTGAATCATTCGCTACCTCCACGCCAACGGCGCCTCCATATTTTTCATCTGCCTCTTTCTACACGTAGGCCGAGGTCTTTACTATGGCTCATTCCTTCTCCTAAAAACCTGGAACACTGGCATTATACTTCTATTCTTGACTATAGCAACAGCCTTTATAGGCTACGTACTTCCATGAGGCCAAATATCATTCTGAGGAGCAACAGTGATCACAAACCTATTATCAGCAATCCCATACATCGGGACCGACCTCGTCCAATGAATCTGAGGTGGGTACTCCATTGGCAACCCCACCCTTTCACGATTCTTCACCCTACACTTTATTCTACCTTTCATTATCACCGCTCTTACAATAGTCCATCTGCTATTCCTACACGAAACAGGATCAAACAACCCCTGCGGAATCTCATCAGACTCAGACAAAATCCCCTTCCACCCCTACTACACAATTAAGGATATCCTAGGCCTAGTCCTCCTCCTCTTCATCCTAACAACACTAACACTACTCTCACCCAACCTCCTAAACGACCCAGACAACTACATCCCAGCCGACCCACTAAATACCCCTCCACACATCAAACCAGAGTGATACTTCCTATTTGCATACGCAATTCTACGATCTGTTCCTAATAAACTAGGGGGCGTACTAGCACTCTTCCTTTCAATCCTCATCCTATCTATTATCCCCACACTTCATAATTCCAAACAACAAAGCATAATATTCCGCCCACTTAGCCAATTCCTATTCTGATTCCTAATTACAACCCTATTAACCCTCACCTGGATCGGAAGACAGCC
>V1_TR68|c0_g1_i1 len=5430 path=[5408:0-43 5409:44-5429] [-1, 5408, 5409, -2]
ATTACCATTTCAACTACTCCTGTTATCGCTGGCGACTCCTTCGAGATGGACGCCGTTGGCGCTCTCCGTCTTTCTCCATTGCGTCGTGGCCTTGCTATTGACTCTACTGTAGACATTTTTACTTTTTATGTCCCTCATCGTCACGTTTATGGTGAACAGTGGATTAAGTTCATGAAGGATGGTGTTAATGCCACTCCTCTCCCGACTGTTAACACTACTGGTTATATTGACCATGCCGCTTTTCTTGGCACGATTAACCCTGATACCAATAAAATCCCTAAGCATTTGTTTCAGGGTTATTTGAATATCTATAACAACTATTTTAAAGCGCCGTGGATGCCTGACCGTACCGAGGCTAACCCTAATGAGCTTAATCAAGATGATGCTCGTTATGGTTTCCGTTGCTGCCATCTCAAAAACATTTGGACTGCTCCGCTTCCTCCTGAGACTGAGCTTTCTCGCCAAATGACGACTTCTACCACATCTATTGACATTATGGGTCTGCAAGCTGCTTATGCTAATTTGCATACTGACCAAGAACGTGATTACTTCATGCAGCGTTACCATGATGTTATTTCTTCATTTGGAGGTAAAACCTCTTATGACGCTGACAACCGTCCTTTACTTGTCATGCGCTCTAATCTCTGGGCATCTGGCTATGATGTTGATGGAACTGACCAAACGTCGTTAGGCCAGTTTTCTGGTCGTGTTCAACAGACCTATAAACATTCTGTGCCGCGTTTCTTTGTTCCTGAGCATGGCACTATGTTTACTCTTGCGCTTGTTCGTTTTCCGCCTACTGCGACTAAAGAGATTCAGTACCTTAACGCTAAAGGTGCTTTGACTTATACCGATATTGCTGGCGACCCTGTTTTGTATGGCAACTTGCCGCCGCGTGAAATTTCTATGAAGGATGTTTTCCGTTCTGGTGATTCGTCTAAGAAGTTTAAGATTGCTGAGGGTCAGTGGTATCGTTATGCGCCTTCGTATGTTTCTCCTGCTTATCACCTTCTTGAAGGCTTCCCATTCATTCAGGAACCGCCTTCTGGTGATTTGCAAGAACGCGTACTTATTCGCCACCATGATTATGACCAGTGTTTCCAGTCCGTTCAGTTGTTGCAGTGGAATAGTCAGGTTAAATTTAATGTGACCGTTTATCGCAATCTGCCGACCACTCGCGATTCAATCATGACTTCGTGATAAAAGATTGAGTGTGAGGTTATAACGCCGAAGCGGTAAAAATTTTAATTTTTGCCGCTGAGGGGTTGACCAAGCGAAGCGCGGTAGGTTTTCTGCTTAGGAGTTTAATCATGTTTCAGACTTTTATTTCTCGCCATAATTCAAACTTTTTTTCTGATAAGCTGGTTCTCACTTCTGTTACTCCAGCTTCTTCGGCACCTGTTTTACAGACACCTAAAGCTACATCGTCAACGTTATATTTTGATAGTTTGACGGTTAATGCTGGTAATGGTGGTTTTCTTCATTGCATTCAGATGGATACATCTGTCAACGCCGCTAATCAGGTTGTTTCTGTTGGTGCTGATATTGCTTTTGATGCCGACCCTAAATTTTTTGCCTGTTTGGTTCGCTTTGAGTCTTCTTCGGTTCCGACTACCCTCCCGACTGCCTATGATGTTTATCCTTTGGATGGTCGCCATGATGGTGGTTATTATACCGTCAAGGACTGTGTGACTATTGACGTCCTTCCCCGTACGCCGGGCAATAATGTTTATGTTGGTTTCATGGTTTGGTCTAACTTTACCGCTACTAAATGCCGCGGATTGGTTTCGCTGAATCAGGTTATTAAAGAGATTATTTGTCTCCAGCCACTTAAGTGAGGTGATTTATGTTTGGTGCTATTGCTGGCGGTATTGCTTCTGCTCTTGCTGGTGGCGCCATGTCTAAATTGTTTGGAGGCGGTCAAAAAGCCGCCTCCGGTGGCATTCAAGGTGATGTGCTTGCTACCGATAACAATACTGTAGGCATGGGTGATGCTGGTATTAAATCTGCCATTCAAGGCTCTAATGTTCCTAACCCTGATGAGGCCGTCCCTAGTTTTGTTTCTGGTGCTATGGCTAAAGCTGGTAAAGGACTTCTTGAAGGTACGTTGCAGGCTGGCACTTCTGCCGTTTCTGATAAGTTGCTTGATTTGGTTGGACTTGGTGGCAAGTCTGCCGCTGATAAAGGAAAGGATACTCGTGATTATCTTGCTGCTGCATTTCCTGAGCTTAATGCTTGGGAGCGTGCTGGTGCTGATGCTTCCTCTGCTGGTATGGTTGACGCCGGATTTGAGAATCAAAAAGAGCTTACTAAAATGCAACTGGACAATCAGAAAGAGATTGCCGAGATGCAAAATGAGACTCAAAAAGAGATTGCTGGCATTCAGTCGGCGACTTCACGCCAGAATACGAAAGACCAGGTATATGCACAAAATGAGATGCTTGCTTATCAACAGAAGGAGTCTACTGCTCGCGTTGCGTCTATTATGGAAAACACCAATCTTTCCAAGCAACAGCAGGTTTCCGAGATTATGCGCCAAATGCTTACTCAAGCTCAAACGGCTGGTCAGTATTTTACCAATGACCAAATCAAAGAAATGACTCGCAAGGTTAGTGCTGAGGTTGACTTAGTTCATCAGCAAACGCAGAATCAGCGGTATGGCTCTTCTCATATTGGCGCTACTGCAAAGGATATTTCTAATGTCGTCACTGATGCTGCTTCTGGTGTGGTTGATATTTTTCATGGTATTGATAAAGCTGTTGCCGATACTTGGAACAATTTCTGGAAAGACGGTAAAGCTGATGGTATTGGCTCTAATTTGTCTAGGAAATAACCGTCAGGATTGACACCCTCCCAATTGTATGTTTTCATGCCTCCAAATCTTGGAGGCTTTTTTATGGTTCGTTCTTATTACCCTTCTGAATGTCACGCTGATTATTTTGACTTTGAGCGTATCGAGGCTCTTAAACCTGCTATTGAGGCTTGTGGCATTTCTACTCTTTCTCAATCCCCAATGCTTGGCTTCCATAAGCAGATGGATAACCGCATCAAGCTCTTGGAAGAGATTCTGTCTTTTCGTATGCAGGGCGTTGAGTTCGATAATGGTGATATGTATGTTGACGGCCATAAGGCTGCTTCTGACGTTCGTGATGAGTTTGTATCTGTTACTGAGAAGTTAATGGATGAATTGGCACAATGCTACAATGTGCTCCCCCAACTTGATATTAATAACACTATAGACCACCGCCCCGAAGGGGACGAAAAATGGTTTTTAGAGAACGAGAAGACGGTTACGCAGTTTTGCCGCAAGCTGGCTGCTGAACGCCCTCTTAAGGATATTCGCGATGAGTATAATTACCCCAAAAAGAAAGGTATTAAGGATGAGTGTTCAAGATTGCTGGAGGCCTCCACTATGAAATCGCGTAGAGGCTTTGCTATTCAGCGTTTGATGAATGCAATGCGACAGGCTCATGCTGATGGTTGGTTTATCGTTTTTGACACTCTCACGTTGGCTGACGACCGATTAGAGGCGTTTTATGATAATCCCAATGCTTTGCGTGACTATTTTCGTGATATTGGTCGTATGGTTCTTGCTGCCGAGGGTCGCAAGGCTAATGATTCACACGCCGACTGCTATCAGTATTTTTGTGTGCCTGAGTATGGTACAGCTAATGGCCGTCTTCATTTCCATGCGGTGCACTTTATGCGGACACTTCCTACAGGTAGCGTTGACCCTAATTTTGGTCGTCGGGTACGCAATCGCCGCCAGTTAAATAGCTTGCAAAATACGTGGCCTTATGGTTACAGTATGCCCATCGCAGTTCGCTACACGCAGGACGCTTTTTCACGTTCTGGTTGGTTGTGGCCTGTTGATGCTAAAGGTGAGCCGCTTAAAGCTACCAGTTATATGGCTGTTGGTTTCTATGTGGCTAAATACGTTAACAAAAAGTCAGATATGGACCTTGCTGCTAAAGGTCTAGGAGCTAAAGAATGGAACAACTCACTAAAAACCAAGCTGTCGCTACTTCCCAAGAAGCTGTTCAGAATCAGAATGAGCCGCAACTTCGGGATGAAAATGCTCACAATGACAAATCTGTCCACGGAGTGCTTAATCCAACTTACCAAGCTGGGTTACGACGCGACGCCGTTCAACCAGATATTGAAGCAGAACGCAAAAAGAGAGATGAGATTGAGGCTGGGAAAAGTTACTGTAGCCGACGTTTTGGCGGCGCAACCTGTGACGACAAATCTGCTCAAATTTATGCGCGCTTCGATAAAAATGATTGGCGTATCCAACCTGCAGAGTTTTATCGCTTCCATGACGCAGAAGTTAACACTTTCGGATATTTCTGATGAGTCGAAAAATTATCTTGATAAAGCAGGAATTACTACTGCTTGTTTACGAATTAAATCGAAGTGGACTGCTGGCGGAAAATGAGAAAATTCGACCTATCCTTGCGCAGCTCGAGAAGCTCTTACTTTGCGACCTTTCGCCATCAACTAACGATTCTGTCAAAAACTGACGCGTTGGATGAGGAGAAGTGGCTTAATATGCTTGGCACGTTCGTCAAGGACTGGTTTAGATATGAGTCACATTTTGTTCATGGTAGAGATTCTCTTGTTGACATTTTAAAAGAGCGTGGATTACTATCTGAGTCCGATGCTGTTCAACCACTAATAGGTAAGAAATCATGAGTCAAGTTACTGAACAATCCGTACGTTTCCAGACCGCTTTGGCCTCTATTAAGCTCATTCAGGCTTCTGCCGTTTTGGATTTAACCGAAGATGATTTCGATTTTCTGACGAGTAACAAAGTTTGGATTGCTACTGACCGCTCTCGTGCTCGTCGCTGCGTTGAGGCTTGCGTTTATGGTACGCTGGACTTTGTAGGATACCCTCGCTTTCCTGCTCCTGTTGAGTTTATTGCTGCCGTCATTGCTTATTATGTTCATCCCGTCAACATTCAAACGGCCTGTCTCATCATGGAAGGCGCTGAATTTACGGAAAACATTATTAATGGCGTCGAGCGTCCGGTTAAAGCCGCTGAATTGTTCGCGTTTACCTTGCGTGTACGCGCAGGAAACACTGACGTTCTTACTGACGCAGAAGAAAACGTGCGTCAAAAATTACGTGCAGAAGGAGTGATGTAATGTCTAAAGGTAAAAAACGTTCTGGCGCTCGCCCTGGTCGTCCGCAGCCGTTGCGAGGTACTAAAGGCAAGCGTAAAGGCGCTCGTCTTTGGTATGTAGGTGGTCAACAATTTTAATTGCAGGGGCTTCGGCCCCTTACTTGAGGATAAATTATGTCTAATATTCAAACTGGCGCCGAGCGTATGCCGCATGACCTTTCCCATCTTGGCTTCCTTGCTGGTCAGATTGGTCGTCTTATTACCATTTCAACTACTCCGGTTATCGCTGGCGACTCCTTCGA
>V1_TR31|c0_g1_i1 len=4814 path=[8252:0-217 8253:218-218 8254:219-253 8628:254-381 8702:382-382 8244:383-392 8593:393-432 8549:433-441 8627:442-465 8592:466-466 8548:467-468 8683:469-476 8672:477-535 8652:536-604 8703:605-616 8717:617-628 8728:629-640 8732:641-646 8625:647-723 8704:724-728 8718:729-748 8195:749-751 8589:752-834 8650:835-866 8689:867-867 8682:868-889 8705:890-891 8719:892-892 8681:893-913 8669:914-917 8648:918-938 8622:939-939 8668:940-944 8647:945-945 8621:946-954 8688:955-963 8706:964-964 8667:965-1063 8121:1064-1099 8646:1100-1118 8707:1119-1121 8720:1122-1129 8729:1130-1146 8582:1147-1175 8147:1176-1182 8535:1183-1236 8212:1237-1260 8213:1261-1277 8581:1278-1352 8618:1353-1449 8580:1450-1474 8533:1475-1492 8644:1493-1498 8617:1499-1559 8532:1560-1585 8665:1586-1609 7998:1610-1610 8643:1611-1658 8708:1659-1668 8721:1669-1673 8335:1674-1682 8336:1683-1692 @8664@!:1693-1823 8709:1824-1835 8722:1836-1836 8641:1837-1847 8614:1848-1860 8575:1861-1869 8528:1870-1893 8613:1894-2060 8040:2061-2084 8574:2085-2129 8710:2130-2153 8723:2154-2154 8662:2155-2203 8612:2204-2209 8525:2210-2247 7978:2248-2271 8572:2272-2340 8470:2341-2364 8524:2365-2700 8611:2701-2708 8639:2709-2736 8697:2737-2737 8694:2738-2741 8691:2742-2742 8711:2743-2755 8676:2756-2762 8724:2763-2766 8730:2767-2779 8733:2780-2780 8568:2781-2908 8520:2909-2920 8699:2921-2921 8696:2922-2933 8693:2934-2943 8690:2944-2945 8685:2946-2952 8675:2953-2953 8659:2954-2957 8635:2958-3000 8603:3001-3008 8712:3009-3009 8725:3010-3022 8371:3023-3024 8372:3025-3033 8562:3034-3197 8713:3198-3204 8634:3205-3342 8561:3343-3392 8714:3393-3393 8633:3394-3449 8726:3450-3460 8656:3461-3485 8632:3486-3497 8559:3498-3509 8715:3510-3510 8631:3511-3521 8558:3522-3601 8599:3602-3646 8557:3647-3670 8684:3671-3724 8716:3725-3725 8654:3726-3807 8727:3808-3826 8731:3827-3827 8555:3828-3851 8653:3852-3852 8629:3853-3887 8554:3888-4105 8596:4106-4178 8260:4179-4192 8553:4193-4607 8505:4608-4682 7945:4683-4813] [-1, 8252, 8253, 8254, 8628, 8702, 8244, 8593, 8549, 8627, 8592, 8548, 8683, 8672, 8652, 8703, 8717, 8728, 8732, 8625, 8704, 8718, 8195, 8589, 8650, 8689, 8682, 8705, 8719, 8681, 8669, 8648, 8622, 8668, 8647, 8621, 8688, 8706, 8667, 8121, 8646, 8707, 8720, 8729, 8582, 8147, 8535, 8212, 8213, 8581, 8618, 8580, 8533, 8644, 8617, 8532, 8665, 7998, 8643, 8708, 8721, 8335, 8336, 8664, 8709, 8722, 8641, 8614, 8575, 8528, 8613, 8040, 8574, 8710, 8723, 8662, 8612, 8525, 7978, 8572, 8470, 8524, 8611, 8639, 8697, 8694, 8691, 8711, 8676, 8724, 8730, 8733, 8568, 8520, 8699, 8696, 8693, 8690, 8685, 8675, 8659, 8635, 8603, 8712, 8725, 8371, 8372, 8562, 8713, 8634, 8561, 8714, 8633, 8726, 8656, 8632, 8559, 8715, 8631, 8558, 8599, 8557, 8684, 8716, 8654, 8727, 8731, 8555, 8653, 8629, 8554, 8596, 8260, 8553, 8505, 7945, -2]
GGGTTGGATTTACGCATTGGGGTCATTAGTGCTTTTGTAGTTGAAGTACAACGGTGGTTTTTCATATCATTGGTTATGGCTGTAGTCCATGCAAGAGCAATGACATATATTTTATTTGCGTTGAGTGTATTGTTGGTTATGGGATTTGTTGGATTTTCTTCTAAGCCCTCTCCTATTTATGGGGGGCTAGCATTGATTGTTAGTGGTGTGGTTGGTTGTATGGTAGTTTTAGGTTTTGGGGGGACTTATATAGGTTTGATGTTGTTTTTAATTTATTTGGGGGGTATAATAATTGTTTTTGGTTATACTACAGCGATAGCTATTGAGGAGTACCCTGAGACATGGGGTTCAGGGTTTGGGGTTTTAGGGGGTCTTTTGGTGGGTTTAATAATAGAAGTAGGGTTAGTTCTATGGGTTTCAAGTTCTGATGGGGTAGTGGTAGTTAGTTTTAATAGTATGGGGAGTTGGGTGATTTTTGAGGGAGAGGGGTCAGGGTTAGTTCGGGGAGATTCTATTGGTGCTGGTGCTTTGTACGATTATGGGCGTTGGTTAGTAGTGGTTGCTGGTTGGACATTGTTTGTGGGTGTATATATTGTAATTGAGATCACTCGGGGTAATAGGTTATATTATTAGAAGTAGGGTTAGGGTGAGGGGGATGAGAAAGGAGAGGGAGTATAGCTTAATTATGCCTTTTTGGGTAGTGACAGTTTTGGAAGCGGTGGTGTGTACATGTGCGATCATCTTGGGTATAGATTTTTCTAGTCATATTGAATCTAGTAGAAGAAGGGCTAGGTTTTGGCTTATGAGTAGGTTTTGATATGGGACTATGCGGTGAATTGTAGTGGGAAAATACCCTAGTATGTTGGAGAATTTAAATATTTGTGATGGGTTGTTTATTTTTAGTTTGTTGGTTATAGAGGTCAGGTCTAGGGTTATTAGGAAACCAAGGATAGTTGCATACAGGGCTGAGAGTTTTAAGTAGTGGGGTATTGTTGGTTGGGGAAGCGAAGTGGGGGGGATGTTGTTGGTGATAAGGAATCCAGTAATAATGCTGCCCATTGTGAGGCGTTTAATTGGGTTAAGTAGGGTGGGGTTATTTTCGTTAATGTTTATTAGGGTTGAAAAGCGAGGTGGCCCTGTTATGGTGAGGAGAATGATTCGAGTACTATAGGCGCTTGTTAGAGAGGTGGCGATGAAGGTGATAGATAGGGCTCAGGCGTTGGTATATGACGTGTTTGTGGCTTCGATAATGAGATCTTTGGAGTAGAAGCCTGTGAGGAATGGTATTCCTGTGAGTGCTAGGTTGCCGATGAGTAGGGAAGTTGAGGTGAGGGGTATTGTTTTGAATAGGCCTCCTATTTTTCGGATGTCTTGTTCGTTATTTAGGTTATGAATGATGGATCCGGAGCATATGAAAAGTAGGGCCTTGAAGAAGGCGTGAGTACAGATATGCAGGAATGCTAAATATGGTTGATTGATGCCGATGGTAACTATTATTAGGCCTAGTTGGCTTGAGGTGGAGAAGGCTACGATTTTTTTGATGTCGTTTTGTGTGAGGGCGCAGATGGCTATAAATATGGTGGTGATGGCTCCCAGACATAGTGTGAGGCTTTGAAGTAGTGTGTTGCTTTCTATTAGAGGGTGGAAGCGAATGAGTAAGTACACCCCGGCAACAACCATGGTACTAGAGTGTAGTAGGGCTGAGACTGGGGTTGGGCCTTCTATGGCGGAGGGTAGTCAAGGATGAAGGCCAAGTTGAGCTGATTTTCCTATTGCTGCTAGGAGAAGGCCTATTAGTGGGAGGGAGTTTGGGTTGGGGTTTAGAGTTAGTATTTGTTGTATGTCTCATGAGTTGTAGTGTAGGAGGAAATATGCTATAGCTAGGATGAGGCCAATATCGCCAATGCGATTGTACAGGATTGCTTGGATTGCTGCTGTGTTGGCGTCCGTTCGAGAATATCATCAGCCGATTAATAAGAAAGATATGATTCCTACGCCCTCCCAGCCGATGAAGAGTTGAAAAAGGTTGTTAGCGGTGGTCAAGATTAGTATTGTGATGAGGAAAATAAGGAGATATTTGAAGAATTGGTTGATGTTTGGGTCTGAGCTTATGTATCATAGTGAGAATTCTATAATAGACCAGGTGATGAATAGTGCGATTGGGGTGAATATTACGGAGAAGTAGTCTAGTTTAAAGCTTAGTGTTAGATCTAGTGTTTGAGTTATTATTCAGTGTCAGCTTCAAATGGTTGTTTCTTGGTTTAGGGAGATGTATAGGGTTGTTGGAATAAGGCTGGTAATGAAAGCATATATTATAGTTGTTTTTACATGGTTTGGGTATGATTGTTTTTTGTTGGGATTGATAAAGGTGGCAATGATTGGGGGGGTTAGGGAGGCGAGGGTTGCTATTATAATGGAGGTGTGCATGGTTATTACTTTTATTTGGAGTTGCACCAATATTTTTGGTTCCTAAAACCAATGGATAGCTGTTATCCTTTAAAAGTTGAGAAAACCATAGTGTTAAGTATGGGGGCATGGGTTAGCAGTCCTTGCGAGTTTTCTCGGTAAATAAGAAGTGGTGAGCTTCTATGGTCAGATTCACAGTCTAGTGTTTTGGTTAAACTATATTTACAGGAGGTAAACCCTAGAATGATGTTGGGGTTAAGGGATAGAAGGATAATTGGGGTGAGGTGTATGAATATTAGTGTATTTTCTCGTGTGAAAGGGGGTTTTATGTTGATTATGTGGTGTGTGAGTTTTCCTCGTTGTATTGTAATGAATATGTGGAGAGAGTAGAGGGCTGTGATTAGTATGTTAAGTCCTGTTAGTATAATAGTGATGTGGGATCAAGAGAATGAGGCTGTAATCACGAAGAGTTCTCCGATTAGATTAATGGTGGGGGGTAAGGCTAGGTTGGTGAGGTTTGCTGTGAACCATCAGAAGGTTATTAGTGGAAGTAGTGTTTGAAGTCCTCGGGAGAGTATCATAATGCGGCTGTGAGTGCGTTCATAGTTTGAATTAGCTAGGCAGAATAATATAGAGGAAGTAAGCCCGTGGGCAATTATGAGGGTGATTGCGCCGGAAAAGCTTCAGGGGGTTTGAATGAGAGAGGCTATGATTACTAGGGATATATGGCTTACAGAAGAGTATGCGATGAGTGATTTTAGGTCTGTTTGTCGTAGACAGATTGAGCTTGTTATAATTATGCCTCATAGGGCTAGCATGAGGAAAGGGTAGGCTATGTACTCTGTTAGAGGGTTGAGAATAGAGGTGAGTCGTATTATGCCATAGCCGCCTAGTTTTAGGAGTACTGCGGCGAGGACTATTGAGCCTGCGATGGGAGCTTCAACATGGGCTTTGGGGAGTCACAGGTGTAAGCCATATAAGGGTATTTTTGTTATGAAAGCCATTATGCATGCCAGTCAGATGAGGTTGTGTGATCAAGTGGTTATTAGTTTTTGGTCTGTGAGTGTTAGTAGTATGATATTTAATGAGCCTGTGTTATTGTAGGTGTAGGTTAATATGATGAGCAGGGGTAGAGAGCCAGTTAGTGTGTAGAATAGAAAGTATGTGCTTGCGTTGAGGCGTTCTGCTTGGGTACCTCATTTAGTGATGATGATTAGGGTGGGAATAAGGGTGGTTTCAAATAAGATATAGAATAAGATCAATTCTGTGGCTATGAATGTTAGAATTAGGGTGATTTGAAGGAAAATTATTGTGGATAGGTAGAGTTTTTTTTGTGAGGGGGGCTGATTGCATAGGTGGTATTGGCTAGCTATCATCATGAGAGGTAGGAGTCAAGCGGTTAGTGTTAAAAGAGGTGTTGTTTGTGGGTCGGAGGATAGGTAGGTTGAGTGATTAAAGAGGTTGTTATTGGTTTGATTAAAAAATAACAAGGGAATAAGGCTAATGATTAGGCTATGTGTAGTTAAGTTAATTCAGATTATGTTGTTTGTAGAGAATCATGTTATTGGTAGTAATATAGTTGTTGGAACAATTATTTTTAACATTGAAGCAGGTTTAAGTTGTGAATGTAATCTAGACCATATGTATTGGAGATTGATACTAGTAGGGCAAGGCCTACTGCTGTTTCGCAAGCAGCAAATACTAGTAGGATGATCGGTATGATATTGGTTAGGGGGGAGTGTGCATTTGAGGCTATGAGAGCGATTATGATGAAGAGTGATATTATTATTCCTTCTAGGCAGAGGAGGGAGGCTATCAGGTGTGAGCGATAGACCAGCATTCCCAGGAGTGAGATGGCGAATGCTAGTGTAATATTCATGAAGATAGGTGACATTTGGTTAGTATGATAATCATAATTTAATGAGTCGAAATCATTTGTTTTGTTTAAACTACTTACCAATTCGGCTCAATCTAGTCCTTTTTGGGATCATTCGTAGGCTAGACTGAGGGTTAGGATGATGATGAGTGTGATGGATGATTTAATTATTGTTGGGAGGTTTGTTGTTTGGAGAGCCCATGGTAGGGATAATAGTAGGGCGATTTCTAAGTCGAATAGTAGGAAGGTAATGGCAACTAGGAAAAATTTTATTGAAAATGGGATGCGAGCGGGGTTTAGTGGGTCAAAGCCGCACTCATAAGGGTTTGTTTTTTCTGCATAGGAGTTAAGTTGGGGTAATCAGAATATGGCAGTTATTAGTAGTGAGGTTAAAAGGGTGTTGATTGTTAGGGCTAGTACTAGGTTGATTACTCCTTTTTGAACATTGTCAAAGCTAACTGATTGGAAGTCAATTGTACTGGTCATACTAAAAGAGTAGGATCCTCATCAGTGAATAGAGATATAAAGGAGT
>V1_TR20|c0_g1_i1 len=3832 path=[6727:0-38 6728:39-44 6729:45-62 7023:63-133 7000:134-177 7080:178-178 7066:179-184 7060:185-186 7054:187-188 7048:189-205 7039:206-210 6999:211-212 7022:213-269 6763:270-281 7038:282-292 6998:293-295 7021:296-390 6757:391-417 6997:418-529 7081:530-553 7088:554-554 6967:555-591 6827:592-602 7047:603-605 7037:606-625 6996:626-666 7082:667-675 7065:676-710 7059:711-712 7075:713-731 7083:732-732 7089:733-756 7057:757-757 7051:758-759 7043:760-775 7032:776-777 7012:778-794 6985:795-818 6953:819-930 6547:931-952 6548:953-961 6984:962-1316 6952:1317-1438 7011:1439-1642 6983:1643-1898 6951:1899-1985 6923:1986-2009 6924:2010-2015 7031:2016-2092 7084:2093-2093 6982:2094-2163 6777:2164-2184 6949:2185-2243 6780:2244-2267 7030:2268-2305 7009:2306-2397 6948:2398-2660 6676:2661-2661 6677:2662-2699 6947:2700-2702 7008:2703-2703 6979:2704-2706 6946:2707-2711 6621:2712-2712 7072:2713-2717 7067:2718-2723 7061:2724-2730 7055:2731-2809 7041:2810-2902 7085:2903-2904 7091:2905-2921 7096:2922-2933 7006:2934-2946 6977:2947-2948 6943:2949-2972 6576:2973-2976 7027:2977-3004 6704:3005-3028 7005:3029-3232 7086:3233-3246 7092:3247-3275 7004:3276-3276 6975:3277-3396 6771:3397-3401 6772:3402-3420 6940:3421-3613 7003:3614-3638 6974:3639-3662 7025:3663-3663 7002:3664-3677 6973:3678-3712 6938:3713-3736 6818:3737-3831] [-1, 6727, 6728, 6729, 7023, 7000, 7080, 7066, 7060, 7054, 7048, 7039, 6999, 7022, 6763, 7038, 6998, 7021, 6757, 6997, 7081, 7088, 6967, 6827, 7047, 7037, 6996, 7082, 7065, 7059, 7075, 7083, 7089, 7057, 7051, 7043, 7032, 7012, 6985, 6953, 6547, 6548, 6984, 6952, 7011, 6983, 6951, 6923, 6924, 7031, 7084, 6982, 6777, 6949, 6780, 7030, 7009, 6948, 6676, 6677, 6947, 7008, 6979, 6946, 6621, 7072, 7067, 7061, 7055, 7041, 7085, 7091, 7096, 7006, 6977, 6943, 6576, 7027, 6704, 7005, 7086, 7092, 7004, 6975, 6771, 6772, 6940, 7003, 6974, 7025, 7002, 6973, 6938, 6818, -2]
AGGCCCCCCCCTAGCCCAACTCATCATCTACACCACAATAATCACAGGCACACTCACTACACTACTGAGCTCACACTGATTTCTCGCCTGAGCAGGCCTGGAAATAAACATACTAGCCTTCATTCCAATTTTAATCAAAAAAACAAACCCCCGCTCCACAGAAGCCGCCACCAAGTATTTCCTAATACAATCCACCGCATCCATAATTCTTATAATAGCAATTACCCTCAACAACCTACTATCGGGGCACTGAATAATAACAAATACCGCCAACCAACTTCCATCGTTAATAATAACAACTGCCCTTGCCATAAAACTAGGAATAGCCCCATTCCACTTCTGAATTCCAGAAGTCACCCAAGGAACACCACTAATTCCTGGCCTACTCCTCCTCACATGACAAAAACTAGCCCCCATCTCAATTATATGTCAAATTCACCCATCAATCAACACCTGTGCCCTCATAACCCTCTCAACCCTATCCATCATAGTAGGCAGCTGAGGAGGCCTAAACCAAACACAATTACGCAAAATTATAGCATACTCCTCAATCACTCACATAGGCTGAATAATAATAACGCTAACATACAACCCAACCATTACAACCCTCTACCTAACCACATACATCGCCCTGACAACCACCATATTCCTATTCCTCAATCTGAACTCAAATACCACAACCCTTACGCTATCCCTCACCTGAAACAAATCACCCCAACTCATACCACTAACAGTATTCACCCTCATATCTCTAGGAGGTTTACCCCCACTAACCGGCTTCCTACCTAAATGAATAACTATTCAAGAACTTGCAATAAACAGCAACTTTGTCATCCCCTCCATCATAGTCACCATAACCCTACTTAACCTGTACTTCTACATACGCCTAATCTACACCGTCTCAGTATCACTATTTCCCACCCCCAACAACACAAAAATGAACTGACAACTTGAAAACACAAAACCCACACCCCTCACCCCCACACTCACCATCATTTCTACTCTCCTACTACCAATCACCCCCCTAATCCTAACTATTCCCTAGAAATTTAGGTTAAATAAGACCAAGAGCCTTCAAAGCCCTTAGTAAGTATACCACTTAATTTCTGAAACATATAAGGACTGCAAAAACCTACTCTGCATCAATTGAACGCAAATCAACCACTTTAATTAAGCTAAGCCCCTACTAGACCAATGGGACTCAAACCCATAAAAATTTAGTTAACAGCTAAACACCCTAATCAACTGGCTTTGATCCACTTCTCCCGCCGCGAGAAAAAAAGGCGGGAGAAGCCCCGGCAGAAACTTAAAACTGCTCCTTTAAACTTGCAATTTAACATGAAAATCACCTCGGGGCTGGCAAAAAGAGGATCAGACCTCTGTCTTCAGGTTTACAGCCTAATGCTTACTCAGCCATTTTACCCTTCCTCCACCCATGTTCATTAATCGTTGACTCTTTTCAACAAACCATAAAGACATCGGAACTCTATACCTACTATTCGGTGCATGAGCTGGAATCATAGGAACAGCTCTAAGCCTTCTCATTCGAGCTGAATTAGGCCAACCCGGTAGTTTACTAGGCAGTGACCATATCTATAATGTCATTGTAACAGCCCATGCATTTATTATAATTTTCTTCATAGTTATACCCATTATAATCGGAGGGTTCGGGAACTGACTAGTACCCTTGATAATTGGTGCTCCTGACATAGCATTTCCCCGTCTAAATAATATGAGCTTCTGACTTCTTCCCCCCTCCTTCCTGCTGCTAATGGCATCAACCATAATCGAGGCTGGCGCTGGAACAGGTTGAACAGTATACCCCCCCTTAGCAGGAAACCTCTCTCACCCAGGGGCCTCCGTAGACTTAGTTATTTTCTCCCTCCACCTAGCAGGAGTTTCCTCTATCCTGGGGGCTATCAACTTCATTACCACCATTATCAACATGAAGCCCCCCGCCATATCCCAGTATCAAACCCCGTTATTTGTCTGATCTGTCCTAATCACAGCAATCCTACTACTCCTCTCCCTGCCAGTCTTAGCTGCCGGCATTACTATACTATTAACAGACCGCAACCTCAACACTACCTTCTTTGATCCTACTGGAGGGGGAGACCCTATCCTATACCAACACCTATTTTGATTCTTTGGTCACCCTGAAGTCTACATCCTCATTCTCCCCGGGTTCGGAATAATCTCCCACATCGTAACTTACTACTCCGGGAAGAAAGAGCCATTTGGATATATAGGTATAACCTGGGCTATAATGTCAATCGGGTTCCTAGGATTTATTGTATGAGCCCATCATATATTTACAGTGGGTATAGATGTGGACACACGGGCCTACTTTACCTCTGCTACTATAATCATTGCAATTCCTACTGGAGTTAAAGTTTTCAGCTGACTTGCTACACTTCATGGAGGCAATATCAAATGATCTGCCGCAATACTTTGAGCCCTAGGCTTTATTTTTCTATTCACCATAGGGGGTCTCACCGGTATTATCTTAGCAAACTCATCCCTAGATATTGTACTACACGATACATACTATGTTGTCGCCCATTTCCACTATGTTTTGTCAATAGGAGCTGTTTTTGCCATTATAGGGGGCTTTGTCCACTGATTCCCTTTATTTTCAGGCTACACATTAGACCAAACCTATGCCAAAGCCCACTTTATTATTATATTCACAGGCGTAAATTTAACCTTTTTTCCACAACACTTCCTTGGCCTATCCGGAATACCCCGACGCTATTCTGACTACCCCGATGCTTATACCACATGAAATATCCTATCGTCCATTGGCTCTTTTATTTCACTAGTAGCAGTAATCCTAATAATCTACATGATCTGAGAGGCCTTCGCCTCAAAACGCAAAGTATCAATGGCCGAACAATCCCCCACCAACCTCGAATGATTAAATGGCTGTCCCCCGCCTTACCACACATTTGAAGAACCAACCTACATTAAATTGAGCGAAAAAGGGGGGAATCGAACCCCCTAAAACCGGTTTCAAGCCAATCCTATAACCCCTATAACTTTTTCAATGAGATATTAGAAAAACTATTTCATGGCTTTGTCGAAACCAAATTATAGGCTATAACCCTATATATCTTACATGGCCCACCCAGTTCAACTAGGTCTACAAGATGCTACATCCCCTGTCATAGAAGAGCTAATCACCTTCCACGACTATGCATTTATAACTATCTCTTTAATTAGCTTTTTAGTCCTATACGCCCTATCCTCAACACTCACAACAAAACTAACCAATACCAACATTACAGACGCCCAGGAGATAGAGACCACTTGAACCATCTTACCCGCAATCATTCTAATCCTGATTGCCCTACCATCTCTACGCATTCTGTACCTAACAGACGAAATCAACAACCCCTCCTTTACTATTAAATCAATTGGACATCAATGATACTGAACCTACGAATACACAGACTACGGAGGCCTCATCTTTAATTCTTACATACTGCCTCCATTATTCTTAAACCCAGGAGACCTTCGACTTCTAGAAGTTGACAACCGAGTGGTTCTCCCAATTGAAGCCCCCGTCCGTATAATAATCACATCTCAAGATGTCCTACACTCATGAACTATTCCCACACTAGGTTTAAAAACAGATGCAGTACCCGGACGCTTAAATCAAACCACATTTACCGCCACACGACCAGGCGTCTATTATGGACAATGCTCAGAAATCTGTGGAGCTAACCACAGCTTCATACCTATCGTCGCAGAACTAATCCCATTAAAAATCTTTGAAATAGGACCTGTGTTTACCCTATAAATATCCCACTCCCTTTCCACTATACAAATG
>V1_TR40|c0_g1_i1 len=2819 path=[2846:0-154 2855:155-1636 2851:1637-2818] [-1, 2846, 2855, 2851, -2]
CTACTAAAAATACAGAGATTAGCTGGGCGCAGTGGTGGGCACCTGTAATCCCAGCTACCCAAGAGGCTGAGGCAGGCAAATCGCTTGAACCTGGGAGGTGGAGGTTGCAGTGAGCAGAGATTTGTGCCGCTGCACTCTAGCCTGGGTGACAGAGCAAGACTCTGTCTCGAAAACAAAAAATTCATTAATGAGAATGGTCAGATGATAAGGTGCTCTGGTTAATTGAGAGATGAAGGTTATCACCTGTGTGTTCTGCTTATTAGTAAACACATTTCAAAAATTAGGCGCTTTTTCTTTCTTTAGAAAAGTGCTGCATCCTGGAAAGACATTGTAATGCTTCTTTGGTAGTTGATAAATTTTGATGGCTTTGTCAGGATTATTTATGAATCTTAGCTTTTTCTTTATAATTCTGCACCCAGAAAGGTAGGCATGAAACCAAGAGCAAAGTTGGAAAGTTACTTCTAGACAAAATAAGATGATGGCTTACTAGTTTTTTCTCCAATTGGAATGCAGACAACACAATTGTGACTAAGAGGTGTTATTTATTTTTTAGTTGTGGGTATTTAAGATTTTATTTTATAGATACAAAGGCAGGGGTGTAGAAGAACAAAAACTAGTGTAGGGCCAGAGGTCTGAGTTTTAATTATAACTCTACCACTAACTGGCTGTGTGTCTTTGATTGATTATTTCTCTGGGCCTCAGTTTCTTCATCTCTAATATTAGTGTCTTTGGCCAGATAGCTGGTTTCCAAGATTTCCTGTAATTTTTTTCAGTCCCTATTGAAATAATCATGAAGTTAAGTCTTCATCAGGTAATGCAGTTTTTGATTTGAAAGTCGTTAGTTTTGAAGACCTAGGTGTGATATTTTGCCTCCACACCTCCCATCTGCTTATTGGAATAATTCATGTTTTCCACTAGCTAATAAATATACAGGCCAGATAAAATGTTGATATTTAGATAGCACTTAATAGTTTCTGGTGCCAGGTGTGGGCATGTGTTTGCTACTTTTTTGATGAAAAGGAGGTTAGCAAGTGTTTTCATGTGATTTTGCTCATTGAGTGATTAATCAAGCATTTGTTGAACATTTACAGTGAGCCATATAGTGTGGTTAAATGGTATAAGACTCAGAACTTAGGTAGTACCTTCTTCAGAAATCTTTACTTGATAGGCTTATTGCTCCTCTCTTTCTCCCATCCAGGGCTGATCTAAATGTTCTGTCTTTGTATTTTAGTGGCACACAGTGCCAGGGCTGCCATGAATGGTTGTGGAATTGGTACCCTGCCTAAAGATGCCTGGATAAAATGGTAGGGGAAGGCTGAAATCCAGATTTTATTCTGCTTGACAAATTCTATTTGGTTTTTCCACCTTTTTCTAGTTCACCTGCTCAGAGTAGAGTGCTTTTTCTAATTCTTACAAAAGAACCTGTGTATTCCAGCAGATATCCACCCTTTGCATTACTGTACATTAACATTCTGTATTGCTTTTTTTTTTTTTTTGTAGTCAGGTTTTGTACTGGGTAATGAATGCCTTGAGGTGATTTGTTGAAGTGAGCAAATGCTTCCTGAAGGAGATGAATTTTTATGTGAGTTTTGAAAGAGAAGTGAAAGCCAGACAAGGGTAGATGTTGGAGATGGGAATGACATTCCAGATGAAGGAACGATGTATATATGCAAAAGGACAGAGCTATGATATATAGCCCAGTGGTTCTTAAAGTGTGGTCCTAGCACCAGTGGTATCAGCATTACTTAGAAACTTGTTAGACGTGCAGATTCTTGGCCCTCACCATAGGCCTGCCCACTCAGAAATTCTGGGCATAAGCAGTCTGTGTTTTTACAGGTCCTTCAGGTGATTCTGATGTAGGCTGAAGTTTAAGAATCACTGCTATAGCCCACCTCTTCAGGATGTATTACTTGATTGTGTTTGGAGCATGGGGTGACTAGGGAAGAGTGATTCAAATACAGAGTGTAAGCCATGAGCAGAGTGCCTAGTGTGCCAAAGGAAAGTGTTTGAATTTGGTCCTTAGGCCAGTGACTGTACCATAGAATTACCTGAGAGCTTTAAAACTATAGCAGTGTCTGGGATTTGTCCCAGACCAGCTGAACCCAAGTCTGAGTTTCTGAGGCACAGTGAGGGTTGTGAACTATATATATAGACAGGACTTGGTTCTGATTATAATAGTGTACGTATTTATTGAAAATGTATCGAACATGGTGTCAATTAGCTTACATGCATAATAATTAAACAACACAGCAGTTTTATGTAGATATTATTCCTATTTCACAGGCAAGGTAGAAAGGTTAAGTACCTTTTCCCAATGTTACATAGCTAGAAAGTGGTTGAGTCCAGGTTTTTGTGACTCTAAAGTCTAATCTCTTAAGCAATTAAAACAAAATACCTTGGGTTCATGAATTTGGATGGCAAAATAATCACATCTTTATTTTTACTAACCTATAACTGAAATTTAGCAGTTCCTTCAATTTCAATTGTTGGCAATAAATCACAGGTGTATTAGCAATACTTATTTTGTCACCAACAGAAATTAGAAATATTTTCATATTAAATTACAGATGGTTAGTCGGGTGTGGTGGTGTGGTGGTGTGGGCCTGTAGTCCCAGCTACTTGAGAGGCTGTAGTGGGAGGATTGCCTGAGCCCAGGAACTTGAGGTTGCAGTGACAGAGGGCCTGGGTAACAGAGGGTGACTCTTATCTCTTAACCAAAATTAGCTGGGTGTAGTGGCACTTGCCTGTAGTCACGGCTACTCAGGAGGCCAGGGCAGGAGAATTACTTGAACCCGGGAGGCAGAGGTTGCAGTGAGCTG
>V1_TR10|c0_g1_i1 len=2202 path=[5357:0-30 5814:31-31 5796:32-33 5770:34-45 5735:46-55 5836:56-57 5828:58-60 5813:61-69 5795:70-84 5835:85-85 5827:86-95 5812:96-99 5794:100-101 5847:102-102 5844:103-119 5841:120-123 5851:124-124 5825:125-126 5809:127-144 5790:145-149 5760:150-157 5721:158-172 5675:173-173 5824:174-181 5759:182-196 5808:197-232 5852:233-237 5718:238-256 5865:257-257 5807:258-261 5788:262-268 5822:269-283 5806:284-289 5755:290-307 5853:308-309 5714:310-313 5840:314-316 5854:317-318 5821:319-330 5785:331-341 5804:342-342 5751:343-354 5784:355-386 5662:387-394 5855:395-399 5214:400-402 5215:403-406 5216:407-409 5217:410-410 5750:411-423 5710:424-472 5856:473-475 5709:476-478 5660:479-483 5600:484-499 5857:500-510 5749:511-514 5866:515-519 5597:520-533 5830:534-534 5818:535-538 5801:539-539 5780:540-554 5747:555-578 5704:579-603 5655:604-627 5592:628-644 5703:645-680 5654:681-705 5591:706-729 5702:730-732 5779:733-771 5746:772-793 5701:794-816 5652:817-840 5778:841-853 5745:854-877 5700:878-904 5858:905-921 4989:922-928 4990:929-947 5650:948-1227 5305:1228-1251 5587:1252-1281 5837:1282-1318 5829:1319-1353 5859:1354-1356 5867:1357-1359 5743:1360-1367 5860:1368-1368 5868:1369-1369 5872:1370-1380 5874:1381-1381 5260:1382-1383 5775:1384-1421 5861:1422-1423 5869:1424-1433 5646:1434-1435 5583:1436-1459 5696:1460-1483 5816:1484-1484 5799:1485-1508 5774:1509-1517 5741:1518-1580 5695:1581-1581 5644:1582-1698 5454:1699-1729 5455:1730-1739 5740:1740-1826 5862:1827-1827 5870:1828-1828 5163:1829-1841 5815:1842-1842 5798:1843-1847 5773:1848-1851 5739:1852-1852 5693:1853-1866 5797:1867-1902 5578:1903-1917 5772:1918-1926 5738:1927-1958 5863:1959-1960 5691:1961-1982 5640:1983-1984 5576:1985-2058 5133:2059-2082 5134:2083-2201] [-1, 5357, 5814, 5796, 5770, 5735, 5836, 5828, 5813, 5795, 5835, 5827, 5812, 5794, 5847, 5844, 5841, 5851, 5825, 5809, 5790, 5760, 5721, 5675, 5824, 5759, 5808, 5852, 5718, 5865, 5807, 5788, 5822, 5806, 5755, 5853, 5714, 5840, 5854, 5821, 5785, 5804, 5751, 5784, 5662, 5855, 5214, 5215, 5216, 5217, 5750, 5710, 5856, 5709, 5660, 5600, 5857, 5749, 5866, 5597, 5830, 5818, 5801, 5780, 5747, 5704, 5655, 5592, 5703, 5654, 5591, 5702, 5779, 5746, 5701, 5652, 5778, 5745, 5700, 5858, 4989, 4990, 5650, 5305, 5587, 5837, 5829, 5859, 5867, 5743, 5860, 5868, 5872, 5874, 5260, 5775, 5861, 5869, 5646, 5583, 5696, 5816, 5799, 5774, 5741, 5695, 5644, 5454, 5455, 5740, 5862, 5870, 5163, 5815, 5798, 5773, 5739, 5693, 5797, 5578, 5772, 5738, 5863, 5691, 5640, 5576, 5133, 5134, -2]
TTCAGGGGTGTGGGTTTTGTGTTTTCAAGTTGTCAGTTCATTTTTGTGTTGTTGGGGGTGGGAAATAGTGATACTGAGACGGTGTAGATTAGGCGTATGTAGAAGTACAGGTTAAGTAGGGTTATGGTGACTATGATGGAGGGGATGACAAAGTTGCTGTTTATTGCAAGTTCTTGAATAGTTATTCATTTAGGTAGGAAGCCGGTTAGTGGGGGTAAACCTCCTAGAGATATGAGGGTGAATATTGTTAGTGGTATGAGTTGGGGTGATTTGTTTCAGGTGAGGGATAGCGTAAGGGTTGTGGTATTTGAGTTCAGATTGAGGAATAGGAATATGGTGGTTGTCAGGGCGATGTATGTGGTTAGGTAGAGGGTTGTAATGGTTGGGTTGTATGTTAGCGTTATTATTATTCAGCCTATGTGAGTGATTGAGGAGTATGCTATAATTTTGCGTAATTGTGTTTGGTTTAGGCCTCCTCAGCTGCCTACTATGATGGATAGGGTTGAGAGGGTTATGAGGGCACAGGTGTTGATTGATGGGTGAATTTGACATATAATTGAGATGGGGGCTAGTTTTTGTCATGTGAGGAGGAGTAGGCCAGGAATTAGTGGTGTTCCTTGGGTGACTTCTGGAATTCAGAAGTGGAATGGGGCTATTCCTAGTTTTATGGCAAGGGCAGTTGTTATTATTAACGATGGAAGTTGGTTGGCGGTATTTGTTATTATTCAGTGCCCCGATAGTAGGTTGTTGAGGGTAATTGCTATTATAAGAATTATGGATGCGGTGGATTGTATTAGGAAATACTTGGTGGCGGCTTCTGTGGAGCGGGGGTTTGTTTTTTTGATTAAAATTGGAATGAAGGCTAGTATGTTTATTTCCAGGCCTGCTCAGGCGAGAAATCAGTGTGAGCTCAGTAGTGTAGTGAGTGTGCCTGTGATTATTGTGGTGTAGATGATGAGTTGGGCTAGGGGGTTAATTAGTACGGGAAGGGTGTGACCAACATTTTCGGGGTATGGGCCCGATAGCTTATTTAGCTGACCTTACTTTAGGATGGGGTGTGTTAGGTAGCACGGAGAAGTTTGGATTCTCAGGGGTAGGTTCAATGCCTGCAATCTTAGAAATAAGAGGGTTGGGGCCTCTATCATTTACTCTATCAAAGTAACTCTTTTGTCAGACATATTTCTAGGTTTGAGGGGGAATGCTGGAGATTGTAATGGGTGTTAGGATGTTTCATATGAGAAATGCTAGTGTGAGTGGAAGGAAGTTTTTTCATAGTAGATGTATGAGTTGGTCGTAGCGGAATCGGGGGTATGTTGCTCGAGTTCATAAGAATAGGGAGGTTAGGAGGAGCGTTTTGGTGGTAAAGCATGTTGTGAATAATTCTGGCGAGTGGGTGGGGTAGAATGTGCCTAGAAAGATTGTAGTTGTTAGGGCGTTCATTATAATAATGTTTATGTATTCGGCTATAAAGAATAGGGCGAATGGACCTGCGGCATACTCGATGTTAAAGCCTGATACTAGTTCTGATTCGCCTTCTATGAGGTCGAAGGGGGTTCGGTTTGTCTCTGCTAGTGTGGAGGTGAATCATATTATGGCTAGAGGTCATGATGGCAAGAGGAGTCAGATATGCTTTTGTGTTGTAATGAGCATGTTAAGGTTAAATGAGCCACTTGTTAGTAAGACTGATAGCAGGATAATAGCGAGGGTAACTTCATATGAAATTGTTTGAGCGACGGCTCGTAGGGCTCCAATTAGGGCGTAGTTTGAGTTTGATGCCCATCCCGATCATAGGATGGAGTGGACGGTTAGGCTGGATATGGCTAGGATGAACAAGAGTCCTAGGTTGAAATTGATTAGAGGGTTAGGTATGGGAAGGGGGGTTCATAGGAGGAGGGCAATGGAGAAGGCTAGGGCGGGTGCGATGGTGTAGAGAGTAGTGGTGGATGTTGAGGGTTTTAGAGGCTCTTTGGTGAAGAGTTTTATTGCATCAGCGAAGGGTTGTAGTAGTCCGTAAGGGCCTACAATGTTGGGTCCTTTGCGTAGTTGTATATAACCTAACAATTTTCGTTCAACAAGTGTAAGGAATGCTATGGCGGTTAGTGTAGATGCAACAAGGAGTATAAGGTTTGCTGTAGTCATAGTGTTAAGAAGAGGGGTTGAACCTCTGGTTTTAAAATTTTAAATTTTATGCAATTGCCGGGC
>V1_TR69|c0_g1_i1 len=2114 path=[2209:0-1281 2210:1282-1305 2223:1306-1375 2204:1376-1391 @2225@!:1392-1517 2222:1518-1558 2219:1559-2113] [-1, 2209, 2210, 2223, 2204, 2225, 2222, 2219, -2]
CTCACAACCCTCACTGTGCCTCAGAAACTCAGACTTGGGTTCAGCTGGTCTGGGACAAATCCCAGACACTGCTATAGTTTTAAAGCTCTCAGGTAATTCTATGGTACAGTCACTGGCCTAAGGACCAAATTCAAACACTTTCCTTTGGCACACTAGGCACTCTGCTCATGGCTTACACTCTGTATTTGAATCACTCTTCCCTAGTCACCCCATGCTCCAAACACAATCAAGTAATACATCCTGAAGAGGTGGGCTATAGCAGTGATTCTTAAACTTCAGCCTACATCAGAATCACCTGAAGGACCTGTAAAAACACAGACTGCTTATGCCCAGAATTTCTGAGTGGGCAGGCCTATGGTGAGGGCCAAGAATCTGCACGTCTAACAAGTTTCTAAGTAATGCTGATACCACTGGTGCTAGGACCACACTTTAAGAACCACTGGGCTATATATCATAGCTCTGTCCTTTTGCATATATACATCGTTCCTTCATCTGGAATGTCATTCCCATCTCCAACATCTACCCTTGTCTGGCTTTCACTTCTCTTTCAAAACTCACATAAAAATTCATCTCCTTCAGGAAGCATTTGCTCACTTCAACAAATCACCTCAAGGCATTCATTACCCAGTACAAAACCTGACTACAAAAAAAAAAAAAAGCAATACAGAATGTTAATGTACAGTAATGCAAAGGGTGGATATCTGCTGGAATACACAGGTTCTTTTGTAAGAATTAGAAAAAGCACTCTACTCTGAGCAGGTGAACTAGAAAAAGGTGGAAAAACCAAATAGAATTTGTCAAGCAGAATAAAATCTGGATTTCAGCCTTCCCCTACCATTTTATCCAGGCATCTTTAGGCAGGGTACCAATTCCACAACCATTCATGGCAGCCCTGGCACTGTGTGCCACTAAAATACAAAGACAGAACATTTAGATCAGCCCTGGATGGGAGAAAGAGAGGAGCAATAAGCCTATCAAGTAAAGATTTCTGAAGAAGGTACTACCTAAGTTCTGAGTCTTATACCATTTAACCACACTATATGGCTCACTGTAAATGTTCAACAAATGCTTGATTAATCACTCAATGAGCAAAATCACATGAAAACACTTGCTAACCTCCTTTTCATCAAAAAAGTAGCAAACACATGCCCACACCTGGCACCAGAAACTATTAAGTGCTATCTAAATATCAACATTTTATCTGGCCTGTATATTTATTAGCTAGTGGAAAACATGAATTATTCCAATAAGCAGATGGGAGGTGTGGAGGCAAAATATCACACCTAGGTCTTCAAAACTAACGACTTTCAAATCAAAAACTGCATTACCTGATGAAGACTTAACTTCATGATTATTTCAATAGGGACTGAAAAAAATTACAGGAAATCTTGGAAACCAGCTATCTGGCCAAAGACACTAATATTAGAGATGAAGAAACTGAGGCCCAGAGAAATAATCAATCAAAGACACACAGCCAGTTAGTGGTAGAGTTATAATTAAAACTCAGACCTCTGGCCCTACACTAGTTTTTGTTCTTCTACACCCCTGCCTTTGTATCTATAAAATAAAATCTTAAATACCCACAACTAAAAAATAAATAACACCTCTTAGTCACAATTGTGTTGTCTGCATTCCAATTGGAGAAAAAACTAGTAAGCCATCATCTTATTTTGTCTAGAAGTAACTTTCCAACTTTGCTCTTGGTTTCATGCCTACCTTTCTGGGTGCAGAATTATAAAGAAAAAGCTAAGATTCATAAATAATCCTGACAAAGCCATCAAAATTTATCAACTACCAAAGAAGCATTACAATGTCTTTCCAGGATGCAGCACTTTTCTAAAGAAAGAAAAAGCGCCTAATTTTTGAAATGTGTTTACTAATAAGCAGAACACACAGGTGATAACCTTCATCTCTCAATTAACCAGAGCACCTTATCATCTGACCATTCTCATTAATGAATTTTTTGTTTTCGAGACAGAGTCTTGCTCTGTCACCCAGGCTAGAGTGCAGCGGCACAAATCTCTGCTCACTGCAACCTCCACCTCCCAGGTTCAAGCGATTCTCCTTCCTCAGCCTTCTAAGTAGCTGGGACTACAGGTGCCCACCACCAAGCC
>V1_TR5|c0_g2_i1 len=1906 path=[4870:0-132 4871:133-133 4872:134-156 5000:157-157 4967:158-326 5049:327-327 4999:328-420 5027:421-643 4966:644-688 4998:689-712 5048:713-777 5026:778-869 4997:870-942 4799:943-966 4964:967-1109 5047:1110-1110 5025:1111-1134 4996:1135-1499 5110:1500-1500 4766:1501-1515 @5066@!:1516-1795 5111:1796-1810 5123:1811-1819 5135:1820-1822 5078:1823-1837 5064:1838-1838 5045:1839-1854 4959:1855-1855 5021:1856-1856 5063:1857-1861 5044:1862-1864 5020:1865-1870 4861:1871-1871 4990:1872-1876 4956:1877-1881 4883:1882-1905] [-1, 4870, 4871, 4872, 5000, 4967, 5049, 4999, 5027, 4966, 4998, 5048, 5026, 4997, 4799, 4964, 5047, 5025, 4996, 5110, 4766, 5066, 5111, 5123, 5135, 5078, 5064, 5045, 4959, 5021, 5063, 5044, 5020, 4861, 4990, 4956, 4883, -2]
TATTGCCAACACTAGCCCCAAACATAACTAACACTAATACCAAACAACCATACACTAAACCATTCACCCACATAAAGTATAGGTGATAGAAATTCTAACTCGGCGCTATAGACACAGTACCGTAAGGGAAAGAATAATACCACCCAAGCATAAAATAGCAAGAACTAACTTCTGTACCTTTTGCATAATGAATTAACTAGAAATAGTTTCGCAAAGAGAACTAAAGCCAAACCCCCCGAAATCAGACGAGCTACCCAAAAACAGCTAAAAGAGCGCACCCGTCTATGTAGCAAAATAGTGGGAAGATTTATGGGTAGAGGTGACAAGCCTACCGAGCCTGATGATAGCTGGTTATCCAAGATAGAATTTTAGTTCAACCTTGAGCTTACCTACAGAACCGCTTAATCCTTTTGTAAGCTCAATTGCTAGTCTAAAGAGGGACAGCTCTTTAGACACTAGGAAAAAACCTTATATAGAGAGTAAAAAGCATAACCACCATAGTTGGCCCAAAAGCAGCCATCAATTAAGAAAGCGTTCAAGCTCAACATCAACTACCCAAAAAATACCAAACATAAAACTGAACTCCTCATCTCACATTGGATCAATCTATCATTTCATAGAAGCAATAATGTTAGTATAAGTAACATGAACATTTTCTCCACCGCATAAGCCTAAGTCAGACCGAAAACCTCACCGACACTTAACAGTCCAATATCAACAAACACAAACAAGCTGACATTACTTCCACTGTTAATCCAACACAGGCATGCCTCAAGGAAGGTTATAAAAAGTAAAAGGAACTCGGCAAAACTAACCCCGCCTGTTTACCAAAAACATCACCTCTAGCATTACTAGTATTAGAGGCACCGCCTGCCCAGTGACACACGTTTAACGGCCGCGGTACCCTGACCGTGCAAAGGTAGCATAATCACTTGTTCTCTAAATAGGGACTCGCATGAATGGCATCACGAGGGTTTAACTGTCTCTTACTTTCAACCAGTGAAATTGACCTGTCCGTGAAGAGACGGACATGAATTAATAAGACGAGAAGACCCTGCGGAGCTTCAATTTACTAGTACAACTAAAAACCACACAAACCCACAGGTCTTTAAACCCCCATGCCTGTACTAAAAATTTTGGTTGGGGTGACCTCGGAGCACAGTCAAACCTCCGAACAATCCATGCTAAGACTACACAAGCCAAAGCAAACCAATACTTGCAATTGACCCAATAACTTGATCAACGGAACAAGTTACCCCAGGGATAACAGCGCAATTCTATTCTAGAGTCCATATCAACAATAGAGTTTACGACCTCGATGTTGGATCAGGACATCCTAATGGTGCAGCAGCTATCAAGGGTTCGTTTGTTCAACGATTAAAGTCCTACGTGATCTGAGTTCAGACCGGAGCAATCCAGGTCGGTTTCTATCTATTCAACATTTCTCCCTGTACGAAAGGACAAGAGAAATAGGGCCCACTTCACAATAGCGCCCCCCCCCCATAAATGATCTAATCTTAATTTAACAAAACATTACAAATCCCACCCAAGAACAGGGTTTGTTAAGATGGCAGAGCCCGGCAATTGCATAAAATTTAAAATTTTAAAACCAGAGGTTCAACCCCTCTTCTTAACACTATGACTACAGCAAACCTTATACTCCTTGTTGCATCTACACTAACCGCCATAGCATTCCTTACACTTGTTGAACGAAAATTGTTAGGTTATATACAACTACGCAAAGGACCCAACATTGTAGGCCCTTACGGACTACTACAACCCTTCGCTGATGCAATAAAACTCTTCACCAAAGAGCCTCTAAAACCCTCAACATCCACCACTACTCTCTACACCATCGCACCCGCCCTAGCCTTCTCCATTGTCCTCCTCCTATGAACCCCCCTTC
>V1_TR30|c0_g1_i1 len=1768 path=[5526:0-40 5527:41-64 5528:65-71 6160:72-116 5921:117-125 6159:126-140 6144:141-295 5631:296-323 6186:324-330 6182:331-335 6176:336-369 6168:370-393 6156:394-499 6200:500-511 6215:512-517 6223:518-518 6228:519-519 6232:520-520 6235:521-523 6237:524-535 6239:536-536 6166:537-572 6153:573-638 6202:639-639 6216:640-640 6224:641-662 6229:663-663 6165:664-961 6204:962-970 6217:971-971 6225:972-979 6108:980-985 6180:986-986 6173:987-987 6164:988-990 6150:991-994 6132:995-995 6106:996-1010 6078:1011-1034 6172:1035-1039 6163:1040-1063 6149:1064-1109 6206:1110-1116 6218:1117-1120 6226:1121-1121 6230:1122-1131 6233:1132-1132 6171:1133-1133 6162:1134-1137 6148:1138-1139 6130:1140-1168 6102:1169-1209 6037:1210-1214 5605:1215-1245 6073:1246-1248 6036:1249-1261 6146:1262-1272 6128:1273-1284 6207:1285-1287 6127:1288-1308 6099:1309-1311 6208:1312-1315 6126:1316-1426 6219:1427-1433 6098:1434-1520 6209:1521-1526 6069:1527-1592 5645:1593-1612 5646:1613-1616 5647:1617-1636 6030:1637-1696 5589:1697-1746 5590:1747-1767] [-1, 5526, 5527, 5528, 6160, 5921, 6159, 6144, 5631, 6186, 6182, 6176, 6168, 6156, 6200, 6215, 6223, 6228, 6232, 6235, 6237, 6239, 6166, 6153, 6202, 6216, 6224, 6229, 6165, 6204, 6217, 6225, 6108, 6180, 6173, 6164, 6150, 6132, 6106, 6078, 6172, 6163, 6149, 6206, 6218, 6226, 6230, 6233, 6171, 6162, 6148, 6130, 6102, 6037, 5605, 6073, 6036, 6146, 6128, 6207, 6127, 6099, 6208, 6126, 6219, 6098, 6209, 6069, 5645, 5646, 5647, 6030, 5589, 5590, -2]
CGCCCGCTGCAGAGGGCATGCCCCTCAATTTTTAACTTAAAAGGTTAACGCTAGAATAGCTGTGCAGTGCATTTGTATAGTGGAAAGGGAGTGGGATATTTATAGGGTAAACACAGGTCCTATTTCAAAGATTTTTAATGGGATTAGTTCTGCGACGATAGGTATGAAGCTGTGGTTAGCTCCACAGATTTCTGAGCATTGTCCATAATAGACGCCTGGTCGTGTGGCGGTAAATGTGGTTTGATTTAAGCGTCCGGGTACTGCATCTGTTTTTAAACCTAGTGTGGGAATAGTTCGTGACTGTAGGACATCTTGAGATGTGATTATTATACGGACGGGGGCTTCAATTGGGAGAACCACTCGGTTGTCAACTTCTAGAAGTCGAAGGTCTCCTGGGTTTAAGAATAATGGAGGCAGTATGTAAGAATTAAAGATGAGGCCTCCGTAGTCTGTGTATTCGTAGGTTCAGTATCATTGATGTCCAATTGATTTAATAGTAAAGGAGGGGTTGTTGATTTCGTCTGTTAGGTACAGAATGCGTAGAGATGGTAGGGCAATCAGGATTAGAATGATTGCGGGTAAGATGGTTCAAGTGGTCTCTATCTCCTGGGCGTCTGTAATGTTGGTATTGGTTAGTTTTGTTGTGAGTGTTGAGGATAGGGCGTATAGGACTAAAAAGCTAATTAAAGAGATAGTTATAAATGCATAGTCGTGGAAGGTGATTAGCTCTTCTATGACAGGGGATGTAGCATCTTGTAGACCTAGTTGAACTGGGTGGGCCATGTAAGATATATAGGGTTATAGCCTATAATTTGGTTTCGACAAAGCCATGAAATAGTTTTTCTAATATCTCATTGAAAAAGTTATAGGGGTTATAGGATTGGCTTGAAACCGGTTTTAGGGGGTTCGATTCCCCCCTTTTTCGCTCAATTTAATGTAGGTTGGTTCTTCAAATGTGTGGTAAGGCGGGGGACAGCCATTTAATCATTCGAGGTTGGTGGGGGATTGTTCGGCCATTGATACTTTGCGTTTTGAGGCGAAGGCCTCTCAGATCATGTAGATTATTAGGATTACTGCTACTAGTGAAATAAAAGAGCCAATGGACGATAGGATATTTCATGTGGTATAAGCATCGGGGTAGTCAGAATAGCGTCGGGGTATTCCGGATAGGCCAAGGAAGTGTTGTGGAAAAAAGGTTAAATTTACGCCTGTGAATATAATAATAAAGTGGGCTTTGGCATAGGTTTGGTCTAATGTGTAGCCTGAAAATAAAGGGAATCAGTGGACAAAGCCCCCTATAATGGCAAAAACAGCTCCTATTGACAAAACATAGTGGAAATGGGCGACAACATAGTATGTATCGTGTAGTACAATATCTAGGGATGAGTTTGCTAAGATAATACCGGTGAGACCCCCTATGGTGAATAGAAAAATAAAGCCTAGGGCTCAAAGTATTGCGGCAGATCATTTGATATTGCCTCCATGAAGTGTAGCAAGTCAGCTGAAAACTTTAACTCCAGTAGGAATTGCAATGATTATAGTAGCAGAGGTAAAGTAGGCCCGTGTGTCCACATCTATACCCACTGTAAATATATGATGGGCTCATACAATAAATCCTAGGAACCCGATTGACATTATAGCCCAGGTTATACCTATATATCCAAATGGCTCTTTCTTCCCGGAGTAGTAAGTTACGATGTGGGAGATTATTCCGAACCCGGGGAGAATGAGGATGTAGACTTCAGGGCGACCAAAGAATTAAGATAGG
>V1_TR19|c0_g1_i1 len=1698 path=[4984:0-72 4985:73-84 4986:85-85 4987:86-92 4988:93-93 5306:94-96 5305:97-108 5304:109-109 5302:110-110 5296:111-116 5288:117-145 5272:146-162 5307:163-169 5229:170-171 5271:172-199 5252:200-214 5287:215-223 5308:224-228 5251:229-253 5319:254-254 5301:255-264 5295:265-270 5285:271-276 5268:277-278 5225:279-288 5284:289-292 5267:293-294 5223:295-302 5248:303-349 5266:350-354 5247:355-373 5222:374-403 5309:404-404 5246:405-421 5221:422-428 5186:429-438 5310:439-445 5283:446-487 5245:488-495 5311:496-497 5320:498-498 5326:499-499 5329:500-501 5331:502-511 5332:512-512 5244:513-659 5111:660-675 5219:676-713 5312:714-719 5321:720-720 5327:721-725 5218:726-819 5313:820-836 5293:837-843 5281:844-844 5263:845-850 5242:851-936 5314:937-950 5322:951-954 5328:955-969 5330:970-970 5136:971-971 5241:972-993 5262:994-1037 5179:1038-1043 4640:1044-1060 5280:1061-1061 5261:1062-1062 5240:1063-1112 5315:1113-1113 5323:1114-1114 5213:1115-1129 5177:1130-1136 5133:1137-1137 5211:1138-1138 5300:1139-1139 5292:1140-1163 5279:1164-1169 5260:1170-1209 5239:1210-1235 5316:1236-1236 5303:1237-1250 5299:1251-1262 5291:1263-1292 5317:1293-1294 5258:1295-1301 5324:1302-1305 5169:1306-1316 5318:1317-1321 5325:1322-1322 5236:1323-1329 5204:1330-1343 5122:1344-1347 5166:1348-1358 4563:1359-1367 5121:1368-1474 5017:1475-1476 5018:1477-1500 5019:1501-1508 5020:1509-1517 5021:1518-1697] [-1, 4984, 4985, 4986, 4987, 4988, 5306, 5305, 5304, 5302, 5296, 5288, 5272, 5307, 5229, 5271, 5252, 5287, 5308, 5251, 5319, 5301, 5295, 5285, 5268, 5225, 5284, 5267, 5223, 5248, 5266, 5247, 5222, 5309, 5246, 5221, 5186, 5310, 5283, 5245, 5311, 5320, 5326, 5329, 5331, 5332, 5244, 5111, 5219, 5312, 5321, 5327, 5218, 5313, 5293, 5281, 5263, 5242, 5314, 5322, 5328, 5330, 5136, 5241, 5262, 5179, 4640, 5280, 5261, 5240, 5315, 5323, 5213, 5177, 5133, 5211, 5300, 5292, 5279, 5260, 5239, 5316, 5303, 5299, 5291, 5317, 5258, 5324, 5169, 5318, 5325, 5236, 5204, 5122, 5166, 4563, 5121, 5017, 5018, 5019, 5020, 5021, -2]
ATCACTATTACAACAATACTTCCTACACTATATCTTATTACACAACTAAAACTGCTAGACATATGTTACTATCAATCCCCCCAACAAAAAAACTCTGACAAGCAAACCCCCAATAACCACTGACAACTAAAATGAACGAAAATTTATTTACCTTATTCGCAACTCCAATAATCCTAAACCAACCTGCTACAATCCCCATCATCATATTCCCCGTACTACTAATTCCAACTTCCAAACACCTCATTAACAACCGACTAACCACTATTCAACGTAACCTAGTACTACTCGCTCTAAAGCAAATAATAATAACCCACAATGCTAAGGGGCGAACCTGGTCCCTAATACTAATGTCTCTAATCACCTTTATCACCACAACTAATCTTCTAGGACTTCTACCCCACTCATTTACACCTACCACCCAACTATCTATAAACCTCGCTATAGCAATCCCCTTATGAGCCGGCACAGTAATTACAGGCCTTCGCTTTAAAACCAAAAACTCCCTAGCTCACCTCCTACCACAAGGCACACCAACATTACTCATTCCCATACTAGTAATAATCGAAACCATTAGCTTGATTATTCAACCAGTGGCCCTAGCTGTACGCTTAACTGCCAACATCACGGCCGGCCACCTGCTAATACACCTAATCGGAAACACTGCACTAACACTACTAAGTATCAGCCCCCCCGCTGCTTTACTAACCTTTACACTTCTAATACTACTCACCATCCTAGAGATCGCAGTTGCTTTAATCCAAGCCTATGTTTTCACACTTCTAGTTAGCCTCTATTTACACAACAACACCTAATGACCCACCAATTCCATGCTTATCACATAGTCAAACCCAGCCCTTGACCACTAACAGGAGCTCTGTCAGCCCTTCTAATAACATCCGGCTTAGTCGTGTGATTCCACTTCTATTCTACCACTCTATTGACACTAGGCCTACTAACCATAACACTAACCCTTCACCAATGATGACGCGATGTCGTACGAGAAAGCACCTATCAAGGACATCACACGACACCCGTTCAAAAAAAACCTTCGCTATGGCATAGTCCTATTCATTATCTCGGAAATCTTCTTCTTTACCGGGTTCTTCTGAGCATTCTACCACTCAAGCCTAGCCCCAACCCCCTATTTAGGAGGCCACTGACCACCAACAGGTATTACCCCATTAGATCCCTTAGAAGTACCCCTTCTAAACACCTCCGTATTATTAGCATCAGGAGTCACAATTACCTGAGCTCACCACAGCCTTATAAACAACAATCGAAAACAAACAACCCAAGCCCTACTCATTACAATTCTACTAGGCATCTACTTCACCCTACTACAGATCTCAGAGTACTTTGAAGCACCCTTCACCATCTCCGACGGCATCTATGGCTCAACATTCTTTATCGCTACGGGCTTCCATGGACTCCATGTCATCATTGGATCCACTTTCCTCCTTATCTGCCTCATTCGCCAACTATTATTCCACTTCACACCAAATCACCACTTCGGCTTTGAGGCTGCCACTTGATATTGACACTTCGTAGACGTCGTATGATTACTCCTTTATATCTCTATTTACTGATGAGGATCCTACTCTTTTAGTATGACCAGTACAATTGACTTCCAATCAGTTAGCTTTGACAATGTTCAAAAAGGAGTAATCAACCTAGTACTAGCCCTAACAATCAGCACCC
>V1_TR8|c1_g1_i1 len=1660 path=[6345:0-93 7276:94-107 7257:108-124 7229:125-125 7192:126-126 7134:127-165 7312:166-166 7228:167-200 7191:201-233 7313:234-240 7334:241-242 7227:243-250 7190:251-269 7275:270-286 7254:287-297 7188:298-335 7128:336-339 7253:340-363 7225:364-366 7298:367-381 7314:382-385 7287:386-391 7273:392-405 7250:406-426 7183:427-435 7315:436-436 7123:437-494 7336:495-505 7348:506-513 7121:514-529 7180:530-536 7053:537-560 7120:561-599 6394:600-636 7052:637-706 6417:707-748 7271:749-773 7248:774-797 7317:798-814 7177:815-838 7337:839-842 7247:843-859 7217:860-866 7176:867-970 7318:971-983 7338:984-994 7349:995-995 7114:996-1016 7172:1017-1040 7040:1041-1051 7113:1052-1075 7285:1076-1088 7268:1089-1120 7319:1121-1128 7303:1129-1152 7339:1153-1159 7282:1160-1176 7320:1177-1181 7290:1182-1183 7281:1184-1194 7263:1195-1205 7240:1206-1208 7321:1209-1209 7160:1210-1257 7027:1258-1302 6277:1303-1326 7239:1327-1343 7209:1344-1367 7322:1368-1377 7340:1378-1378 7262:1379-1386 7238:1387-1409 7101:1410-1430 7323:1431-1431 7208:1432-1433 7157:1434-1485 7324:1486-1496 7341:1497-1499 7350:1500-1511 6754:1512-1519 7288:1520-1520 7279:1521-1542 7325:1543-1545 7342:1546-1556 7351:1557-1567 7204:1568-1575 7094:1576-1599 7018:1600-1622 6317:1623-1634 6318:1635-1659] [-1, 6345, 7276, 7257, 7229, 7192, 7134, 7312, 7228, 7191, 7313, 7334, 7227, 7190, 7275, 7254, 7188, 7128, 7253, 7225, 7298, 7314, 7287, 7273, 7250, 7183, 7315, 7123, 7336, 7348, 7121, 7180, 7053, 7120, 6394, 7052, 6417, 7271, 7248, 7317, 7177, 7337, 7247, 7217, 7176, 7318, 7338, 7349, 7114, 7172, 7040, 7113, 7285, 7268, 7319, 7303, 7339, 7282, 7320, 7290, 7281, 7263, 7240, 7321, 7160, 7027, 6277, 7239, 7209, 7322, 7340, 7262, 7238, 7101, 7323, 7208, 7157, 7324, 7341, 7350, 6754, 7288, 7279, 7325, 7342, 7351, 7204, 7094, 7018, 6317, 6318, -2]
TAAGTTGTAGGGTACATGTGCACAACGTGCAGGTTTGTTACATATGTATACTTGTGCCATGTTGGTGTGCTGCACCCATCAACTCGTCATTTACATCAGGTATAACTCCCAATGCAATCCCTCCCCCCTCCCCCCTCCCCATGATAGGCCCCGGTGTGTGATGTTCCCCTTCCCGAGTCCAAGTGATCTCATTGTTCAGTTCCCACCTATGAGTGAGAACATGCGGTGTTTGGTTTTCTGTTCTTGTGATAGTTTGCTGAGAATGATGGTTTCCAGCTGCATCCATGTCCCTACAAAGGACACAAACTCATCCTTTTTTATGGCTGCATAGTATTCCATGGTGTATATGTGCCACATTTTCTTAATCCAGTCTGTCACTGATGGACATTTGGGTTGATTCCAAGTCTTTGCTATTGTGAATAGTGCCGCAATAAACACATGTGTGCATGTGTCTTCATAGCAGCATGATTTGTAATCCTTTGGGTATATACCCAGTAATGGGATGGCTGGGTCATATGGTACTTCTAGTTCTAGATCCTTGAGGAATCGCCATACTGTTTTCCATAATGGTTGAACTAGTTTACAATCCCACCAACAGTGTAAAAGTGTTCCTATTTCTCCACATCCTCTCCAGCACCTGTTGTTTCCTGACTTTTGAATGATCGCCATTCTAACTGGTGTGAGATGGTATCTCATTGTGGTTTTGATTTGCATTTCTCTGATGGCCAGTGATGATGAGCATTTTTTCATGTGTCTGTTGGCTGTATGAATGTCTTCTTTTGAGAAATGTCTGTTCATATCCTTTGCCCACTTTTTGATGGGGTTGTTTGTTTTTTTCTTGTAAATTTGTTTGAGTTCTTTGTAGGTTCTGGATATTAGCCCTTTGTCAGATGAGTAGATTGCAAAAATTTTCTCCCATTCTGTAGGTTGCCTGCTCACTCTGATGGTAGTTTCTTTTGCTGTGCAGAAGCTCTTTAGTTTAATTAGATCCCATTTGTCAATTTTGGCTTTTGCTGCCGTTGCTTTTGGTGTTTTAGACATGAAGTCTTTGCCCATGCCTATGTCCTGAATGGTACTACCTAGGTTTTCCTCTAGGATTTTTATGGTATTAGGTCTAACATTTAAGTCTCTAATCCATCTTGAATTAATTTTCGTATAAGGAGTAAGGAAAGGATCCAGTTTCAGCTTTCTACTTATGGCTAGCCAATTTTCCCAGCACCATTTATTAAATAGGGAATCCTTTCCCCATTTCTTGTTTTTGTCAGATTTGTCAAAGATCAGATGGCTGTAGATGTGTGGTATTATTTCTGAGGACTCTGTTCTGTTCCATTGGTCTATATCTCTGTTTTGGTACCAGTACCATGCTGTTTTGGTTACTGTAGCCTTGTAGTATAGTTTGAAGTCAGGTAGCGTGATGCCTCCAGCTTTGTTCTTTTGACTTAGGATTGTCTTGGAGATGCGGGCTCTTTTTTGGTTCCATATGAACTTTAAAGTAGTTTTTTCCAATTCTGTGAAGAAAGTCATTGGTAGCTTAATGGGGATGGCATTGAATCTATAAATTACCTTGGGCAGTATGACCATTTTCACGATATTGATTCTTCCTATCCATGAGCATGGTATGTTCTTCCATTTGTTTGTGTCCTCTTTTATTTCACTGAGC
>V1_TR26|c0_g1_i1 len=1622 path=[1890:0-66 1891:67-95 1892:96-110 1905:111-154 1874:155-163 1875:164-177 1876:178-178 1877:179-187 1909:188-188 1907:189-908 1904:909-1335 1910:1336-1337 1906:1338-1368 1903:1369-1392 1900:1393-1546 1898:1547-1570 1899:1571-1621] [-1, 1890, 1891, 1892, 1905, 1874, 1875, 1876, 1877, 1909, 1907, 1904, 1910, 1906, 1903, 1900, 1898, 1899, -2]
TGCAATTGCCGGGCTCTGCCATCTTAACAAACCCTGTTCTTGGGTGGGATTTGTAATGTTTTGTTAAATTAAGATTAGATCATTTATGGGGGGGGGGCGCTATTGTGAAGTGGGCCCTATTTCTCTTGTCCTTTCGTACAGGGAGAAATGTTGAATAGATAGAAACCGACCTGGATTGCTCCGGTCTGAACTCAGATCACGTAGGACTTTAATCGTTGAACAAACGAACCCTTGATAGCTGCTGCACCATTAGGATGTCCTGATCCAACATCGAGGTCGTAAACTCTATTGTTGATATGGACTCTAGAATAGAATTGCGCTGTTATCCCTGGGGTAACTTGTTCCGTTGATCAAGTTATTGGGTCAATTGCAAGTATTGGTTTGCTTTGGCTTGTGTAGTCTTAGCATGGATTGTTCGGAGGTTTGACTGTGCTCCGAGGTCACCCCAACCAAAATTTTTAGTACAGGCATGGGGGTTTAAAGACCTGTGGGTTTGTGTGGTTTTTAGTTGTACTAGTAAATTGAAGCTCCGCAGGGTCTTCTCGTCTTATTAATTCATGTCCGTCTCTTCACGGACAGGTCAATTTCACTGGTTGAAAGTAAGAGACAGTTAAACCCTCGTGATGCCATTCATGCGAGTCCCTATTTAGAGAACAAGTGATTATGCTACCTTTGCACGGTCAGGGTACCGCGGCCGTTAAACGTGTGTCACTGGGCAGGCGGTGCCTCTAATACTAGTAATGCTAGAGGTGATGTTTTTGGTAAACAGGCGGGGTTAGTTTTGCCGAGTTCCTTTTACTTTTTATAACCTTCCTTGAGGCATGCCTGTGTTGGATTAACAGTGGAAGTAATGTCAGCTTGTTTGTGTTTGTTGATATTGGACTGTTAAGTGTCGGTGAGGTTTTCGGTCTGACTTAGGCTTATGCGGTGGAGAAAATGTTCATGTTACTTATACTAACATTATTGCTTCTATGAAATGATAGATTGATCCAATGTGAGATGAGGAGTTCAGTTTTATGTTTGGTATTTTTTGGGTAGTTGATGTTGAGCTTGAACGCTTTCTTAATTGATGGCTGCTTTTGGGCCAACTATGGTGGTTATGCTTTTTACTCTCTATATAAGGTTTTTTCCTAGTGTCTAAAGAGCTGTCCCTCTTTAGACTAGCAATTGAGCTTACAAAAGGATTAAGCGGTTCTGTAGGTAAGCTCAAGGTTGAACTAAAATTCTATCTTGGATAACCAGCTATCATCAGGCTCGGTAGGCTTGTCACCTCTACCCATAAATCTTCCCACTATTTTGCTACATAGACGGGTGCGCTCTTTTAGCTGTTTTTGGGTAGCTCGTCTGATTTCGGGGGGTTTGGCTTTAGTTCTCTTTGCGAAACTATTTCTAGTTAATTCATTATGCAAAAGGTACAGAAGTTAGTTCTTGCTATTTTATGCTTGGGTGGTATTATTCTTTCCCTTACGGTACTGTGTCTATAGCGCCGAGTTAGAATTTCTATCACCTATACTTTATGTGGGTGAATGGTTTAGTGTATGGTTGTTTGGTATTAGTGTTAGTTATGTTTGGGGCTAGTGTTGGCTCAAGGTAGTCAAATTGTACTGAGATCTTCCGGGTGT
>V1_TR14|c0_g1_i1 len=1545 path=[5143:0-78 5144:79-89 5320:90-97 5255:98-99 5372:100-102 5317:103-106 5252:107-107 5368:108-139 5313:140-415 5248:416-548 5049:549-555 5050:556-561 5051:562-575 5479:576-585 5468:586-613 5518:614-624 5429:625-625 5467:626-628 5453:629-636 5428:637-637 5520:638-646 5536:647-647 5546:648-648 5553:649-650 5235:651-665 5001:666-666 5300:667-668 5234:669-670 5355:671-671 5299:672-673 5233:674-674 5354:675-675 5297:676-699 5232:700-758 4837:759-772 5521:773-775 5296:776-776 5352:777-779 5229:780-781 5295:782-783 5450:784-800 5495:801-801 5489:802-810 5483:811-811 5476:812-816 5464:817-823 5522:824-825 5537:826-826 5392:827-835 5523:836-840 5289:841-860 5447:861-864 5422:865-896 5391:897-914 5524:915-927 5538:928-935 5463:936-938 5421:939-956 5445:957-958 5474:959-959 5462:960-963 5525:964-964 5419:965-978 5341:979-982 5282:983-983 5387:984-988 5339:989-1002 5526:1003-1003 5210:1004-1055 4564:1056-1079 4565:1080-1080 5338:1081-1120 5527:1121-1124 5208:1125-1198 4610:1199-1223 5386:1224-1227 5337:1228-1237 5528:1238-1247 5540:1248-1251 5548:1252-1252 5417:1253-1261 5384:1262-1301 5335:1302-1325 5276:1326-1335 5441:1336-1352 5416:1353-1371 5383:1372-1398 5440:1399-1416 5504:1417-1417 5499:1418-1421 5529:1422-1422 5541:1423-1424 5481:1425-1464 5530:1465-1465 5458:1466-1467 5435:1468-1468 5408:1469-1489 5531:1490-1498 5376:1499-1501 5542:1502-1507 5549:1508-1512 5407:1513-1517 5532:1518-1518 5543:1519-1519 5550:1520-1520 5555:1521-1522 5559:1523-1523 5322:1524-1531 5259:1532-1536 5184:1537-1542 4552:1543-1543 4553:1544-1544] [-1, 5143, 5144, 5320, 5255, 5372, 5317, 5252, 5368, 5313, 5248, 5049, 5050, 5051, 5479, 5468, 5518, 5429, 5467, 5453, 5428, 5520, 5536, 5546, 5553, 5235, 5001, 5300, 5234, 5355, 5299, 5233, 5354, 5297, 5232, 4837, 5521, 5296, 5352, 5229, 5295, 5450, 5495, 5489, 5483, 5476, 5464, 5522, 5537, 5392, 5523, 5289, 5447, 5422, 5391, 5524, 5538, 5463, 5421, 5445, 5474, 5462, 5525, 5419, 5341, 5282, 5387, 5339, 5526, 5210, 4564, 4565, 5338, 5527, 5208, 4610, 5386, 5337, 5528, 5540, 5548, 5417, 5384, 5335, 5276, 5441, 5416, 5383, 5440, 5504, 5499, 5529, 5541, 5481, 5530, 5458, 5435, 5408, 5531, 5376, 5542, 5549, 5407, 5532, 5543, 5550, 5555, 5559, 5322, 5259, 5184, 4552, 4553, -2]
TGGGGGACGGTTTTGTTGTCCGTGTTGGTGTGTTGTGGGTGGAGTGGGTGGGTTATGGTGTTTTGTGGTTGGGTTGTGTGTGAGATCTTCATTTGGTGGGTATGCTTTTTGAAGGTTGTAGGTGCGGGTATGACGGCATGTGTTATGTACAGTTAAGCAAGTATAGTACTATATATTATTCATGTTGGCTAGCAGTAATGCACGAATTACATAGCATATTTATGTAAAGGTGCTTGAGTTGTACTGTAGGGTTTGTACAATATAAAAGACAGAAAGTAGTTTAAGCTAGAATGCCAGTTTTGGGTGTTGGTGGTGAAGTCAAGTGCTTTCTTTCTGAGCTGTCCTAGGGGTTATGAGTCTCATCTCTAGTTTACAAGACTAGTGTATTAGTTTATACTACAAGGGCAAGTTCATTTGAGTAGGTTATTTTCGATCAGGGAGGTTAGTGGTATCAGGATTAGAACTGTGGTGAAGTATATTGTGGATGCTAGTTGACCAATAAAAATGAAGGGTTGGCTTACTGGCTGACTTCCGATCCAGGTGAGGGTTAATAGGGTTGTAATTAGGAATCAGAATAGGAATTGGCTAAGTGGGCGGAATATTATGCTTTGTTGTTTGGAATTATGAAGTGTGGGGATAATAGATAGGATGAGGATTGAAAGGAAGAGTGCTAGTAGGCCCCCTAGTTTATTAGGAACAGATCGTAGAATTGCGTATGCAAATAGGAAGTATCACTCTGGTTTGATGTGTGGAGGGGTATTTAGTGGGTCGGCTGGGATGTAGTTGTCTGGGTCGTTTAGGAGGTTGGGTGAGAGTAGTGTTAGTGTTGTTAGGATGAAGAGGAGGAGGACTAGGCCTAGGATATCCTTAATTGTGTAGTAGGGGTGGAAGGGGATTTTGTCTGAGTCTGATGAGATTCCGCAGGGGTTGTTTGATCCTGTTTCGTGTAGGAATAGCAGATGGACTATTGTAAGAGCGGTGATAATGAAAGGTAGAATAAAGTGTAGGGTGAAGAATCGTGAAAGGGTGGGGTTGCCAATGGAGTACCCACCTCAGATTCATTGGACGAGGTCGGTCCCGATGTATGGGATTGCTGATAATAGGTTTGTGATCACTGTTGCTCCTCAGAATGATATTTGGCCTCATGGAAGTACGTAGCCTATAAAGGCTGTTGCTATAGTCAAGAATAGAAGTATAATGCCAGTGTTCCAGGTTTTTAGGAGAAGGAATGAGCCATAGTAAAGACCTCGGCCTACGTGTAGAAAGAGGCAGATGAAAAATATGGAGGCGCCGTTGGCGTGGAGGTAGCGAATGATTCAGCCGTGGTTTACGTCTCGGGTGATGTGTGCGATTGAAGAGAAGGCAGAAGAGGTGTCTGGTGAGTAATGTATTGCTAAGAATAGGCCTGTGATGATCTGTAGAATTAGGCAGAATGCGAGGAGTGAGCCGAAGTTTCATCATATGGAAATGTTGGATGGGGTTGGCAGGTCAATGAGGGAGTGGTTAATTATTTTTATAATTGGGTTGGATTTACGCATTGGGGGC
>V1_TR45|c0_g3_i1 len=1478 path=[1505:0-542 1506:543-577 1507:578-1477] [-1, 1505, 1506, 1507, -2]
TGTATAATAGGAAGGAAACAGTAACCTCATGCTGTGTATACCTGGTCACACCAGCCACTCATTGCTTTGAAATCTTACCTATTCTCAGGGATATGGCAGTTTCTTCTACCTTCGTTTGTATTGTGTGGCATATGATAGGCTGTCCTTTTGCATGTATCTCAGTAACAAAACATAATGCAGCTTCATCTACTTTTGGCTGTTCTCATACCCCGTAAGTCATCACTTTACTGTTGCTTTGCAAGAAAACAGAATTGGCATTATTACTAGCAATAATTAATACTGGCTAATATCGATTTTTTTGTGCCTTTCTGCATACTTAATAAGTCTTCAGTGCCAAATTGTAGAGTAGTATTTTGAAAGCAGTTAAACACAACATGCATGGAGCCAGCAATGTAAATAGCTCAACTGATGATAATTGGTCAAACTAGTCAGATTTTAGCAATAGGAAGTAATTCTTTTGTCATAAGACTTTATTTTAAACATATACACACACACCCCTATAGTTTTGTTTTCTAGTTCTTGCCTATTGAAGGGTGGTAATACTGATATATAGAGTGACTCATTTGCTTAGGGTAAGATTTTTGGTAAAAGTTCACTAAGAAATTTGGAAGCTTCCTTAGTTGATTTAAAATACTGGAAAAAATATCATTGGATTTCCACCGAAATGTTGAGAAACATCTAGATTTGCAATTATAATACTTTAAGTATTAGACTGTTTCCATTTGGAACCTTTCTAGTTCACTTTAAAAAGACAATTTGAATTGTCAGACAGGAGCATTTCATTTTTTAAAATGAGAAGAAATGTTACTTTGCGATGGAAGACCTATTCATGATTTTTTACATATGTTTAATGTTTTTTTTTTTTAACGGACATTGACAGTCTCTTTTCAGCCTTATAGAGCTCTCTAGTATTACTCTTTTGTCCCAATGTATCATCCCCTCCTGCCTTTATTTTCTTAATTAGCTGACAACCTTATTTACCTTCAAAACATGTTCATCTGCTTTGCATTTTTGTCTTTTCATTGCATTTGTCTAAAACCCAACCACATCACTTCATTTTTCTGACTTCTGTGTACCTGGTGTTGCGCTGCTGAGCACAGCTGGAGAAAATAACAACCTTGTAGACTGGAGCCACTAAGTATTCATGCTCTCCAATCTTAATTGAACCCTCAGCATTACCCAGTAATTCTCCTTTGTTCCTAGTTTTTTCTCATTCCTCATACAGTTACTTAAAAACTTGTAATCTCCTGTAGCCCCCTTACTTTACCACTTCCCTTCTCTTTTTCAGTAGATGATCTCATCTGTTCACTGTGAAACTTGAATTTAATTATTATTTTATTTCTGGGAGATGTTGAAAAAGTTTGAAATGAGAACACATAGAGATCACCTTAACATTTGCGATGCGTGTTGCTTGGAGGCATACAGAAAACTAAAGTATAAATTTTAGGACAAAAACAGAAAGATGTATCTTTGTGGTA
>V1_TR51|c0_g1_i1 len=1397 path=[1375:0-1396] [-1, 1375, -2]
TGCCTGGCTAATTTTTGTATTTTTAGTAGAGACGGGGTTTTGTCATGTTGGCCAGGTTGGTGGCAAAGTCCTGGCCTCAAGTAATCAATCTGTCTTGGCCTCCAAAAGTGCTGGGATTACAGATATGAGCCACTGCACCCATCCTAGAAGAATGTGTTTTAAACAATTCTCTTCTTAAAACTCTCTAACAGCTTCTCATTTCACTTATAATAAAACCTGTAAGAATCCTCACTATCCCAAATACACCCTACATAATCCAGACTCTGCTTACCTCTCTGACCTCATGCAATGCCACTGTATTCTTCCTGCATTATGCTCCCTCCAGTCACTATGGCCTTCTCTAAATTCCTAGAGACATTTCTGCTAAAGAGATTTATCCTTGCTCTTCCCTGTATCTGGGCCATTCTTGCCTAGGTTCTGTACACATCCTCAGGTTAAATTTCACACCATCAGAGATGCCTTTCCTGGCCTTTTTTAATGTTAAGTACCTCATCATTACCCATCATAACACCTCATTTATTCCCTTCACAGACAGCATTCATCGTATTATTTTGTTTACATGATTACTGCCTCTCACAAAAGAATAAATACCCTGTCTGCCTTCTTTTCCAGTATATAAAAGAAATGAACAAATGTATAACTTGGACAGCCTTAAGTAATAGGTGAGTTGGCAGCAGTGATAATCCCAGCACCACCCCAATCTCATTCCCCATCTATGTATATGATCATTTCCCCTTGAAGTGAAGGGGAGGGGAGGGGAGAAGAGGGAAGAAAAAGAGCCTAACAAAGCCCTCATCTGTAAAAACATCTTTGCCATGTTCTCTGAAGGGTTATATGTGAAGTAAATGGCATGTAATGAATCTAACGCACTTGAAGGGCTTAATAAAAAACTTGTATTCAATAAATGATGGCTATGTATTTAAAGCACCAAAAATAATGACTACAACAAATACTTGAGAAATGACAGTTCTCTTGCCCCTTTAATCTCATTCTACCACCAGGTTGGCCTGAATATAGTTAAGGATGGAATTCTGTCTGAGAGATACTTTACCCCTTTTGGGTCTCTAGGAACACAACATGCTAGGTGTAAACAGGTTAGTTATTCAAATATGTTCTCTAGGGAAAGGCAAATATCCATTAACCAAAGCCAACTCATCACAAAAAGACCTCAGAATTACATTTTAATTTGTTTCAGTAAGGAAAATAATCATATTATTATTCAATTTTAGAACTTAACTTTAACCTTTGGGAGGAAAACCAACTAAATTATTAACAATATCAGTGTTGGCTATTAAAAATACCCACCATGGCCGGGCACAGTAGCACACATCTATAATCCTAGCACTTTGGGAGGCCAAGGCAGGTAGATCACCTGAGGTCAGCAGTTTGAGACCAGC
>V1_TR11|c0_g1_i1 len=1382 path=[1385:0-962 1386:963-986 1387:987-1381] [-1, 1385, 1386, 1387, -2]
GGCTGGTCTCAAACTGCTGACCTCAGGTGATCTACCTGCCTTGGCCTCCCAAAGTGCTAGGATTATAGATGTGTGCTACTGTGCCCGGCCATGGTGGGTATTTTTAATAGCCAACACTGATATTGTTAATAATTTAGTTGGTTTTCCTCCCAAAGGTTAAAGTTAAGTTCTAAAATTGAATAATAATATGATTATTTTCCTTACTGAAACAAATTAAAATGTAATTCTGAGGTCTTTTTGTGATGAGTTGGCTTTGGTTAATGGATATTTGCCTTTCCCTAGAGAACATATTTGAATAACTAACCTGTTTACACCTAGCATGTTGTGTTCCTAGAGACCCAAAAGGGGTAAAGTATCTCTCAGACAGAATTCCATCCTTAACTATATTCAGGCCAACCTGGTGGTAGAATGAGATTAAAGGGGCAAGAGAACTGTCATTTCTCAAGTATTTGTTGTAGTCATTATTTTTGGTGCTTTAAATACATAGCCATCATTTATTGAATACAAGTTTTTTATTAAGCCCTTCAAGTGCGTTAGATTCATTACATGCCATTTACTTCACATATAACCCTTCAGAGAACATGGCAAAGATGTTTTTACAGATGAGGGCTTTGTTAGGCTCTTTTTCTTCCCTCTTCTCCCCTCCCCTCCCCTTCACTTCAAGGGGAAATGATCATATACATAGATGGGGAATGAGATTGGGGTGGTGCTGGGATTATCACTGCTGCCAACTCACCTATTACTTAAGGCTGTCCAAGTTATACATTTGTTCATTTCTTTTATATACTGGAAAAGAAGGCAGACAGGGTATTTATTCTTTTGTGAGAGGCAGTAATCATGTAAACAAAATAATACGATGAATGCTGTCTGTGAAGGGAATAAATGAGGTGTTATGATGGGTAATGATGAGGTACTTAACATTAAAAAAGGCCAGGAAAGGCATCTCTGATGGTGTGAAATTTAACCTGAGGATGTGTACAGAACCTAGGCAAGAATGGCCCAGATACAGGGAAGAGCAAGGATAAATCTCTTTAGCAGAAATGTCTCTAGGAATTTAGAGAAGGCCATAGTGACTGGAGGGAGCATAATGCAGGAAGAATACAGTGGCATTGCATGAGGTCAGAGAGGTAAGCAGAGTCTGGATTATGTAGGGTGTATTTGGGATAGTGAGGATTCTTACAGGTTTTATTATAAGTGAAATGAGAAGCTGTTAGAGAGTTTTAAGAAGAGAATTGTTTAAAACACATTCTTCTAGGATGGGTGCAGTGGCTCATATCTGTAATCCCAGCACTTTTGGAGGCCAAGACAGATTGATTACTTGAGGCCAGGACTTTGCCACCAACCTGGCCAACATGACAAAACCCCGTCTCTACTAAAAATAC
>V1_TR8|c1_g2_i1 len=1376 path=[7326:0-23 7017:24-69 6312:70-81 6313:82-106 7092:107-184 7327:185-208 7152:209-267 7091:268-276 7203:277-291 7260:292-300 7234:301-312 7201:313-313 7278:314-324 7328:325-325 7233:326-350 7343:351-351 7147:352-363 7086:364-375 7007:376-387 7198:388-465 7146:466-466 7085:467-580 7329:581-591 7258:592-810 7232:811-933 7330:934-951 7004:952-981 7144:982-995 6538:996-996 7231:997-1153 7331:1154-1165 6739:1166-1177 7142:1178-1189 7230:1190-1223 7195:1224-1235 7141:1236-1259 7000:1260-1284 6201:1285-1375] [7326, 7017, 6312, 6313, 7092, 7327, 7152, 7091, 7203, 7260, 7234, 7201, 7278, 7328, 7233, 7343, 7147, 7086, 7007, 7198, 7146, 7085, 7329, 7258, 7232, 7330, 7004, 7144, 6538, 7231, 7331, 6739, 7142, 7230, 7195, 7141, 7000, 6201, -2]
TATAAATTACCTTGGGCAGTATGGACATTTTCATGATATTGATTCTCCCTATCCATGAGCATGGTATGTTCTTCCATTTGTTTGTGTCCTCTTTTATTTCACTGAGCAGTGGTTTGTAGTTCTCCTTGAAGAGGTCCTTTACATCCCTTGTAAGTTGGATTCCTAGGTATTTTATTCTCTTTGAAGCAATTGTGAATGGAAGTTCATTCCTGATTTGGCTCTCTGTTTGACTGTCACTGGTGTATAAGAATGCTTGTGATTTTTGCACATTAATTTTGTATCCTGAGACTTTGCTGAAGTTGCTTATCAGCTTAAGGAGATTTTGGGCTGAGACAATGGGGTTTTCTAAATATACAATCATGTCATCTGCAAACAGGGACAATTTGACTTCTTCTTTTCCTAACTGAATACCCTTTATTTCTTTCTCTTCCCTGATTGCCCTAGCCAGAACTTCCAACACTATGTTGAATAGGAGTGGTGAGAGAGGGCATCCCTGTCTTGTGCCAGTTTTCAAAGGGAATTTTTCCAGTTTTTGCCCATTCAGTATAATATTGGCTGTGGGTTTGTCATAAATAGCTCTTATTATTTTGAGATAGGTTTCATCAATACCTAATTTATCGAGAGTTTTTAGCTTGAAGGGTTGCTGAAGATTGTTGAAGGCCTTTTCTGCATCTATTGAGATAATCATGTGGTTTTTGTCTTTGGTTCTGTTTATATGCTGGATTATGTTTATTGATTTGCGAATGTTGAACCAGCCTTGCATCCCAGGGATGAAGCCCACTTGGTCATGGTGGATAAGCTTTTTGATGTGCTGCTGGATTCAGTTTGCCAGTATTTTATTGAAGATTTTCGCATCAATGTTCATCACAGATACTGCTCTAAAATTCTTTTTTTGTTGTGTCTCTGCCAGGCTTTGGTATCAGGATGATGTTGGCCTCATAAAATGAGTTAGAGAGGAATCCCTCTTTTTCTATTGATTGGAATAGTTTCAGAAGGAATGGTACCAACTCCTCCTTGTACCTCTGGTAGAATTCAGCTGTGAATCCATCTGGTCCTGGACTTTTTTTGGTTGGTAGGCTATTAATTATTGCCTCAATTTCAGAGCCTGCTATTGGTCTATTCAGGGATTCAACTTCTTCCTGGTTTAGTCTTGGAAGAGTGTAAGTGTCCAGGAAATTATCCATTTCTTCTAGATTTTCCAGTTTATTTGCGTAGAGGTGTTTATAGTATTCTCTGATGGTAGTTTGTATTTCTGTGGGGCTGGTGGTGATATCCCCTTTATCATTTTTTATTGCGTCTATTTGATTCTTCTTTCTTTTCTTCTTTATTAGTCTTGCCAGCAGTCTATCAATTTTGTTGATCTTTTCAAAAAACCA
>V1_TR7|c2_g1_i4 len=1372 path=[5431:0-69 5432:70-110 5433:111-112 6567:113-116 6958:117-132 6537:133-139 6727:140-145 6638:146-146 6535:147-154 6866:155-161 6832:162-163 6787:164-194 6966:195-201 6990:202-207 7005:208-209 7014:210-235 7022:236-236 5772:237-237 5773:238-242 6527:243-308 6719:309-318 6629:319-356 6830:357-380 6783:381-434 6967:435-440 6523:441-504 6782:505-522 6717:523-529 6521:530-548 6781:549-556 6716:557-563 6624:564-566 6939:567-567 6931:568-568 6923:569-582 6915:583-584 6903:585-591 6886:592-595 6968:596-603 6824:604-623 6620:624-647 6969:648-653 6707:654-676 6618:677-677 7006:678-687 7015:688-690 7023:691-693 7030:694-700 7037:701-701 6901:702-708 6858:709-721 6610:722-763 6857:764-775 6817:776-776 6765:777-800 6697:801-825 6972:826-827 6993:828-834 6696:835-865 6900:866-872 6882:873-879 6854:880-889 6912:890-908 6899:909-924 6853:925-934 6974:935-941 6994:942-942 6760:943-948 6880:949-959 6759:960-965 6851:966-966 6810:967-995 6758:996-1003 6911:1004-1016 6898:1017-1040 6975:1041-1049 6849:1050-1061 6682:1062-1085 6977:1086-1086 6467:1087-1110 6878:1111-1133 6848:1134-1148 6754:1149-1190 6978:1191-1214 6995:1215-1215 6461:1216-1218 6674:1219-1222 6578:1223-1249 6456:1250-1258 5616:1259-1371] [-1, 5431, 5432, 5433, 6567, 6958, 6537, 6727, 6638, 6535, 6866, 6832, 6787, 6966, 6990, 7005, 7014, 7022, 5772, 5773, 6527, 6719, 6629, 6830, 6783, 6967, 6523, 6782, 6717, 6521, 6781, 6716, 6624, 6939, 6931, 6923, 6915, 6903, 6886, 6968, 6824, 6620, 6969, 6707, 6618, 7006, 7015, 7023, 7030, 7037, 6901, 6858, 6610, 6857, 6817, 6765, 6697, 6972, 6993, 6696, 6900, 6882, 6854, 6912, 6899, 6853, 6974, 6994, 6760, 6880, 6759, 6851, 6810, 6758, 6911, 6898, 6975, 6849, 6682, 6977, 6467, 6878, 6848, 6754, 6978, 6995, 6461, 6674, 6578, 6456, 5616, -2]
CGTTGTTCTGTCTAATGTTGACAGTGGAGTGTTGAAGTCTCCCATTATTATTGTATGGGAGTCTAAGTCTCTTTGTAAGTCTCTAAGGACTTGCTTTATGAATCTGGGTGCTCCTGTATTGGGTGCATATATATTTAGGATAGTTAGCTCTTCCTGTTGAATTGATCCCTTTACCATTATGTAATGGCCTTCTTTGTCTCTTTTGATCTTTGATGGTTTAAAGTCTGTTTTATCAGAGACTAGTATTGCAACCCCCGCTTTTTTGTGTTCTCCATTTGCTTGGTAAATCTTCCTCCATCCCTTTATTTTGAGCCTATGTATGTCTCTGCGTGTGAGATGGGTCTCCTGAATACAGCAGACTGATGGGTCTTGACTCTTTATCCAGTTTGCCAGTCTGTGTCTTTTAATTGGAGCATTTAGTCCATTTACATTTAAGGTTAAGATTGTTATGTGTGAACTTGATCCTGCCATTATGATATTAACTGGTTATTTTGCTCGTTAGTTGATGCAGTTTCTTCCTAGCCTCGATGGTCTTTACATTTTGGCATGTTTTTGCAATGGCTGGTACCGGTTGTTCCTTTCCATGTTTAGTGCTTCCTTCAGGGTCTCTTGTAAGGCAGGCCTAGTGGTGACAAAATCTCTAAGCATTTGCTTGTCTGTAAAGGATTTTATTTCTCCTTCACTTATGAAACTTAGTTTGGCTGGATATGAAATTCTGGGTTGAAAATTCTTTTCTTTAAAAATGTTGAATATTGGCCCCCACTCTCTTCTGGCTTGTAGAGTTTCTGCCGAGAGATCTGCTGTTAGTCTGATGGGCTTCCCTTTGTGGGTAACCTGACCTTCCTCTCTGGCTGCCCTTAAGATTTTTTCCTTCATTTCAACTTTGGTGAATCTGGCAATTATGTGTCTTGGAGTTGCTCTTCTCGAGGAGTATCTTTGTGGCGTTCTCTGTATTTCCTGGATTTGAATGTTGGCCTGCCCTACTAGGTTGGGGAAGTTCTCCTGGATGATATCCTGAAGAGTGTTTTCCAACTTGGTTCCATTTTCCCCCTCACTTTCAGGTACCCCAATCAGACGTAGATTTGGTATTTTTACATAATCCCATACTTCTTGCAGGCTTTGTTCATTTCTTTTTCTTCTTTTTTCTTTAGATTTCTCTTCTCACTTCCTTTCATTCATTTGATCCTCAATTGCTGATACTCTTTCTTCCAGTTGATCGAGTCGGTTACTGAAGCTTGTGCATTTGTCACGTATTTCTCATGTCATGGTTTTTATCTCTGTCAGTTCGTTTATGGCCTTCTCTGCATTAATTATTCTAGTTATCAATTCTTCCACTCTTTTTTCAAGATTTTTAGTTTATTTGCACTGGGCA
>V1_TR9|c0_g1_i1 len=1363 path=[1372:0-517 1373:518-535 1381:536-1004 1370:1005-1028 1383:1029-1166 1380:1167-1276 1365:1277-1319 1366:1320-1362] [-1, 1372, 1373, 1381, 1370, 1383, 1380, 1365, 1366, -2]
CAAAGTAACATTTCTTCTCATTTTAAAAAATGAAATGCTCCTGTCTGACAATTCAAATTGTCTTTTTAAAGTGAACTAGAAAGGTTCCAAATGGAAACAGTCTAATACTTAAAGTATTATAATTGCAAATCTAGATGTTTCTCAACATTTCGGTGGAAATCCAATGATATTTTTTCCAGTATTTTAAATCAACTAAGGAAGCTTCCAAATTTCTTAGTGAACTTTTACCAAAAATCTTACCCTAAGCAAATGAGTCACTCTATATATCAGTATTACCACCCTTCAATAGGCAAGAACTAGAAAACAAAACTATAGGGGTGTGTGTGTATATGTTTAAAATAAAGTCTTATGACAAAAGAATTACTTCCTATTGCTAAAATCTGACTAGTTTGACCAATTATCATCAGTTGAGCTATTTACATTGCTGGCTCCATGCATGTTGTGTTTAACTGCTTTCAAAATACTACTCTACAATTTGGCACTGAAGACTTATTAAGTATGCAGAAAGGCACAAAAAAATCGATATTAGCCAGTATTAATTATTGCTAGTAATAATGCCAATTCTGTTTTCTTGCAAAGCAACAGTAAAGTGATGACTTACGGGGTATGAGAACAGCCAAAAGTAGATGAAGCTGCATTATGTTTTGTTACTGAGATACATGCAAAAGGACAGCCTATCATATGCCACACAATACAAACGAAGGTAGAAGAAACTGCCATATCCCTGAGAATAGGTAAGATTTCAAAGCAATGAGTGGCTGGTGTGACCAGGTATACACAGCATGAGGTTACTGTTTCCTTCCTATTATACACTAAAATAGTGTTGTGTCTTCTATTAATAGCAACTAATATTCAATGAAATAAAAATTTAAAAATCAGAATACTTCATTCCCAGTCTTCCCCACTTTAGCACTGTATCACAAATCACTCAATTATTAGTTAGAAACCCGGAGATCATCCTTGATTTATCCCTTTCCTCACTTATCTACTCTATCTCCAATACACATACAGAATAAGAACACTTCTCAGTATTATCCCTATTACAACCATCGTCCAAGGCACAGTATCTGTCACCTGTACACTGTAACAACCTAACCCTCCCCCTTGCATTCCCCACACCCCACCCACCACTCCAATATTCATACAATAGCAAAACCAGGGGTTCTCAACCTTGCCACTATTGACATTTTGGGCCAATAGTTGTTTACTATTCTGTGCATTATAGAAGGTTTAGCAGCATCCCTGATCTCTATCCACTGATGCCAGTAGCATACACCATCATCCCCAGGTCTCTATTCACTGATGCCAGTAGCATACACCATCATCCCCAGGTCTCTATTCACTGATGCCAGTAGCATACACC
>V1_TR30|c0_g2_i1 len=1275 path=[5990:0-48 6125:49-98 6195:99-110 6211:111-113 6145:114-118 6123:119-166 6095:167-184 6187:185-208 6183:209-224 6177:225-256 6198:257-258 6213:259-259 6222:260-263 6140:264-272 6118:273-280 6199:281-282 6214:283-284 6116:285-287 6089:288-304 6138:305-376 6201:377-377 6088:378-384 6054:385-401 6167:402-407 6154:408-438 6112:439-450 6203:451-455 5948:456-474 6051:475-475 6152:476-480 6133:481-516 6205:517-518 6048:519-535 6109:536-559 6081:560-761 6046:762-902 5835:903-926 5836:927-1274] [-1, 5990, 6125, 6195, 6211, 6145, 6123, 6095, 6187, 6183, 6177, 6198, 6213, 6222, 6140, 6118, 6199, 6214, 6116, 6089, 6138, 6201, 6088, 6054, 6167, 6154, 6112, 6203, 5948, 6051, 6152, 6133, 6205, 6048, 6109, 6081, 6046, 5835, 5836, -2]
ATACCTATATATCCAAATGGCTTTTCCTTCCCGGAGTAGTAAGTTACGATGTGGGAGATTATTCCGAACCCGGGGAGAATGAGGATGTAGACTTCAGGGTGACCAAAGAATCAAAATAGGTGTTGGTATAGGATAGGGTCTCCCCCTCCAGTAGGATCAAAGAAGGTAGTGTTGAGGTTGCGGTCTGTTAATAGTATAGTAATGCCGGCAGCTAAGACTGGCAGGGAGAGGAGTAGTAGGATTGCTGTGATTAGGACAGATCAGACAAATAACGGGGTTTGATACTGGGATATGGCGGGGGGCTTCATGTTGATAATGGTGGTAATGAAGTTGATAGCCCCCAGGATAGAGGAAACTCCTGCTAGGTGGAGGGAGAAAATAACTAAGTCTACGGAGGCCCCTGGGTGAGAGAGGTTTCCTGCTAAGGGGGGGTATACTGTTCAACCTGTTCCAGCGCCAGCCTCGATTATGGTTGATGCCATTAGCAGCAGGAAGGAGGGGGGAAGAAGTCAGAAGCTCATATTATTTAGACGGGGAAATGCTATGTCAGGAGCACCAATTATCAAGGGTACTAGTCAGTTCCCGAACCCTCCGATTATAATGGGTATAACTATGAAGAAAATTATAATAAATGCATGGGCTGTTACAATGACATTATAGATATGGTCACTGCCTAGTAAACTACCGGGTTGGCCTAATTCAGCTCGAATGAGAAGGCTTAGAGCTGTTCCTATGATTCCAGCTCATGCACCGAATAGTAGGTATAGAGTTCCGATGTCTTTATGGTTTGTTGAAAAGAGTCAACGATTAATGAACATGGGTGGAGGAAGGGTAAAATGGCTGAGTAAGCATTAGGCTGTAAACCTGAAGACAGAGGTCTGATCCTCTTTTTGCCAGCCCCGAGGTGATTTTCATGTTAAATTGCAAGTTTAAAGGAGCAGTTTTAAGTTTCTGCCGGGGCTTCTCCCGCCTTTTTTTCTCGCGGCGGGAGAAGTGGATCAAAGCCAGTTGATTAGGGTGTTTAGCTGTTAACTAAATTTTTATGGGTTTGAGTCCCATTGGTCTAGTAGGGGCTTAGCTTAATTAAAGTGGTTGATTTGCGTTCAATTGATGCAGAGTAGGTTTTTGCAGTCCTTATATGTTTCAGAAATTAAGTGGTATACTTACTAAGGGCTTTGAAGGCTCTTGGTCTTATTTAACCTAAATTTCTAGGGAATAGTTAGGATTAGGGGGGTGATTGGTAGTAGGAGAGTAGAAATGATGGTGAGTGTGGGG
>V1_TR13|c0_g1_i1 len=1271 path=[1515:0-195 1516:196-219 1517:220-220 1543:221-656 1544:657-676 1502:677-678 1542:679-680 @1541@!:681-1133 1545:1134-1134 1526:1135-1150 1527:1151-1153 1528:1154-1172 1529:1173-1270] [-1, 1515, 1516, 1517, 1543, 1544, 1502, 1542, 1541, 1545, 1526, 1527, 1528, 1529, -2]
GATTCCTAATTACAACCCTATTAACCCTCACCTGGATCGGAAGTCAGCCAGTAAGCCAACCCTTCATTTTTATTGGTCAACTAGCATCCACAATATACTTCACCACAGTTCTAATCCTGATACCACTAACCTCCCTGATCGAAAATAACCTACTCAAATGAACTTGCCCTTGTAGTATAAACTAATACACTAGTCTTGTAAACTAGAGATGAGACTCATAACCCCTAGGACAGCTCAGAAAGAAAGCACTTGACTTCACCACCAACACCCAAAACTGGCATTCTAGCTTAAACTACTTTCTGTCTTTTATATTGTACAAACCCTACAGTACAACTCAAGCACCTTTACATAAATATGCTATGTAATTCGTGCATTACTGCTAGCCAACATGAATAATATATAGTACTATACTTGCTTAACTGTACATAACACATGCCGTCATACCCGCACCTACAACCTTCAAAAAGCATACCCACCAAATGAAGATCTCACACACAACCCAACCACAAAACACCATAACCCACCCACTCCACCCACAACACACCAACACGGACAACAAAACCGTCCCCCGTACATAGTACATTACCCTACTTATCGTACATAGTACATACCTACTACAAACCTTCCTTCCCACCACGGATGACCCCCCTCACTTAGAACTCCCTTATTCACCATCCTCCGTGAAATCAATATCCCGCACAAGCAGTGTTACCCTCCTCGCTCCGGGCCCACGATCTGTGGGGGTAGCTAAGAATGAGCTGTATCCGGCATCTGGTTCTTACCTCAGGGCCATGCCAACTAAAACCGCCCACACGTTCCTCTTAAATAAGACATCTCGATGGATCACGGGTCTATCACCCTATTAACCAGTCACTGGAGCTTTCCATGCATTTGGTATCTTTTATCTCTGGTCTGCACGCAACACCATCGCAACATGCTGACTCCCACCACATCCCGTCCTGAATGCGCCTGCCTTTGATTCCTAGTCCATACCATTATTAATCGCACCTACGTTCAATGTCCCAGCCCCGCATAACCACTAATAATGTGTTATTTAATCCATGCTTGTAAGACATACAACAACCAACCCACAACACTACAAAAAAATTCAAAAACCTTAACCAAACCCCCCCCCCCTTGACCTTCACATAACCACCCTTTGCCAAACCCCGAAAACAAAGTCCTGCTCCCCCGGCCAAAGCTTGTATTTCCATCTTTTAGGTATGCATGCTCTAACTACCAACCCCTCAACTAATCTTCACTTACCCTAC
>V1_TR12|c0_g1_i1 len=1217 path=[5133:0-23 5134:24-24 5135:25-25 5136:26-28 5137:29-29 5138:30-33 5139:34-34 5140:35-35 5325:36-59 5261:60-74 4564:75-75 4565:76-78 4566:79-84 5527:85-86 5542:87-92 5552:93-99 5433:100-106 5408:107-109 5371:110-124 5530:125-125 5491:126-130 5482:131-149 5473:150-191 5460:192-200 5532:201-205 5544:206-212 5554:213-216 5560:217-229 5565:230-234 5570:235-236 5575:237-237 5426:238-260 5399:261-308 5356:309-392 5294:393-412 5398:413-416 5354:417-422 5292:423-430 5227:431-438 5397:439-446 5352:447-461 5290:462-485 5534:486-489 5350:490-516 5001:517-540 5287:541-697 5348:698-725 5221:726-732 5425:733-734 5499:735-735 5490:736-741 5481:742-749 5535:750-752 5459:753-756 5443:757-759 5422:760-766 5391:767-767 5341:768-791 5278:792-807 5209:808-811 5045:812-812 5340:813-826 5421:827-862 5536:863-863 5546:864-869 5555:870-871 5498:872-872 5489:873-873 5480:874-886 5471:887-887 5458:888-893 5442:894-895 5419:896-896 5388:897-942 5336:943-964 5537:965-966 5547:967-967 5272:968-1118 4544:1119-1154 4545:1155-1216] [-1, 5133, 5134, 5135, 5136, 5137, 5138, 5139, 5140, 5325, 5261, 4564, 4565, 4566, 5527, 5542, 5552, 5433, 5408, 5371, 5530, 5491, 5482, 5473, 5460, 5532, 5544, 5554, 5560, 5565, 5570, 5575, 5426, 5399, 5356, 5294, 5398, 5354, 5292, 5227, 5397, 5352, 5290, 5534, 5350, 5001, 5287, 5348, 5221, 5425, 5499, 5490, 5481, 5535, 5459, 5443, 5422, 5391, 5341, 5278, 5209, 5045, 5340, 5421, 5536, 5546, 5555, 5498, 5489, 5480, 5471, 5458, 5442, 5419, 5388, 5336, 5537, 5547, 5272, 4544, 4545, -2]
GTTGGTGGTCAGTGGCCTCCTAAATAGGGGGTTGGGACTAGGCTTGAGTGGTAGAATGCTCAGAAGAACCCGGTAAAGAAGAAGATTTCCGAGATAATGAATAGGACTATGCCATAGCGAAGGTTTTTTTGAACGGGTGTCGTGTGATGTCCTTGATAGGTGCTTTCTCGTACGACATCGCGTCATCATTGGTGAAGGGTTAGTGTTATGGTTAGTAGGCCTAGTGTCAATAGAGTGGTAGAATAGAAGTGGAATCACACGACTAAGCCGGATGTTATTAGAAGGGCTGACAGAGCTCCTGTTAGTGGTCAAGGGCTGGGTTTGACTATGTGATAAGCATGGAATTGGTGGGTCATTAGGTGTTGTTGTGTAAATAGAGGCTAACTAGAAGTGTGAAAACATAGGCTTGGATTAAAGCAACTGCGATCTCTAGGATGGTGAGTAGTATTAGAAGTGTAAAGGTTAGTAAAGCAGCGGGGGGGCTGATACTTAGTAGTGTTAGTGCAGTGTTTCCGATTAGGTGTATTAGCAGGTGGCCGGCCGTGATGTTGGCAGTTAAGCGTACAGCTAGGGCCACTGGTTGAATAATCAAGCTAATGGTTTCGATTATTACTAGTATGGGAATGAGTAATGTTGGTGTGCCTTGTGGTAGGAGGTGAGCTAGGGAGTTTTTGGTTTTAAAGCGAAGGCCTGTAATTACTGTGCCGGCTCATAAGGGGATTGCTATAGCGAGGTTTATAGATAGTTGGGTGGTAGGTGTAAATGAGTGGGGTAGAAGTCCTAGAAGATTAGTTGTGGTGATAAAGGTGATTAGAGACATTAGTATTAGGGACCAGGTTCGCCCCTTAGCATTGTGGGTTATTATTATTTGCTTTAGAGCGAGTAGTACTAGGTTACGTTGAATAGTGGTTAGTCGGTTGTTAATGAGGTGTTTGGAAGTTGGAATTAGTAGTACGGGGAATATGATGATGGGGATTGTAGCAGGTTGGTTTAGGATTATTGGAGTTGCGAATAAGGTAAATAAATTTTCGTTCATTTTAGTTGTCAGTGGTTATTGGGGGTTTGCTTGTCAGAGTTTTTTTGTTGGGGGGATTGATAGTAACATATGTCTAGCAGTTTTAGTTGTGTAATAAGATATAGTGTAGGAAGTATTGTTGTAATAGTGATAAATCATGTGGATGTGTCTAATTGAGGCATTTCGCTGCAGAGGGCATGCC
>V1_TR23|c1_g2_i1 len=1211 path=[6039:0-42 7147:43-73 7097:74-90 7340:91-91 7365:92-92 6940:93-115 6824:116-116 7181:117-140 7142:141-210 7344:211-215 7368:216-216 7239:217-234 7214:235-257 7178:258-261 7138:262-297 7084:298-306 7346:307-316 7369:317-317 6663:318-321 6803:322-423 6657:424-447 7081:448-498 6059:499-522 7005:523-560 7348:561-561 7371:562-576 7174:577-591 7133:592-627 7077:628-713 7349:714-731 7372:732-744 7206:745-749 7169:750-755 7125:756-768 7070:769-773 6993:774-825 7351:826-839 7066:840-849 6990:850-893 7255:894-925 7353:926-926 7203:927-928 7164:929-930 7117:931-935 7355:936-942 7375:943-949 7387:950-960 7252:961-978 7199:979-984 7227:985-1002 7377:1003-1004 7197:1005-1005 7159:1006-1028 7358:1029-1041 7044:1042-1066 7379:1067-1067 7389:1068-1068 6744:1069-1085 7110:1086-1094 7043:1095-1096 7360:1097-1120 7380:1121-1124 7390:1125-1125 7398:1126-1132 7036:1133-1145 6840:1146-1156 7099:1157-1162 7035:1163-1169 6953:1170-1179 6730:1180-1198 6281:1199-1210] [-1, 6039, 7147, 7097, 7340, 7365, 6940, 6824, 7181, 7142, 7344, 7368, 7239, 7214, 7178, 7138, 7084, 7346, 7369, 6663, 6803, 6657, 7081, 6059, 7005, 7348, 7371, 7174, 7133, 7077, 7349, 7372, 7206, 7169, 7125, 7070, 6993, 7351, 7066, 6990, 7255, 7353, 7203, 7164, 7117, 7355, 7375, 7387, 7252, 7199, 7227, 7377, 7197, 7159, 7358, 7044, 7379, 7389, 6744, 7110, 7043, 7360, 7380, 7390, 7398, 7036, 6840, 7099, 7035, 6953, 6730, 6281, -2]
CCCTGGCAAACTGAATCCAGCAGCACATCAAAAAGCTTATCCACCATGACCAAGTGGGCTTCATCCCTGGGATGCAAGGCTGGTTCAACATTCGCAAATCAATAAACATAATCCAGCATATAAACAGAACCAAAGACAAAAACCACATGATTATCTCAATAGATGCAGAAAAGGCTTTTGACAAAATTCAACAGCCCTTCATGCTAAAAACGCTCAATAAATTCGGTATTGATGGAACGTATCTCAAAATAATAAGAGCTATTTATGACAAACCCACAGCCAATATCATACTGAATGGGCAAAAACTGGAAAAATTCCCTTTGAAAACTGGCACAAGACAGGGATGCCCTCTCTCACCACTCCTATTCAACATAGTGTTGGAAGTTCTGGCTAGGGCAATCAGGCAAGAGAAAGAAATCAAGGGGATTCAGTTAGGAAAAGAAGAAGTCAAATTGTCCCTGTTTGCAGATGACATGATTGTATATTTAGAAAACCCCATTGTCTCAGCCCAAAATCTCCTTAAGCTGATAAGCAACTTCAGCAAAGTCTCAGGATACAAAATTAATGTGCAAAAATCACAAGCATTCTTATACACCAGTAACAGACAAACAGAGAGCCAAATCAGGAATGAACTTCCATTCACAATTGCTTCAAAGAGAATAAAATACCTAGGAATCCAACTTACAAGGGATGTAAAGGACCTCTTCAAGGAGAACTACAAACCACTGCTCAGTGAAATAAAAGAGGACACAAACAAATGGAAGAACATACCATGCTCATGGATAGGAAGAATCAATATCGTGAAAATGGCCATACTGCCCAAGGTAATTTATAGATTCAATGCCATCCCCATCAAGCTACCAATGAGCTTCTTCACAGAATTGGAAAAAACTGCTTTAAAGTTCATATGGAACCAAAAAAGAGCCCGCATTGCCAAGACAATCCTAAGTCAAAAGAACAAAGCTGGAGGCATCACGCTACCTGACTTCAAACTATACTACAAGGCTACAGTAACCAAAACAGCATGGTACTGGTACCAAAATGGAGATATAGACCAATGGAACAGAACAGAGTCCTCAGAAATAATACCACACATCTACAGCCATCTGATCTTTGACAAACCTGAGAGAAACAAGAAATGGGGAAAGGATTCCCTATTTAATAAATGGTGCTGGGAAAATTGGCTAGCCATAAGTAGAAAGCTGAAACTG
>V1_TR9|c4_g2_i1 len=1208 path=[7662:0-75 7663:76-76 7664:77-79 7665:80-84 7666:85-91 12462:92-783 12092:784-1158 8107:1159-1182 8108:1183-1183 8109:1184-1207] [-1, 7662, 7663, 7664, 7665, 7666, 12462, 12092, 8107, 8108, 8109, -2]
TTCTCCTGCCTCAGCCTCCCAAGCAGCTGGGACTACAGGCACATGCCAGCACTCCCAGCTAATTTTTGTATTTTTAGTAGAGATGGGGTTTCGCCACGTTGGCCACACTGGTCTCCAACTCCTGACCTCAAGTGATCCATCTGCCTCAGCCTCCCAAAGTGCTAGGATTATAGGCATGGATCACCATTCTTAATAGCATTCCTAATAGAAAAGATCAGAAAATATCAGAGCGCGCTGCATAAAGATTAAGTATTATTTCATGCAACTTTTATTTTCATTGTGTGTGTATGTATGTGTTTGTACTGTGCCACAACATAAAATGTTTTTGTAACCGTTAGCAAAAGCTAGAAAACAAGTTAAAAGCCATTGCTATTGTGTTTACAGCAAAATTTCATTGAAATTCTTGGACAACTAAATGGTATATCATTTCGGCCCATAGCACAAAGGAATGTATTTCATAAAGAAGGTAAGACATTCTCACATAACCCATAAATACATACATCCACTATGGACTCACGAAATTAAAACTAAAAAAAAATAAACTAGGGGGGAAAGAAGGCAAGATTTACAACATCCTTCACTACTGACAAAAAAAGAGCAGCCATCCCCAACCTTTTTGGTACCAGGGACCAGGTTCATGGAAAAAAATTTTTCCACAGATGCGGTGGGGAATCAGAAGGGTTCAGGACAAAACTGTTCCACCTCAGATCATCAAGCATTAGATAAAGCATGCGACCTACATCCCCTGTATGCGCAGTTCACAGTAGAGTTTGCACTCATGACAATCTAACGCTCCCACTGATCTGACAGGAGATGGATGCAGCACCGGTGGTAAAGCTAGCTCACCTGACTCTCACCTCCTGCTGTGTAGCCCAGTTTCTACCAGGCCACAGACCAGTATGGGTCCACAGCCCAGGGGTTGGGGACCCTTGATTTAGAACACAGGTGTCCAATCTTTTGGCTTCCCTGGGCCACACTGGAAAAGGAATTGTTGTAGGCCCTACATAAAAAACCCTAATGATAGCTAATAAGGTGAAAAACAAAACAAACCTCATAATGTTTTTAAAGAGTTTATGAAATTTGTGTTGAGCCACATTCAAAGCCATTCTGGGCTGCATGCAGCCCATGCGCCACAGGTTGGACAAGCTTGATTTAGAAGAGGAGGAGAAAAGTCTAAGGGAAGCAATAAGGGGTATGTTACATAAAGA
>V1_TR23|c1_g1_i1 len=1127 path=[6230:0-27 6950:28-41 6835:42-51 7096:52-56 7182:57-80 7143:81-100 7343:101-101 7022:102-110 7367:111-124 7385:125-132 7395:133-134 7139:135-143 7086:144-157 6924:158-215 7345:216-219 7177:220-234 7137:235-243 7083:244-268 7008:269-313 7261:314-379 7238:380-432 7347:433-452 7370:453-453 7386:454-463 7396:464-464 7403:465-466 7408:467-469 7413:470-470 7276:471-477 7257:478-478 7232:479-488 7205:489-508 7168:509-512 7124:513-519 6994:520-576 7350:577-607 7373:608-612 7231:613-632 7352:633-636 7374:637-646 7118:647-658 7354:659-659 7254:660-670 7229:671-681 7202:682-719 7163:720-775 7356:776-777 7376:778-781 7388:782-792 7397:793-805 7046:806-806 6968:807-816 6858:817-829 6747:830-908 6693:909-931 6694:932-935 6695:936-940 6960:941-1020 7359:1021-1022 5984:1023-1126] [-1, 6230, 6950, 6835, 7096, 7182, 7143, 7343, 7022, 7367, 7385, 7395, 7139, 7086, 6924, 7345, 7177, 7137, 7083, 7008, 7261, 7238, 7347, 7370, 7386, 7396, 7403, 7408, 7413, 7276, 7257, 7232, 7205, 7168, 7124, 6994, 7350, 7373, 7231, 7352, 7374, 7118, 7354, 7254, 7229, 7202, 7163, 7356, 7376, 7388, 7397, 7046, 6968, 6858, 6747, 6693, 6694, 6695, 6960, 7359, 5984, -2]
CCATAAAAACCCTAGAAGAAAACCTAGGCAATACCATTCAGGACATAGGCATGGGCAAGGACTTCATGTCTAAAACACCAAAAGCAATGGCAACAAAAGCCAAAATTGACAAATGGGATCTAATTAAACTAAAGAGCTTCTGCACAGCAAAAGAAACTACCATCAGAGTGAACAGGCAACCTACAGAATGGGAGAAAATTTTTGCAATCTACTCATCTGACAAAGGGCTAATATCCAGAACCTACAAAGAACTCAAACAAATTTACAAGAAAAAAACAAACAACCCCATCAAAAAGTGGGCAAAGGATATGAACAGACATTTCTCAAAAGAAGACATTCATACAGCCAACAGACACATGAAAAAATGCTCATCATCACTGGCCATCAGAGAAATGCAAATCAAAACCACAATGAGATACCATCTCACACCAGTTAGAATGGCAATCATTAAAAAGTCAGGAAACAACAGGTGCTGGAGAGGATGTGGAGAAATAGGAACACTTTTACACTGTTGGTGGGATTGTAAACTAGTTCAACCATTATGGAAAACAGTATGGCGATTCCTCAAGGATCTAGAACTAGATGTACCATATGACCCAGCCATCCCATTACTGGGTATATACCCAAAGGATTATAAATCATGCTGCTATAAAGACACATGCACACGTATGTTTATTGCGGCACTATTCACAATAGCAAAGACTTGGAATCAACCCAAATGTCCATCAGTGACAGATTGGATTAAGAAAATGTGGCACATATACACCATGGAATACTATGCAGCCATAAAAAAGGATGAGTTTGTGTCCTTTGTAGGGACATGGATGCAGCTGGAAACCATCATTCTTAGCAAACTATCACAAGAACAGAAAACCAAACACCGCATGTTCTCACTCATAGGTGGGAACTGAACAATGAGATCACTTGGACTCGGGAAGGGGAACATCACACACCGGGGCCTATCATGGGGAGGGGGGAGGGGGGAGGGATTGCATTGGGAGTTATACCTGATGTAAATGACGAGTTGATGGGTGCTGACGAGTTGATGGGTGCAGCACACCAACATGGCACAAGTATACATATGTAACAAACCTGCGCATTGTGTACATGTACCCTAGAACTTAAAG
>V1_TR70|c0_g1_i1 len=1112 path=[1325:0-54 1340:55-84 1343:85-85 1342:86-109 1341:110-537 1337:538-598 1315:599-622 1316:623-1111] [-1, 1325, 1340, 1343, 1342, 1341, 1337, 1315, 1316, -2]
GTCTCGAACTCCTGACCTCAGGCAATCCGTCTACCTTGGCTTTCCAAAGTGAGCCGCCGCACCTGGCTGAGGAGAGAATCCTTATGAAGAAAATAGTTATTTGCAAGTCTCAGAGTAAGGGTATTATTGGTGGAACAAAGAAGGTAGCAGAAGTTTAGTCATGGCATGTGGTTTAGCAGTCCAAGAAGCAAAATATTTTCACGAAAAGGGAATTAAGACAGGTTAGCCAAGGATAATCAAGCTTTAAAGCAAGCTTATCCAACCTGTGGACCAACACAAATTTATAAGCTTTCTTAAAACATTGTGAGGTTTTTTTTGCATTTTTTGTTTTTTTGAGCTCATCAGTTATAGTTAATTTTACGGGTGGCCCAAGACAGTTCTTCCAGTGTGGCCCAGGGAAGCTAAAAGATTAGACACCCTTCCTTTAAAGGATATAACTGTGAAATAAATTTACTAGGGAGATATATTTTAACACAGAAATGATATAATAGGGGCTTGGTAAATCTTTGTTTACTGAATAAAAATATAAATCTTTAGAATTTAGGTGATTCTTGCTAGGGTGGTAGGGAAAAACTAGGAAGCAGAGAGCTAAAATGATGTTCTTGCGTAAGTCACAGAATGAGATGATTCTTGAGGTAGGTATTAGAATTGTGTCTATAGGAAATTTTCTGTTATTTTGGTGGTTAAGAGGACAGTCAGCTTCCTGGCTTTTAGTGCTGAAAGTGTCTTGTAATTCAGTTGGTTTTATAGAATCTTTTCTTTATGTAACATACCCCTTATTGCTTCCCTTAGACTTTTCTCCTCCTCTTCTAAATCAAGCTTGTCCAACCTGTGGCGCATGGGCTGCATGCAGCCCAGAATGGCTTTGAATGTGGCTCAACACAAATTTCATAAACTCTTTAAAAACATTATGAGGTTTGTTTTGTTTTTCACCTTATTAGCTATCATTAGGGTTTTTTATGTAGGGCCTACAACAATTCCTTTTCCAGTGTGGCCCAGGGAAGCCAAAAGATTGGACACCTGTGTTCTAAATCAAGGGTCCCCAACCCCTGGGCTGTGGACCCATACTGGTCTGTGGCCTGGTAGAAACTGGGCTACACAGCAGGAGGCCA
>V1_TR24|c0_g1_i1 len=1093 path=[1259:0-47 1260:48-71 1269:72-216 1265:217-240 1266:241-255 1268:256-690 1263:691-1092] [-1, 1259, 1260, 1269, 1265, 1266, 1268, 1263, -2]
CAACCCCAAAGATGCCACTTACATTCACACCTACCTTCCCGTCTACGTTGCTTAAACCCACCCCAAAGCAAGACACTGAAAATGCCTAGATGGATTCACACATCCCATAGACAAATAGGTTTGGTCCTGGCCTTTCTATTGACCTTTAGCAAGATTACACATGCAAGCCTCCCCGCCCCAGTGAAGACGCCCTACAAATCACTATGACTAAGAGGAGTGAGTATCAAGCACGCACATGCAGCTCAAAACACTTTGCTCAGCCACACCCCCACGGGAAACAGCAGTGACAAACCTTTAGTAATAAACGAAAGTTTAACTAAGCTATGCTACACCAAGGGTTGGTCAATTTCGTGCCAGCCACCGCGGCCACACGATTAACCCGAGCCAATAGAGACCGGCGTAGAGAGTGTTTTAGACCCAACCTAATTAAAGCTAAACCCCACCTAAACTGTAAAATCCTAGCTAACATAAAATAAACTACGAAAGTGGCTTTAAAACCTCTGAATACACAACAGCTAAGACCCAAACTGGGATTAGATACCCCACTATGCTTAGCCCTAAACCTCAGTAGTTAAACCAACAAAACTACTCGCCAGAATACTACAAGCAACCGCTTGAAACTCAAAGGACTTGGCGGTGCTTCACCCCCCTAGAGGAGCCTGTCCCATAATCGATAAACCCCGATCCACCCTACCCTCTCTTGCTCAGCCTATATACCGCCATCTTCAGCAAACCCTGATAAAGGTCACAAAGTGAGCGCAAGTACCCCTTTTCGCAAAAACGTTAGGTCAAGGTGTAGCCTATGAGACGGAAAAAGATGGGCTACATTTTCTATCCTAGAAAACCCACGATAACTCTCATGAAACCTAAGAGTCCAAGGAGGATTTAGCAGTAAATTAAGAATAGAGTGCTTAATTGAACAAGGCCATAAAGCACGCACACACCGCCCGTCACTCCCCTCAAATATACTTAAGGACTATATTAACTAAACACCCTAATACCTATATAGAGGGGATAAGTCGTAACACGGTAAGTGTACCGGAAGGTGCACTTGGATAAATCAAGGTATAGCTTAACGCAAAGCATCCGACCT
>V1_TR60|c0_g2_i1 len=1076 path=[1251:0-187 1252:188-188 1253:189-1075] [-1, 1251, 1252, 1253, -2]
ATCCCACAGGTTATTGTAAAATGTTTATTGGCATATAGTAAATGCTCAATGAGTGTTTTCTTTTGTTCTTTTATTGGGACAGAGTCTCACAGGCTGGAGTGCAGTGTCGTGATCACAGCTCACTGAAACCTCAACCTGGGCTCAAACTATCCTCTGCCTCAGTCCCCCAAGTAGCTGGGACTACAGGTGTGCACTACCACACCTAGTTTATTTTTTGTAGACACGGGGTTTCACTATGTTGCACAGGCTTGTCTGAAACTCCAGAACTCAAGTGATCGCCCGCCCCAGCCTCCCAAAGGGCCAGGATTACAGGCAGGAGTCACCATGCCCGGCCAAGTATTTTCTTACACACACATCTATTCACCAGAACAAAGACCTGGGGAAAGACAGGATACAAGTATGTAATCTAATTTGGTGATAACATAAAAACCATAGAGAAGTACAATGAAGAAATAGAGCTGGAAAGCTAAGTTGTAGCCATGTAAGAAACAAAAGAAAAATTTAAACAAATAACAAAAGGGAAACTGGAGAAAATTCACTAGGCAGTTTTGGAAGACAATTCTCCATGGGGTCTCTTGATTTTCTGCCTGTCTTGAGAAGAGAAGCACTGAAAGCCTTTGTTCCAATCTTTTCAGGATAGTTATATAGTGAAGAATCCTGGAAGAGAGACATGTCCCAGAGCAAAAAGCATATTTATGACCCATTATAAAAGATCTGAGTTTCTCTAAGCTTGGGATTCCACTACTTGTGCAGGCATCACCTGGACCTCTTCCCAATGCCCTACACAAACTGAAGCTCAGAAATCTGATGCAAATGCTGTCTGGCTACTGATACAGTGCATCATTCTCCATCTCTGACCAAGCCATTTCGATGGCTTCTACCATAAGCCATTAAACTATGTCAAGTTAACTTGTCAGCCTATAAATACGGTAAAACTTCAAACTCTTCATAGTTCTTGACAAACATTGGCATATAATCAATGTTTATTACAACTGAAAGATTCCACCTTCCATGTTGTTGGAAGGAATTTTTTTTTTTTTTTTTTTTTTGAGACAAGAGTTTTGCTCCTGTGGCCC
>V1_TR5|c0_g1_i1 len=1028 path=[4674:0-38 4675:39-39 4676:40-40 4677:41-45 4678:46-48 4679:49-54 4680:55-55 4681:56-60 4682:61-65 4683:66-79 5054:80-128 5120:129-133 5132:134-134 4980:135-147 5091:148-148 5080:149-152 5068:153-155 5053:156-158 5033:159-170 5006:171-178 5052:179-186 5032:187-192 5005:193-194 4975:195-245 4696:246-269 4939:270-360 4821:361-370 4822:371-397 4823:398-398 4974:399-459 4664:460-483 4938:484-509 5031:510-511 5004:512-542 4973:543-561 5090:562-566 5079:567-595 5121:596-604 5134:605-605 5002:606-619 5122:620-643 5050:644-692 5001:693-693 4970:694-698 4729:699-722 4932:723-986 4925:987-1027] [-1, 4674, 4675, 4676, 4677, 4678, 4679, 4680, 4681, 4682, 4683, 5054, 5120, 5132, 4980, 5091, 5080, 5068, 5053, 5033, 5006, 5052, 5032, 5005, 4975, 4696, 4939, 4821, 4822, 4823, 4974, 4664, 4938, 5031, 5004, 4973, 5090, 5079, 5121, 5134, 5002, 5122, 5050, 5001, 4970, 4729, 4932, 4925, -2]
CTCTAAAACCCTCAACATCCACCACTACTCTCTACACCATCGCACCCGCCCTAGCCTTCTCCATTGCCCTCCTCCTATGAACCCCCCTTCCCATACCTAACCCTCTAATCAATTTCAACCTAGGACTCTTGTTCATCCTAGCCATATCCAGCCTAACCGTCCACTCCATCCTATGATCGGGATGGGCATCAAACTCAAACTACGCCCTAATTGGAGCCCTACGAGCCGTCGCTCAAACAATTTCATATGAAGTTACCCTCGCTATTATCCTGCTATCAGTCTTACTAACAAGTGGCTCATTTAACCTTAACATGCTCATTACAACACAAAAGCATATCTGACTCCTCTTGCCATCATGACCTCTAGCCATAATATGATTCACCTCCACACTAGCAGAGACAAACCGAACCCCCTTCGACCTCATAGAAGGCGAATCAGAACTAGTATCAGGCTTTAACATCGAGTATGCCGCAGGTCCATTCGCCCTATTCTTTATAGCCGAATACATAAACATTATTATAATGAACGCCCTAACAACTACAATCTTTCTAGGCACATTCTACCCCACCCACTCGCCAGAATTATTCACAACATGCTTTACCACCAAAACGCTCCTCCTAACCTCCCTATTCTTATGAACTCGAGCAACATACCCCCGATTCCGCTACGACCAACTCATACATCTACTATGAAAAAACTCCCTTCCACTCACACTAGCATTTCTCATATGAAACATCCTAACACCCATTACAATCTCCAGCATTCCCCCTCAAACCTAGAAATATGTCTGACAAAAGAGTTACTTTGATAGAGTAAATGATAGAGGCCCCAACCCTCTTATTTCTAAGATTGCAGGCATTGAACCTACCCCTGAGAATCCAAACTTCTCCGTGCTACCTAACACACCCCATCCTAAAGTAAGGTCAGCTAAATAAGCTATCGGGCCCATACCCCGAAAATGTTGGTCACACCCTTCCCGTACTAATTAACCCCCTAGCCCAACTCATCATCTACACCACAATAATCAT
>V1_TR2|c1_g1_i1 len=972 path=[1749:0-116 1750:117-131 1820:132-225 1753:226-231 1812:232-247 1824:248-254 1818:255-278 1810:279-280 1827:281-304 1826:305-430 1829:431-450 1772:451-473 1808:474-835 1822:836-858 1816:859-882 1807:883-889 1746:890-971] [-1, 1749, 1750, 1820, 1753, 1812, 1824, 1818, 1810, 1827, 1826, 1829, 1772, 1808, 1822, 1816, 1807, 1746, -2]
GCCTCAACCTATTCTCAAACTTTAAATGGGTGAGATCTCCGGCTTGCTCGAACTATTGAAGCCGCGAGACTCGAATCAGAGTGCCAAGTGGGCCATTTTTGGTAAGCAGAACTGGCGATGCGGGATGAACCGAACGTAGAGTTAAGGTGCCGGAATACACGCTCATCAGACACCACAAAAGGTGTTAGTTCATCTAGACAGCCGGACGGTGGCCATGGAAGTCGGAATCCGCTAAGGAGTGTGTAACAACTCACCGGCCGAATGAACTAGCCCTGAAAATGGATGGCGCTCAAGCGTGTTACCTATACTCTACCGTCAGGGTTGATATGATGCCCTGACGAGTAGGCAGGCGTGGAGGTCAGTGACGAAGCCTAGACCGTAAGGTCGGGTCGAACGGCCTCTAGTGCAGATCTTGGTGGTAGTAGCAAATATTCAAATGAGAACTTTGAAGACTGAAGTGGGGAAAGGTTCCACGTCAACAGCAGTTGGACGTGGGTTAGTCGATCCTAAGAGATGGGGAAGCTCCGTTTCAAAGGCCTGATTTTATGCAGGCCACCATCGAAAGGGAATCCGGTTAAGATTCCGGAACCTGGATATGGATTCTTCACGGTAACGTAACTGAATGTGGAGACGTCGGCGCGAGCCCTGGGAGGAGTTATCTTTTCTTCTTAACAGCTTATCACCCCGGAATTGGTTTATCCGGAGATGGGGTCTTATGGCTGGAAGAGGCCAGCACCTTTGCTGGCTCCGGTGCGCTTGTGACGGCCCGTGAAAATCCACAGGAAGGAATAGTTTTCATGCCAGGTCGTACTGATAACCGCAGCAGGTCTCCAAGGTGAACAGCCTCTAGTTGATAGAATAATGTAGATAAGGGAAGTCGGCAAAATAGATCCGTAACTTCGGGATAAGGATTGGCTCTAAGGGTCGGGTAGTGAGGGCCTTGGTCAGACGCAGTGGGCGTGCTTGTGGAGT
>V1_TR60|c0_g1_i1 len=949 path=[1240:0-48 1241:49-60 1242:61-61 1243:62-948] [-1, 1240, 1241, 1242, 1243, -2]
CTGCCTACAGGGTTCGAGTGACTCTTCTGCCTCAGCCTCCCAAGTAGCTGGGACTACAGGTGTGCACTACCACACCTAGTTTATTTTTTGTAGACACGGGGTTTCACTATGTTGCACAGGCTTGTCTGAAACTCCAGAACTCAAGTGATCGCCCGCCCCAGCCTCCCAAAGGGCCAGGATTACAGGCAGGAGTCACCATGCCCGGCCAAGTATTTTCTTACACACACATCTATTCACCAGAACAAAGACCTGGGGAAAGACAGGATACAAGTATGTAATCTAATTTGGTGATAACATAAAAACCATAGAGAAGTACAATGAAGAAATAGAGCTGGAAAGCTAAGTTGTAGCCATGTAAGAAACAAAAGAAAAATTTAAACAAATAACAAAAGGGAAACTGGAGAAAATTCACTAGGCAGTTTTGGAAGACAATTCTCCATGGGGTCTCTTGATTTTCTGCCTGTCTTGAGAAGAGAAGCACTGAAAGCCTTTGTTCCAATCTTTTCAGGATAGTTATATAGTGAAGAATCCTGGAAGAGAGACATGTCCCAGAGCAAAAAGCATATTTATGACCCATTATAAAAGATCTGAGTTTCTCTAAGCTTGGGATTCCACTACTTGTGCAGGCATCACCTGGACCTCTTCCCAATGCCCTACACAAACTGAAGCTCAGAAATCTGATGCAAATGCTGTCTGGCTACTGATACAGTGCATCATTCTCCATCTCTGACCAAGCCATTTCGATGGCTTCTACCATAAGCCATTAAACTATGTCAAGTTAACTTGTCAGCCTATAAATACGGTAAAACTTCAAACTCTTCATAGTTCTTGACAAACATTGGCATATAATCAATGTTTATTACAACTGAAAGATTCCACCTTCCATGTTGTTGGAAGGAATTTTTTTTTTTTTTTTTTTTTTGAGACAAGAGTTTTGCTCCTGTGGCCC
>V1_TR48|c0_g1_i1 len=904 path=[1366:0-831 1367:832-833 1368:834-834 1369:835-903] [-1, 1366, 1367, 1368, 1369, -2]
ATGGCGTGAACCCAGGAGGCGGAGCTTGCAGTGAGCCAAGATCGTGCCACTGCACTCCAGCCTGGGCGACAGTGCGAGACTCAAAAAAAACAAAAAACAAACAAAAAAAGAATTTCTGTACACTTGCTAGTTTGTACTGTCTCTACTAAAGAATAGGGACTGACTACCTCTCAGTGCCCCAAATAAGATAGGAAAAATTGTAACCTGATATAATCAAGGCCAACCAAGCTTCATGATAAAAGAGAGAGGCAGGTACCTCAAAGGAGAGAACCATGTTATCCTCATGCTTGACTATGTCTAAAACATTTCTTTTCTGCCTAAGACTGAGGAGGCAGATAGTAATGTCTCAAACTACCACCTGGACCTTTAAACCAATTTACTAATTATGAAGAGAAATCTTGCCAGAGAGCCAAAAAACAGTAGAGGTAATATTTAACTATTCATGTTATCTTGGTTAGAAAATAAAGGGACTCTCCTGAAAAACTCTTCTGACCTCTGACCTATGTTTGTTATTTCCTGACACATAAAAAGGATCTAATGTTATGGGAGGCAGGAGGCGGAGGCAGGAGGCGGCACACTGACAGGGAGAAGGGCATCTCCTTTTACTTTGTATTTTTTTATGCTTCCCACCTCCCCCCATCCACATTTCATTAAGCCTGTTGGTTTGTTTTGTTGCTTTGGGGGTTTTGTTTGTTTTTAATCTCTCTCAATAGAATAGAAGCTTTTTAAGAGAAAAACCTACATATTTATCAATTTTGTATACCCACTACCACACATGGAATAAGTACTCATAAAATATTTGCTGAATCCAGGCCAGGCGCAGTGGCTCACGCCTATAATCCCAGCACTTCGAGAGGCCGAAGTGGGCAGATCTCGAGGTCAGGAGATCAAGACCATCCTGGCT
>V1_TR18|c0_g1_i1 len=895 path=[2660:0-180 2661:181-204 2846:205-222 2762:223-269 2834:270-279 2861:280-280 2779:281-310 2877:311-311 2821:312-318 2798:319-319 2766:320-335 2732:336-456 2439:457-473 2688:474-770 2454:771-783 2455:784-784 2456:785-894] [-1, 2660, 2661, 2846, 2762, 2834, 2861, 2779, 2877, 2821, 2798, 2766, 2732, 2439, 2688, 2454, 2455, 2456, -2]
CCTGACCCTCGAGTAGCCTAACTGGGAGACACCCCCTAGTTGGGGCAGACTGATACCTCACACAGCTGGGTACCCCTCTGAGACGAAGCTTCCAGAGGAACGATCAGACAGCAACATTTGCTGTTCAACAATATTCACTCTTATGCAGCCTCCACTGTTGATACCCAGGCAAACAGGGTCTGGAGTGGACCTCCAGCAAACTCCAACAGACCTGCAGCTGAGGCTCCTGATTGTTAGAAGGAAAACCCACAAACAGGAAGGACATCCACACCAAAACCCCACCTGTAAGTCACCATCATCAAAGACCAAAGGTAGATAAAACCACAAAGATGGGGAAAAAACAGACCAGAAAAGCTGAAAATTCTAAAAATCAGAGTGCCTCTCCCCTTCCATGGGAAGGCAGCTCCTCGCCAGCAACGGAACAAAGCTGGACAGAGAATGACTTTGACGAGTTGAGAGAAGAAGGCTTCAGACGATCGGTAATAACAAACTTCTCCAAGCTAAAGGAGGATGTTTGAACCCATTGCAAAGAAACTAAAAACCTTGAAAGAATATTGGAGGAATGGCTAACTAGAATAAACAGCGTGGAGAAGACCTTAAATGACCTGATGGAGCTTAAACGCATGGCACGAGAACTACGTGACACATGCACGAGCTTCAGTAGCTGATTCGATCAACTGGAAGAAAGGGTATCAGTGACTGAAGATCAAATGAATGAAATGAAGCAAGAAGAGAAGTTTAGAGAACAAAGAGTAAAAAGAAATGAACAAAGCCTCCAAGAAATACGGCACTGTGAGAAAAGACCAAACCTACATCTGATTGGTGTACCTGAAAGTGACGGGGAGAATGGAACCAAGTTGGAAAACGCCCTTCAGGATATTATCCAGGAGAACTT
>V1_TR21|c0_g1_i1 len=865 path=[843:0-864] [-1, 843, -2]
TGACAGTCTCTTGGCTTCCCTATATCCCTCCTTTATTTGTTTTGTTAAGTAGAAATGAAACGTAAGTTCTTTGTTTCATGTCAAGGTATTAGATTAAAAAACACTTAGGGTTTAGGAGTGCTTTTTACTAAGCACTTCCTAATAAATTAGGGAAGAGGATTATATGCATTATCTCATCAGGCATTTTAACTATCCTGTAGTTTGATATAGCGCTGTTTAATGTAACTTTCTGCAGTGATGGAAATTTTTTTATTTGTGCCAGCCAGTATGGTAGTTGTTAACCACAATGATGCAGAAAGAGAAAGTAATACAGTAATAGTTAACAGGAACATAATAACATTATGTAATAATAGTTAACAGTATGTCTTAGATGCCAGCTACTATTCTTAGCATACTGTATATATTGACTCATGTAATCCTTAAAATAGCCCCATGTAGTAGGTAGGGTTAAGTTTCTTTACAGATGAAAAAACTGAGGCACAGAGAAGTTAATTGGCTTTCCAAAGGTTATATAACTAGTAATTAGAAGATCTGGGATTCAGACTCGGGCAGTCTGGCTTCCTTTGTGCTCCCTTTATACTTCCTTATCATTTCCCCCATACCCACAAATGCATTTACGTGCTCCTTTCAGAAACAAGACATTAAAAGGAATTTAAGATAAATAATTTTGTTCTAATTATTAACTAAAAGTATTGTGACACTTTATGGTTTATTTCCCCTTCGTTACTTGATTCTAATCATGGACTCAATTTACTATTGAGTGTAAGTAAACTTTTATTCATTGTGGTGTTTTTTTGTTTTTGTTTTGTTTTTTGAGATGGACTTTCGCTCTTGTTGCCCAGGCTGGAGTGCAATAGTGTGGATC
>V1_TR18|c0_g2_i1 len=855 path=[2443:0-46 2797:47-70 2763:71-113 2727:114-117 2818:118-119 2789:120-127 2755:128-209 2862:210-210 2714:211-266 2517:267-290 2802:291-309 2772:310-333 2737:334-653 2865:654-674 2872:675-675 2734:676-695 2690:696-785 2639:786-809 2640:810-854] [-1, 2443, 2797, 2763, 2727, 2818, 2789, 2755, 2862, 2714, 2517, 2802, 2772, 2737, 2865, 2872, 2734, 2690, 2639, 2640, -2]
TGCTGTTCTGCAGCCTCTGCTGTATGATACCCAGGCAAACAGGGTCTGGAGTGGACCTCCAGCAAACTCCAGCAGACCTGCAGCATAGGGGCCTGACTGTTAGAAGGAAAACTAACAAACAGAAAGGAATAGCATCAACATCAACAAAAAGGATGTCCACACAAAAACCCCATCCAAAGGTCACCAGCATCAAAGACCAAAGGTAGATAAATCCACGAAGATGAAGAAAAACCAGCGCAAAAAGGCTGAAAATTCCAAAAACCAGAACGCCTCTTCTCCTCCAAAGGATCACAACTCCTCGCCAGCCAGGAAACAAAACTGGATGGAGAATGAGTTTGACGAATTGACAGAAGTAGGCTTCAGAAGGTGGGTAACGAGAAAATCCTCCGAGCTAAAGGAGCATGTTCTAACCCAATGCAAGGAAGCTGAGAACCTTGATAAAAGGTTAGAGGAATTGGTAACCAGAATAACCAGTTTAGAGAAGAAGATAAACGACCCGATGGAACTGAAAAACACAGCACAGGAACTTCATGAAGCATACACAAGTATCAATAGCTGAATCGATCAAGCAGAAGGAAGGATATCAGAGATTGAAGATCAGCATAATGAAATAAAGTGTAAAGACAAGATTAGAGAAAATAGAATGCAAAGGAATGAACAAAGCCTCCAAGAAATATGGGACTACGTGAAGAGACCAAACCTACATTTGATTGGCGTACCTGAAAGTGACAGAGAGAATGGAACCAAGATGGAAAACACCCTCCAGGATATTATCCAGGAGAACTTCCCCAACCTACCAAGACAGGCCAACATTCAAATTCAGGAAATACAGAGACCACCACAAAGACACTCCTA
>V1_TR9|c4_g1_i1 len=832 path=[7563:0-831] [-1, 7563, -2]
ATAAGGGGTATGTTACATAAAGAAAAGATTCTATAAAACCAACTGAATTACAAGACACTTTCAGCACTAAAAGCCAGGAAGCTGACTGTCCTCTTAACCACCAAAATAACAGAAAATTTCCTATAGACACAATTCTAATACCTACCTCAAGAATCATCTCATTCTGTGACTTACGCAAGAACATCATTTTAGCTCTCTGCTTCCTAGTTTTTCCCTACCACCCTAGCAAGAATCACCTAAATTCTAAAGATTTATATTTTTATTCAGTAAACAAAGATTTACCAAGCCCCTATTATATCATTTCTGTGTTAAAATATATCTCCCTAGTAAATTTATTTCACAGTTATATCCTTTAAAGGAAGGGTGTCTAATCTTTTAGCTTCCCTGGGCCACACTGGAAGAACTGTCTTGGGCCACCCGTAAAATTAACTATAACTGATGAGCTCAAAAAAACAAAAAATGCAAAAAAAACCTCACAATGTTTTAAGAAAGCTTATAAATTTGTGTTGGTCCACAGGTTGGATAAGCTTGCTTTAAAGCTTGATTATCCTTGGCTAACCTGTCTTAATTCCCTTTTCGTGAAAATATTTTGCTTCTTGGACTGCTAAACCACATGCCATGACTAAACTTCTGCTACCTTCTTTGTTCCACCAATAATACCCTTACTCTGAGACTTGCAAATAACTATTTTCTTCATAAGGATTCTCTCCTCAGCCAGGTGCGGTGGCTCACTTTGGAAAGCCAAGGTAGACGGATTGCCTGAGGTCAGGAGTTCGAGACTAGCCTGGCCTCAGGCGGGTGGTGAAACCCCCATCTCTACTAAAAATACAAA
>V1_TR11|c2_g1_i1 len=828 path=[6076:0-347 6077:348-364 10430:365-542 9342:543-566 10318:567-694 10899:695-705 10942:706-706 10978:707-709 11012:710-713 10126:714-727 9920:728-775 7689:776-783 7690:784-784 7691:785-785 7692:786-794 7693:795-800 7694:801-803 7695:804-804 7696:805-810 7697:811-811 7698:812-815 7699:816-818 7700:819-819 7701:820-827] [-1, 6076, 6077, 10430, 9342, 10318, 10899, 10942, 10978, 11012, 10126, 9920, 7689, 7690, 7691, 7692, 7693, 7694, 7695, 7696, 7697, 7698, 7699, 7700, 7701, -2]
TCTACTAAAAATACAAAAATTAGCAGGGCATGGTGGCACTCATCTGTAATTCCAGCTACTTAGGAGGTTGACGCAGGAGAACCACTTGAACTCCGGAGGCAGAGGCTACAGTGAGCTGAAATCACATCACTGCCTTCCAGCCTGGGAGACAGAGCAAGACTCCATATCAAAAATAATAACTAGGTGGGCACGGTGGCACACGCCTGAGGTCCCAGCTACTTAGGAGGTTGAGGCATGAGAATCACTTGAACCTGGGAGGGGGAGGCTGCAGTGAGCCGAGATCGCACCACTGCCATCCAGCCTAGGCAACAGAGCAAGACCCTGCTTTCCTCTTCCCTTCCAAAAAAAAGGATACAAATTTTCATTAGACAGGAGGAGTAAGTTCAAGAGATCTATTGCACAGCATGGTGGCTATAGTTAATAACAATGTATACTGGATACCTGAAAATGCTAAAAGAATAGATTTTAAGTGTGTTCACCACACCAAATAAATATGTGAAAAAAAGTATATATTAACTAGCATGATTTAGCCATTCCATAACGTACACATGTATTAAAACGTTATTCACCATAAACATAATTATTTGTCCATTTAAAAATAAGTAGATTTTTCTAAAAATAAAAAGACTCTAAACTGTATTCCCATCTTAAACACGAGAAAATTGCCGGGCACGGTGGCTCAAGCCTGTAATCCCAGCACTTTGGGAGGCCGAGGTGGGTGGATCACGAGGTCAGGAGTTTGAGACCAGCCTGGCCAACATGGTGAAACCCCGTCTCTACTAAAAATACAAAAAATTAGCCGGGCGTGGTGGCGGGCGCCTGTAGTCC
>V1_TR22|c0_g1_i2 len=815 path=[1864:0-39 1865:40-59 2045:60-60 2043:61-98 2040:99-202 2028:203-237 2039:238-264 2005:265-276 2038:277-277 2034:278-301 2027:302-328 2046:329-329 2047:330-330 2033:331-374 2026:375-375 2016:376-377 1875:378-401 2037:402-406 2032:407-411 2025:412-501 1959:502-514 2014:515-527 2044:528-542 2041:543-568 2036:569-579 1994:580-780 1944:781-814] [-1, 1864, 1865, 2045, 2043, 2040, 2028, 2039, 2005, 2038, 2034, 2027, 2046, 2047, 2033, 2026, 2016, 1875, 2037, 2032, 2025, 1959, 2014, 2044, 2041, 2036, 1994, 1944, -2]
GACTGGGTGTGTTGGGGACCAGGACTTTTACTTTGAAAAAATTAGAGTGTTCAAAGCAGGCCTTTGCTCGAATACGTTAGCATGGAATAATAGAATAGGACGTTTGGTTCTATTTTGTTGGTTTCTAGGACCATCGTAATGATTAATAGGGACGGTCGGGGGCATCAGTATTCAATTGTCAGAGGTGAAATTCTTGGATTTATTGAAGACTAACTACTGCGAAAGCATTTGCCAAGGACGTTTTCATTAATCAAGAACGAAAGTTAGGGGATCGAAGATGATCAGATACCGTCGTAGTCTTAACCATAAACTATGCCGACTAGGGATCGGGTGGTGTTTTTTTAATGACCCACTCGGCACCTTACGAGAAATCAAAGTCTTTGGGTTCTGGGGGGAGTATGGTCGCAAGGCTGAAACTTAAAGGAATTGACGGAAGGGCACCACCAGGAGTGGAGCCTGCGGCTTAATTTGACTCAACACGGGGAAACTCACCAGGTCCAGACACAATAAGGATTGACAGATTGAGAGCTCTTTCTTGATTTTGTGGGTGGTGGTGCATGGCCGTTCTTAGTTGGTGGAGCGATTTGTCTGGTTAATTCCGATAACGAACGAGACTCTAGCCTGCTAAATAGGCGTTATTCGACATCCCAAAGGCCCGGCGGTCCCGAGTTCGCTCGGTGGCCGTTCGCGGTTTTTACTGTCGGCGTACAAACAATTCTTCTTAGAGGGACAGGCGGCTTCTAGCCGCACGAGATTGAGCAATAACAGGTCTGTGATGCCCTTAGATGTTCTGGGCCGCACGCGCGCTACACTGA
>V1_TR62|c0_g1_i1 len=809 path=[840:0-300 841:301-324 845:325-327 844:328-351 839:352-808] [-1, 840, 841, 845, 844, 839, -2]
TGCCTAGCGACACCAAGAATTCCTGTTTTAATTTAATCATTGTAGTGAAACACCTGATGTAATTTGCTGGCGTTACCCCAAGAGTCCTTGGACAAGTATGTACACAAAGAATGAGAATGGCACAACTAAAACGATACATTCATAGTAACTTTCCCATATTTAACAACTAAATTGACAGAGAAATCAAAAGTCCAAACAATAAATGAAACCTTTTAATCCTTCCTCAACCCCAGTAATTTATTATTACTCCCCCTAAAAAATCCTCAGTCCTAATATTTTTCTGCCTAATTTATTCAAAAACGTGTATTTAAATATAAGAAAAAGGAATGTCATATAAAGGAGAAGAGACTTGCCAAACTAGATTTTTTCTCTTGTGAAAGAAGGGAGAGTTGGGGGTTGTGGTGGGGGTCATTGTTGCTTAACATTTATTAGTGCTGTAGTTGAAGACTAGCAATTCAAATAATAATCTCTAATCTCATTATTGAAGTTTTCATGCTAAAGATAATACTGTACTTGGTATCAGTAGACCATCTCTTTCCAGGTAGTTGTTTTCCCAGTCGTGGTTCCTAAGTGAGCTCAGCCATCGACATTCTCTCTCTGTCCTTCATTTGTCTGATGGTACATACACATTTGTGAAATCCCAGCCACAGCTGTGTTGCAGTCTGTGGCCAGGAAATAATCCCCCTCAACTGTGCTTTCTCCTCTCTCCCATCCTGCTTCCTTTTCAGAGTTGAAGCCACAGTAATTCACTTGACTAACTTATTTTCTATATGAACAAGACTCTAGTTAGGAAAATAGAAAAATCAACA
>V1_TR6|c0_g1_i1 len=795 path=[773:0-794] [-1, 773, -2]
CAAGGAGGCGGAGCATTACTTCCTTCTCTTAAGTGTGGGATTCACATAGCAACTTCCTTCAAAAAAAAGCACAATATGGAAAGAGGGGATAAAGAGTAACTGTGTGGTGCAGAAACTGACAAACACTGCCTCAGTCAGCGGACCAAGGATAATCTCATCAGTATTAAGTCATGTTGATAGTAGGTACCTTTGACATGATGTGATAAAAATGACATTTTACCTCTGTGGTCTTTCTCCCAAAACCCACAATTTCAGCCTAATCTTGAGAAAAGCATCCTGTACCCATATTAAGGGCTATTCTAGGAAATGCCTGACTGGTACTCCTCAAAACTGTTGAGGTCATCAAAAGCAAGAAAAGCCAAAGAGAGACCCTAAGATGACAGGAGGACTCAATGCAGTATGGTGTCGTGGATGGGCTCTTGGCACAGGAAAAGGACAGTAGGTCAAAACTAAGGAATATAAATGAAGTATGGGCCTTAGTTAATATTAAAGTATTAATATTGGTATATTAGTTATATCAAATGTATCATACTAATGTAAGATATTAACCATAGGGAGAACTACCTGTGACATACATGGAAATTCTCTGTACAAAGTTTCTGTAAATCTAAAATTATTCTAGAATAAAAGGCTATTACAAAAAAAAATAAAAAGACCAAAACTAAACACATAATCATGGTGGTCAGGGGCTGGAAGTGAAGGTTGGAGAATGGAGAGTTATTGCTTAATGTGTACAGAATTTCTATTTGAGAAGATGTAAAAGGTTCCTGAGATTTATGGTGGTGATGGGAGAGT
>V1_TR57|c0_g1_i1 len=786 path=[863:0-120 873:121-450 870:451-474 874:475-512 872:513-720 861:721-744 862:745-785] [-1, 863, 873, 870, 874, 872, 861, 862, -2]
CTCACCAAAAAAACGCACAAATGGCCAACATGCATACAAAAAGACGTTCAATATTATGAATCTTATCTTCCTGGTCTTTAAAAAAAAAGTTTTAAAAAGGAGGAAGGAGCAAAAGAAATTCAACAGATATTCTAGAGAAGATTTTTTAAAGTCCAATAAAGCACATGAAAAAATGTTCAACATCATCAGTCATCAAGGAAATGCAATTAAAACCACAAACAGATACTACCACACCTCCATTAGAAAGGATGATGATAAAGAGGCTGACCATATAAGTGTTGGCAGGGGTGTGGAGAAAATGAAACCCTCCTACCTGGCTAGTGGTGGGAATGTAATATGGCACAATCACTTACAGCAGTCTGACAGTTTCTTATGAAGTTAGGAATGCACCTACCATATGACCCAGCAATCCAACTCCTAGGTATTGACCCAAAAGAAATGAAAACAGGCTCCAAACACAAGGGCTGACTAGATGCAGCCAGGTGGAATAGCTACCACCAAGGGACCAAGACGATGAGTGCACTCCTAATAGATCTTCAGAGGGAAGGCACAGAGACTGGATGGAGGGAAGACACAGAAGCCAGGCTGAAGGTGGGAACCTTGCACAGGGCTACCATGTACCAGGACTCATTCATAGCCCCCAGTGACTCTGGGGGGCAACGGGGGAGTTGAACTGGCAAGGAGCAATCCACTCTCCTGAAGGGTCTCCGGAATCCCAGCACGAGGAGACCCCTCAACCACCACGGACACTTGAGTTGACAGGGAGAGCTGCTTAGAGAAGCGGTC
>V1_TR49|c0_g2_i1 len=778 path=[771:0-60 772:61-76 773:77-777] [-1, 771, 772, 773, -2]
AAGACTGCACCACCGCACTCCAGCCTGGGCAACAAGAATGAAACTCCCTCGCCAAAAAAAAAGATATATTAACAATACCAGTATTAAAGAAGAGATATCACTACAGATCCTATAGATATTAGAAGGATAGCAAGGAAATCTTACAAACTCCTGCCAATCAATTAAGTAAAATGAACAAATTTTCCTAAACTGACACAAGATGAAACAGACCAAAACTGACACAGGATGAAACAGAAAATTTGAATAGTCCTATATGTAGTATAGAAACTAAATTTGATTATCAAAACCATCCCAAAAAGAAAATTCCAAGTCCAAATGGTATCACTGGTACATTCTAAAATTCCAGGAATAAGAACACCATTACACAAACTATTTCAGTAAATAGAGGGAACACTTCCCAACCTTTTTTATGAAACTATCAAAACCCTAATACCAAAACCTGACAAAGACATTACAATAAAACTACAAAGCAATATGCCTAATGAAGAAATACGCCAAAACTCCTATCAAAATAATAGTAAATACAAAAGGGATACACAATACACTGTGACCAAGTTGGCTTATCCCAGTAACCAAAATTATTTTAACTTTTGAAAACCATCATTAATTTAACCATTCTACCACTAAAGACATTCAGTTTATTTCTGAATTTTGGCTACTGCAAATAAGGCTACTATGAACATTCTGTTCACACATCCTGGTACAAAAACACAAGGACTTTGGCTGGCCGTGGTGGCTCACGCCTGTAATCCCAGCACTTTGGGAGGCCGAGGCGGGC
>V1_TR49|c0_g1_i1 len=777 path=[774:0-60 775:61-75 776:76-776] [-1, 774, 775, 776, -2]
AAGACTGCACCACCGCACTCCAGCCTGGGCAACAAGAATGAAACTCCCTCGCCAAAAAAAAGATATATTAACAATACCAGTATTAAAGAAGAGATATCACTACAGATCCTATAGATATTAGAAGGATAGCAAGGAAATCTTACAAACTCCTGCCAATCAATTAAGTAAAATGAACAAATTTTCCTAAACTGACACAAGATGAAACAGACCAAAACTGACACAGGATGAAACAGAAAATTTGAATAGTCCTATATGTAGTATAGAAACTAAATTTGATTATCAAAACCATCCCAAAAAGAAAATTCCAAGTCCAAATGGTATCACTGGTACATTCTAAAATTCCAGGAATAAGAACACCATTACACAAACTATTTCAGTAAATAGAGGGAACACTTCCCAACCTTTTTTATGAAACTATCAAAACCCTAATACCAAAACCTGACAAAGACATTACAATAAAACTACAAAGCAATATGCCTAATGAAGAAATACGCCAAAACTCCTATCAAAATAATAGTAAATACAAAAGGGATACACAATACACTGTGACCAAGTTGGCTTATCCCAGTAACCAAAATTATTTTAACTTTTGAAAACCATCATTAATTTAACCATTCTACCACTAAAGACATTCAGTTTATTTCTGAATTTTGGCTACTGCAAATAAGGCTACTATGAACATTCTGTTCACACATCCTGGTACAAAAACACAAGGACTTTGGCTGGCCGTGGTGGCTCACGCCTGTAATCCCAGCACTTTGGGAGGCCGAGGCGGGC
>V1_TR39|c0_g1_i1 len=770 path=[770:0-411 771:412-769] [-1, 770, 771, -2]
CCCTGACCTCAGATGATCCACCTTGCCTCGGCCTCCCAAAGTGCTGGGATTACAGGCATGAGTTACTGTGCCTGGCCAGGAATTTTTTAAAAAGCAATATTCAACTATATAATATCATCAAAAGCACTTTAAATATAAGGAAGACTTTTGGGTAAATAGGTAGAAAAAGATATATTATGCAAATAGTAAGCTCAAGACGGCTGGAGTGGCTATATTAACACCAGATAAAGCAGACTTCAAGAAAAAGATTATTAACAGAGACAGAGAGACATTTCATAATAATAAAAAGGTCAATTTGTCAAAACGACATAATAACTACAAGTTGTACATGTCTTACAACAGAGCTTCAAAATGAGCGAGCAAAACTTGACAGAACTAAGGGAGAAATAGATAATTCCACAGTCATAGTTGGATATTTTAACTTTCTTCTCAGCAGTTAACAGAATGAGACAAAAAGATAAATAAAGACATAGATTATTTGAAAAGTGCTATTAAAACATCTTAATCTAATTGATAGTTACAGAACACTACACCCAACAACTGCAAAACATACTTTCAAGTATGAAAGATACATTAACCAAGATGGACCACATGCTGGCCCATAAAATAAGTTTCAATAAATTTTAAAGGATTAAAATCATCAAGACTATGACCTCAAAATGACACTAGCTTAGAAATCATTAATAAGATATCTAGAATAATCCCAAATATTGAAAATTAAACAAGGCCAGGCACAGCGGCTCATGCCTATAATCCAAGCACGTTGGGAG
>V1_TR33|c0_g1_i1 len=755 path=[1454:0-38 1539:39-56 1559:57-72 1549:73-83 1564:84-96 1572:97-98 1570:99-99 1568:100-102 1563:103-124 1546:125-151 1532:152-175 1466:176-193 1555:194-194 1545:195-232 1531:233-256 1452:257-257 1544:258-429 1433:430-453 1530:454-521 1411:522-545 1554:546-546 1567:547-593 1529:594-653 1574:654-654 1576:655-655 1577:656-659 1541:660-702 1575:703-731 1460:732-754] [-1, 1454, 1539, 1559, 1549, 1564, 1572, 1570, 1568, 1563, 1546, 1532, 1466, 1555, 1545, 1531, 1452, 1544, 1433, 1530, 1411, 1554, 1567, 1529, 1574, 1576, 1577, 1541, 1575, 1460, -2]
CCTTGCTTTGGAGGCTTCCTCTCAGGGGTGTACTCCACCGTGTGAGGTGTGGGGTGTCGGTCTGCCCCTAGTGGGGGATGTCTCCCAGTTAGGCTACTCAGGGGTCAGGGACCCACTTGAGCAGGGAGTCTGTCCCTTCTCAGATCTCAACCTCCGTGTTGGGAGATCCACTGCTCTCTTCAAAGCTGTCAGACAGAGTCGTTTGCGTCTGCAGAGCTGCTGCGTTTGTTATTGTTTACTGTGCCCTGTCCCCAGAGGTGGAGTCTACAGAGACAGGCAGGTTTCCTTGAGCTGCTGTGAGCTCCACCCAGTTCGAGCTTCCCAGCAGCTTTGTTTACCTACTTAAGCCTCAGCAATGGCGGGCGCCCCTCCCCCAGCCTCGCTGCTGCCTTGCCGGTAGATCACAGACTGCTGTGCTAGCAATGAGGGAGGCTCCGTGGGTGTGGGACCCTCCCGGCCAGGTGTGGGATATGATCTCCTGGTGTGCCTGTTTGCTTAAAGCGCAGTATTGGGGTGGGAGTTACCCGATTTTCCAGGTGTTGTGTGTCTCAGTTCCCCTGGCTAGGAAAAGGGATTCCCTTCCCCCTTGCGCTTCCCAGGTGAGGCGATGCCTCGCCCTGCTTCAGCTCTAGCTGGTCGGGCTGCAGCAGCTGACCAGCATCCATTGTCCGGCACTCCCTAGTGAGATGAACCCAGTACCTCAGTTGAAAATGCAGAAATCACCGGTCTTCTGTGTCGCTCGCGCTGGGAGCTGG
>V1_TR37|c0_g1_i1 len=741 path=[719:0-740] [-1, 719, -2]
ACCATGATCTCAGCTCACTGCAACCTCTGCCTCCCGGGTTCAAGTAATTCTCCTGCCCTGGCCTCCTGAGTAGCCGTGACTACAGGCAAGTGCCACTACACCCAGCTAATTTTGGTTAAGAGATAAGAGTCACCCTCTGTTACCCAGGCCCTCTGTCACTGCAACCTCAAGTTCCTGGGCTCAGGCAATCCTCCCACTACAGCCTCTCAAGTAGCTGGGACTACAGGCCCACACCACCACACCACCACACCCGACTAACCATCTGTAATTTAATATGAAAATATTTCTAATTTCTGTTGGTGACAAAATAAGTATTGCTAATACACCTGTGATTTATTGCCAACAATTGAAATTGAAGGAACTGCTAAATTTCAGTTATAGGTTAGTAAAAATAAAGATGTGATTATTTTGCCATCCAAATTCATGAACCCAAGGTATTTTGTTTTAATTGCTTAAGAGATTAGACTTTAGAGTCACAAAAACCTGGACTCAACCACTTTCTAGCTATGTAACATTGGGAAAAGGTACTTAACCTTTCTACCTTGCCTGTGAAATAGGAATAATATCTACATAAAACTGCTGTGTTGTTTAATTATTATGCATGTAAGCTAATTGACACCATGTTCGATACATTTTCAATAAATACGTACACTATTATAATCAGAACCAAGTCCTGTCTATATATATAGTTCACAACCCTCACAGTGCCTCAGAAACACAGACTTGGGTTCAGCTGGTCTG
>V1_TR63|c0_g1_i1 len=738 path=[765:0-335 766:336-359 767:360-737] [-1, 765, 766, 767, -2]
CAAAAAAAAAAAAAAAAAAGTGATGTTGTACTAAAATTACCTCATAGTAGACTCACTAAAATTACCACAAAGATACATCTTTCTGTTTTTGTCCTAAAATTTATACTTTAGTTTTCTGTATGCCTCCAAGCAACACGCATCGCAAATGTTAAGGTGATCTCTATGTGTTCTCATTTCAAACTTTTTCAACATCTCCCAGAAATAAAATAATAATTAAATTCAAGTTTCACAGTGAACAGATGAGATCATCTACTGAAAAAGAGAAGGGAAGTGGTAAAGTAAGGGGGCTACAGGAGATTACAAGTTTTTAAGTAACTGTATGAGGAATGAGAAAAAACTAGGAACAAAGGAGAATTACTGGGTAATGCTGAGGGTTCAATTAAGATTGGAGAGCATGAATACTTAGTGGCTCCAGTCTACAAGGTTGTTATTTTCTCCAGCTGTGCTCAGCAGCGCAACACCAGGTACACAGAAGTCAGAAAAATGAAGTGATGTGGTTGGGTTTTAGACAAATGCAATGAAAAGACAAAAATGCAAAGCAGATGAACATGTTTTGAAGGTAAATAAGGTTGTCAGCTAATTAAGAAAATAAAGGCAGGAGGGGATGATACATTGGGACAAAAGAGTAATACTAGAGAGCTCTATAAGGCTGAAAAGAGACTGTCAATGTCCGTTAAAAAAAAAAAACATTAAACATATGTAAAAAATCATGAATAGGTCTTCCATCGCAAAGTAACA
>V1_TR55|c0_g1_i1 len=706 path=[737:0-256 738:257-280 740:281-322 735:323-346 736:347-705] [-1, 737, 738, 740, 735, 736, -2]
TTCAAGTAACGAAGGGGAAATAAACCATAAAGTGTCACAATACTTTTAGTTAATAATTAGAACAAAATTATTTATCTTAAATTCCTTTTAATGTCTTGTTTCTGAAAGGAGCACGTAAATGCATTTGTGGGTATGGGGGAAATGATAAGGAAGTATAAAGGGAGCACAAAGGAAGCCAGACTGCCCGAGTCTGAATCCCAGATCTTCTAATTACTAGTTATATAACCTTTGGAAAGCCAATTAACTTCTCTGTGCCTCAGTTTTTTCATCTGTAAAGAAACTTAACCCTACCTACTACATGGGGCTATTTTAAGGATTACATGAGTCAATATATACAGTATGCTAAGAATAGTAGCTGGCATCTAAGACATACTGTTAACTATTATTACATAATGTTATTATGTTCCTGTTAACTATTACTGTATTACTTTCTCTTTCTGCATCATTGTGGTTAACAACTACCATACTGGCTGGCACAAATAAAAAAATTTCCATCACTGCAGAAAGTTACATTAAACAGCGCTATATCAAACTACAGGATAGTTAAAATGCCTGATGAGATAATGCATATAATCCTCTTCCCTAATTTATTAGGAAGTGCTTAGTAAAAAGCACTCCTAAACCCTAAGTGTTTTTTAATCTAATACCTTGACATGAAACAAAGAACTTACGTTTCATTTCTACTTAACAAAACAAATAAAGGAGG
>V1_TR50|c0_g1_i1 len=687 path=[689:0-310 690:311-686] [-1, 689, 690, -2]
TAGGATAACCCAATACCACCACACACATGTGAGGTTGAAAGATTTGTTTCCATCCAGGAAAATAGTTAAACTAGAGGGATATGAAGCCTTGTTGGCAATGATGCTAGACAGGTTTAACAACATAGAGTCAACACATGTAACTTTCTTCACATATTTAAGAGCACTACCTGACCGTGAAAAAGAAGTCTTTATTAGCTTAGTCTTAAACTATAATGGCCTTGGCAGAGAGTGGTTGAAGTCTGAAGGTGTTAGGGCTAAGCAAGCACAAGGTACTGTGAAATACGATATGAGTAAACTATTTGAACTGAATGTACTAGAGAACAGAGTTGACGAAGAAGTTGACTGGGAGAAAGAGAAACGCAACAGGACAGATATCAAGACTGTTAACATAAGTTATGCAAAAGTTCTCGAACATTGTAGAGAGCTATTCATCATGGCGAGGGCCGAAGGGAAACGGCCAATGAGGATGAAATGGCAAGAGTACTGGAGGCAGAGAGCAGTTATAATGCCAGGTGGATCGGTCCACAGTCAACATCCAGTCGAACAGGACGTGATTAGAGTATTACCCAGAGAAATCAGAAGTAAGAAGGGGGTGGCAAGTGTCATGCCATACAAAGAACAGAAGTATTTCACGTCCAGAAGGCCGGAAATACACGCTTACACTTCAACGAAATACGAGTGGGGAAA
>V1_TR28|c0_g1_i1 len=681 path=[946:0-96 967:97-195 969:196-241 968:242-265 966:266-306 970:307-330 972:331-332 965:333-582 971:583-583 945:584-680] [-1, 946, 967, 969, 968, 966, 970, 972, 965, 971, 945, -2]
GGGGTTGGTAGTTAGAGCATGCATACCTAAAAGATGGAAATACAAGCTTTGGCCGGGGGAGCAGGACTTTGTTTTCGGGGTTTGGCAAAGGGTGGTTATGTGAAGGTCAAGGGGGGGGGTTTGGTTAAGGTTTTTGAATTTTTTTGTAGTGTTGTGGGTTGGTTGTTGTATGTCTTACAAGCATGGATTAAATAACACATTATTAGTGGTTATGCGGGGCTGGGACATTGAACGTAGGTGCGATTAATAATGGTATGGACTAGGAATCAAAGGCAGGCGCATTCAGGACGGGATGTGGTGGGAGTCAGCATGTTGCGATGGTGTTGCGTGCAGACCAGAGATAAAAGATACCAAATGCATGGAAAGCTCCAGTGACTGGTTAATAGGGTGATAGACCCGTGATCCATCGAGATGTCTTATTTAAGAGGAACGTGTGGGCGGTTTTAGTTGGCATGGCCCTGAGGTAAGAACCAGATGCCGGATACAGCTCATTCTTAGCTACCCCCACAGATCGTGGGCCCGGAGCGAGGAGGGTAACACTGCTTGTGCGGGATATTGATTTCACGGAGGATGGTGAATAAGGGAGTTCTAAGTGAGGGGGGTCATCCGTGGTGGGAAGGAAGGTTTGTAGTAGGTATGTACTACGTACGATAAGTAGGGTAATGTACTATGTACGGGGGA
>V1_TR46|c0_g1_i1 len=681 path=[697:0-57 698:58-73 699:74-76 700:77-92 710:93-577 679:578-615 708:616-676 711:677-677 712:678-678 713:679-679 706:680-680] [-1, 697, 698, 699, 700, 710, 679, 708, 711, 712, 713, 706, -2]
CACACATGCATGCACATGACCACTCATTCACATACCCTCACACACACTTGCACTCCTCACACACACTTGCACTCCTCACACACACTTGCACTCATGCCCTTTACACTTGCCCTTGCACACTTGTACACACATGCCCTTTACACTGTGCACACTCAGATCCACACCATGTACACTCATACACTGGCACTCACACCCACACATGCATCACACCCCTACACTTACACTGTCACATGCACATACACTTACACACATTCACACACACGCACAGCCTCACATATGCACACTCATACACTCATTCAACACTCACACATTTACATGCTCTCACATACACATCCACACACACTATCACATGACACACACTTTTACATGCTTTCACATATACCCACTGGAACACACATGGACACACCCACAAGCGCTCATTCCCACACACGCACACACACTGACACATTACATGCCTTCATAGGTAACACACATTCCCATACACTCACTGACTCCACACCCTTGTGCACACATTCACACTTCCATCATCACAACACTGACACACTTCTGCCTGTCCTTACATGCCTACACATTTGCCACACACACACAGTGTTCCATGCACACTTACATATCCTGCGCATTTGGTCACTAACCCTCATGACCCCACACACATATACACACACACACACACACACACACACA
>V1_TR44|c0_g1_i1 len=677 path=[939:0-111 950:112-221 947:222-222 948:223-676] [-1, 939, 950, 947, 948, -2]
ATCCTGGAGTTGCTCTTCTCAAGGAGTGTCTTTGTGGTGGTCTCTGTATTTCCTGAATTTGAATGTTGGCCTGTCTTGGTAGGTTGGGGAAGTTCTCCTGGATAATATCCTGAAGGGCGTTTTCCAACTTGGTTCCATTCTCCCCGTCACTTTCAGGTACACCAATCAGATGTAGGTTTGGTCTTTTCTCACAGTGCCGTATTTCTTGGAGGCTTTGTTCATTTCTTTTTACTCTTTGTTCTCTAAACTTCTCTTCTTGCTTCATTTCATTCATTTGATCTTCAGTCACTGATACCCTTTCTTCCAGTTGATCGAATCAGCTACTGAAGCTCGTGCATGTGTCACGTAGTTCTCGTGCCATGCGTTTAAGCTCCATCAGGTCATTTAAGGTCTTCTCCACGCTGTTTATTCTAGTTAGCCATTCCTCCAATATTCTTTCAAGGTTTTTAGTTTCTTTGCAATGGGTTCAAACATCCTCCTTTAGCTTGGAGAAGTTTGTTATTACCGATCGTCTGAAGCCTTCTTCTCTCAACTCGTCAAAGTCATTCTCTGTCCAGCTTTGTTCCGTTGCTGGCGAGGAGCTGCCTTCCCATGGAAGGGGAGAGGCACTCTGATTTTTAGAATTTTCAGCTTTTCTGGTCTGTTTTTTCCCCATCTTTGTGGTTTTATCTACCCCT
>V1_TR44|c0_g2_i1 len=677 path=[944:0-111 951:112-221 952:222-222 943:223-676] [-1, 944, 951, 952, 943, -2]
ATCCTGGAGTTGCTCTTCTCAAGGAGTGTCTTTGTGGTGGTCTCTGTATTTCCTGAATTTGAATGTTGGCCTGTCTTGGTAGGTTGGGGAAGTTCTCCTGGATAATATCCTGGAGGGTGTTTTCCATCTTGGTTCCATTCTCTCTGTCACTTTCAGGTACGCCAATCAAATGTAGGTTTGGTCTCTTCACGTAGTCCCATATTTCTTGGAGGCTTTGTTCATTTCTTTTTACTCTTTGTTCTCTAAACTTCTCTTCTTGCTTCATTTCATTCATTTGATCTTCAGTCACTGATACCCTTTCTTCCAGTTGATCGAATCAGCTACTGAAGCTCGTGCATGTGTCACGTAGTTCTCGTGCCATGCGTTTAAGCTCCATCAGGTCATTTAAGGTCTTCTCCACGCTGTTTATTCTAGTTAGCCATTCCTCCAATATTCTTTCAAGGTTTTTAGTTTCTTTGCAATGGGTTCAAACATCCTCCTTTAGCTTGGAGAAGTTTGTTATTACCGATCGTCTGAAGCCTTCTTCTCTCAACTCGTCAAAGTCATTCTCTGTCCAGCTTTGTTCCGTTGCTGGCGAGGAGCTGCCTTCCCATGGAAGGGGAGAGGCACTCTGATTTTTAGAATTTTCAGCTTTTCTGGTCTGTTTTTTCCCCATCTTTGTGGTTTTATCTACCCCT
>V1_TR71|c0_g1_i1 len=671 path=[649:0-670] [-1, 649, -2]
TGGCCACACCCAGCTTTTTGTATGTTTTAGTAGAGACAGGGTTTCACCATGTTAGCCAGGATGGTCTTGATCTCCTGACCTCGAGATCTGCCCACTTCGGCCTCTCGAAGTGCTGGGATTATAGGCGTGAGCCACTGCGCCTGGCCTGGATTCAGCAAATATTTTATGAGTACTTATTCCATGTGTGGTAGTGGGTATACAAAATTGATAAATATGTAGGTTTTTCTCTTAAAAAGCTTCTATTCTATTGAGAGAGATTAAAAACAAACAAAACCCCCAAAGCAACAAAACAAACCAACAGGCTTAATGAAATGTGGATGGGGGGAGGTGGGAAGCATAAAAAAATACAAAGTAAAAGGAGATGCCCTTCTCCCTGTCAGTGTGCCGCCTCCTGCCTCCGCCTCCTGCCTCCCATAACATTAGATCCTTTTTATGTGTCAGGAAATAACAAACATAGGTCAGAGGTCAGAAGAGTTTTTCAGGAGAGTCCCTTTATTTTCTAACCAAGATAACATGAATAGTTAAATATTACCTCTACTGTTTTTTGGCTCTCTGGCAAGATTTCTCTTCATAATTAGTAAATTGGTTTAAAGGTCCAGGTGGTAGTTTGAGACATTACTATCTGCCTCCTCAGTCTTAGGCAGAAAAGAAATGTTTTAGACATAGTCAAG
>V1_TR65|c0_g1_i1 len=666 path=[644:0-665] [-1, 644, -2]
CTGGCCAAGCTGGTCTCGAACTCCTGACCTCAGGTGATCCACCCACCTCGACCTCCCAAAGTGCTGGGATTATAGGCACTAGCCACCACACCGGACCAATAATAATTTTTAAAATTTTTTTTTAAAAAAGTGTTCTTACTGGCAGAAATGAAAGAAAAAATAATTATATAAACTCCCTTCTCCCATTGCCTCCCTTCTCTATAACTTTTTTAATTTTCATTTTTATTTTAATTTCCTCTCAAAGCAATAAAATTATTTTATAGAGGAAGGCATGTAAACTAAGGTAAAAGGAAATAGGGGAAAGAAAAAACGTGAGGAAAAGGCAATATAAGTAAGAGTAAGTGGGGTTACTGCTCTGCCTATGTCCTCTCCTTGTATGTCCAGAATCTGAAGAGGTAAATGTGAAGATACTTATTTTCCCAGGCAGGCAAAATTCTTAAGAGCCGCCACTAACCCACACCCTTGTAACATCCCCTTCCCTTGAGTGTGGGAGAGACCTGTAGATAAAACGGGATATCATTACTGCGGTTATGTTATATGACAAAATATATGTTTGCATATGTAATTAAGGCCCTTAATCAGTTAAGTTTACCACAAAGGGCCTGACCTAATCTGATGAGCTTTTAAAAGAGACCTTAAAAGGGAGTCAGAGGTCAGACACAGAGG
>V1_TR58|c0_g1_i1 len=664 path=[657:0-123 658:124-139 659:140-663] [-1, 657, 658, 659, -2]
TCCAGCTACTCGGGAGGCTGAGGCAGGAGAATCACTTGAACCTGGGAGGCGGAGGTTTCAGTGAGCCGAGATCATGCCATTGCACTCCAGCCTGGGTGATAGCACAGCTCTGTCTCAAAAAAAAAGAGGAAACTGCAGATGTAGATATTTCAAAGTACAATTTCAATACTTCAAAATTAGGGTAATTGTTAGATTAACCTCTAGATCTTACTTACTGTGTTAAAGAATCATATTACAATATTTTAAGTTGCTTTTTTAATACATTGATAATTGAATATAATTCTCTTGTAAGCGTGGTACTATTCACAAAGAGGGAGAGTTTAGTGGATAGCTTGATGTGGGGTAGATAAGAAATTTTAAATTCATAAATCCTTTTGTCTGGGTTGAGCGTGGTGACTCACTCTTGTAATCCCAACACTTTGGGAGGCCGAGGCTGGCAGATCACTTGACCTCAGGAGTTCGAGACCAACCTGGGCAACATGGTGAAACCCTGTCTCGAAACAAGAAACAAAAACAAAAACAAACCACACACGTAAATTAGCCAGGTGTAATGGCATGCATCTGTGGTCCCAGCCACTCTGGAAGCTGAGGCAGGAGAATCCCTTGAGCCAGGGAGGTGGAGGCTGCAGTGAGCCAAGATCGTGCATTTGACTCTAGCCTGGGC
>V1_TR58|c0_g2_i1 len=663 path=[660:0-123 661:124-138 662:139-662] [-1, 660, 661, 662, -2]
TCCAGCTACTCGGGAGGCTGAGGCAGGAGAATCACTTGAACCTGGGAGGCGGAGGTTTCAGTGAGCCGAGATCATGCCATTGCACTCCAGCCTGGGTGATAGCACAGCTCTGTCTCAAAAAAAAGAGGAAACTGCAGATGTAGATATTTCAAAGTACAATTTCAATACTTCAAAATTAGGGTAATTGTTAGATTAACCTCTAGATCTTACTTACTGTGTTAAAGAATCATATTACAATATTTTAAGTTGCTTTTTTAATACATTGATAATTGAATATAATTCTCTTGTAAGCGTGGTACTATTCACAAAGAGGGAGAGTTTAGTGGATAGCTTGATGTGGGGTAGATAAGAAATTTTAAATTCATAAATCCTTTTGTCTGGGTTGAGCGTGGTGACTCACTCTTGTAATCCCAACACTTTGGGAGGCCGAGGCTGGCAGATCACTTGACCTCAGGAGTTCGAGACCAACCTGGGCAACATGGTGAAACCCTGTCTCGAAACAAGAAACAAAAACAAAAACAAACCACACACGTAAATTAGCCAGGTGTAATGGCATGCATCTGTGGTCCCAGCCACTCTGGAAGCTGAGGCAGGAGAATCCCTTGAGCCAGGGAGGTGGAGGCTGCAGTGAGCCAAGATCGTGCATTTGACTCTAGCCTGGGC
>V1_TR66|c0_g1_i1 len=658 path=[661:0-157 662:158-181 663:182-657] [-1, 661, 662, 663, -2]
ACACCTACTGACAGGAAAATAGCACAGACTCATCTTGACTGGAATTACAAAACCCAGATTTCACTCCTGTTTGTAACACTTACTACCTATGTGACTTTTCACAGAACTAGACAAAATAATAATGCTTAACACAAAGTGAAAGTTTTCTAAACAATGCGCACTATTCTCAGCACTTCACAGAAACTAATTCCTATAATCTACATAGCAATACTACAAAATTAGTACCATTATTATCTCCATTTTACAGATGAGAAAATTTAGGTACAGAGAGTCTAAGAAACTTAGTTCATAAGCAGAGTCAGGATTTAAACAACAGGAACCCTAGGTCTATTCAGCCTCCAATGTAACACATCTGTAAAAAAAAGAATACTAAATATTTACCTATTATCTGCCTATAAGAATAATAGTCATCAAACACTAGTTAAATATATTTTATCAAATATCAAAATAAAAACACATACAACTGAAATAAAGAGGAAAGGTGTTCTAGTTTTCCCACAGAATAGTTTAAAGAATTATGAAATTAGAATAAAACAGGCTTGGGCTGAGCAAGGTGGTTGACATCTGTAATCCCAGTACTTTAGGAGGCTGAAGTGGGAGAGTTGTTTGAGGCCAGGAGTTTGAGACCAGCCTGGGCAACACATTGAGACCCCATTTC
>V1_TR1|c0_g1_i1 len=646 path=[624:0-645] [-1, 624, -2]
GGCCTAACAAAAGGAGGACCAGGACATGAAGAACCCATCCCCATGTCAACATATGGGTGGAATCTAGTACGTCTTCAAAGTGGAGTTGACGTTTTCTTCACTCCGCCAGAAAAGTGTGACACATTGTTGTGTGACATAGGGGAGTCGTCACCAAATCCCACGGTAGAAGCAGGACGAACACTCAGAGTCCTTAACTTAGTGGAAAATTGGTTGAACAACAACACCCAATTTTGCATAAAGGTTCTCAACCCATACATGCCCTCAGTCATAGAAAAAATGGAAGCACTACAAAGGAAATATGGAGGAGCCTTAGTGAGGAATCCACTCTCACGAAACTCCACACATGAGATGTACTGGGTATCCAATGCCTCCGGGAACATAGTGTCATCAGTGAACATGATTTCAAGGATGTTGATCAACAGATTCACAATGAGACACAAGAAAGCCACTTACGAGCCAGATGTAGACCTCGGAAGCGGAACCCGCAACATCGGAATTGAAAGTGAGATACCAAACCTAGACATAATCGGGAAAAGAATAGAAAAAATAAAACAAGAGCATGAAACATCATGGCACTATGACCAAGACCACCCATACAAAACGTGGGCTTACCATGGCAGCTATGAAACAAAACAAACTGGATCAG
>V1_TR16|c0_g1_i1 len=640 path=[618:0-639] [-1, 618, -2]
GTGGCTGTAGTTGATCAAGCACGGCTATATTCGTGTGTGCGCGACATGTTCGAAGGATCAAAGCAGACGTATAAATATCCCTTTATGACGTGGGATGACTACACTGCAAACAGATGGGAGTGGGTTCCAGGTGGCAGTGTCCACTCTCAATACGAAGAAGACAACGATTATATCTATCCTGGTCAGTATACTAGGAACAAGTTCATAACTGTTAACAAAATGCCCAAACACAAAATATCTAGAATGATAGCATCACCGCCTGAGGTACGAGCTTGGACGTCGACGAAGTACGAATGGGGCAAGCAACGTGCTATCTACGGGACGGATCTACGAAGTACACTGATAACTAACTTTGCAATGTTCAGGTGCGAGGATGTTCTCACTCACAAGTTCCCAGTAGGCGACCAGGCAGAGGCAGCAAAGGTGCACAAACGGGTGAACATGATGCTGGACGGTGCCTCTAGTTTCTGCTTCGATTATGATGACTTCAATTCTCAGCATTCAATAGCTAGTATGTATACGGTTTTGTGCGCTTTCAGGGACACATTTAGTCGCAACATGTCTGATGAACAAGCAGAGGCGATGAACTGGGTGTGTGAGTCCGTCAGACACATGTGGGTACTAGATCCTGATACCAAGG
>V1_TR64|c0_g1_i1 len=637 path=[669:0-273 675:274-295 674:296-308 673:309-332 664:333-636] [-1, 669, 675, 674, 673, 664, -2]
CAATGTGTTGCCCAGGCTGGTCTCAAACTCCTGGCCTCAAACAACTCTCCCACTTCAGCCTCCTAAAGTACTGGGATTACAGATGTCAACCACCTTGCTCAGCCCAAGCCTGTTTTATTCTAATTTCATAATTCTTTAAACTATTCTGTGGGAAAACTAGAACACCTTTCCTCTTTATTTCAGTTGTATGTGTTTTTATTTTGATATTTGATAAAATATATTTAACTAGTGTTTGATGACTATTATTCTTATAGGCAGATAATAGGTAAATATTTAGTATTCTTTTTTTTACAGATGTGTTACATTGGAGGCTGAATAGACCTAGGGTTCCTGTTGTTTAAATCCTGACTCTGCTTATGAACTAAGTTTCTTAGACCCTCTGTACCTAAATTTTCTCATCTGTAAAATGGAGATAATAATGGTACTAATTTTGTAGTATTGCTATGTAGATTATAGGAATTAGTTTCTGTGAAGTGCTGAGAATAGTGCGCATTGTTTAGAAAACTTTCACTTTGTGTTAAGCATTATTATTTTGTCTAGTTCTGTGAAAAGTCACATAGGTAGTAAGTGTTACAAACAGGAGTGAAATCTGGGTTTTGTAATTCCAGTCAAGATGAGTCTGTGCTATTTTCCTGTC
>V1_TR17|c0_g1_i1 len=635 path=[637:0-132 638:133-634] [-1, 637, 638, -2]
CGGGAGGCGGAGCTTGCAGTGAGCCGAGATTGCGCCACTGCACTCCGGCCTGGGCGACAGAGCAAGACTCCATCTACAAAAAAAAAATGAGAAAATTGAGGACTCCAGAATATAAATGTCCTACCCAAGATAATTATTACATAATAGAATAGGGAAGAAAATCAAATCTTCCTAAAATAAACTTCAAAATACAAAGTATTTCAACATGCAGAAATGAGGCTGACACAAAAATGGCTTTTTAAGAGATTTAGAGAGTGGGTTCTGAAACAACTTAAGTTCAAATTCTGGCACTATCATTTACTAGCTGTTTGGCCTTGGAAAATCAGTTTAAAACATTACACACTGCGTGAGGCTTGGTGGCTCACAACAATAAGCCCAGCGTTTTGGGAAGCCAAGGTGAGGGGGATTGCTTGAGCCCAGGAGTTCAAGACCAATCTCAGCAACACGGTGAGACCCTATCTCTACAAAAAAAAAAAAAAATTATTTTAATTAGCTGCGCCTTGTGGCACACACCTGTGGTTCCAGGTACTCCCAGCTAGTTGGGAAGTTGAGGTGAGAGGTTGAGGCTGCAGTGAGCCATGATCATGCCACAGCACTCCAGCCTGGGGCAACAAAAAGACCCTGACAGAAAAGAC
>V1_TR52|c0_g1_i1 len=631 path=[609:0-630] [-1, 609, -2]
CAGGACCCGAGTAGGAACGAAACATGCAATACTACTAGTTGCAGTTTCTTTTGTGACATTGATCACAGGGAACATGTCCTTTAGAGACCTGGGAAGAGTGATGGTTATGGTGGGCGCTACTATGACGGATGACATAGGTATGGGCGTGACTTATCTTGCCCTACTAGCAGCCTTCAAAGTCAGACCAACTTTTGCAGCTGGACTACTCTTGAGAAAGTTGACCTCCAAGGAATTGATGATGACTACCATAGGAATCGTACTCCTCTCCCAGAGCACCATACCAGAGACCATTCTTGAACTGACTGATGCGTTAGCCTTGGGCATGATGGTCCTTAAAATGGTGAGAAAAATGGAAAAGTATCAATTGGCAGTGACTATCATGGCTATCTTGTGCGTCCCAAATGCAGTGATATTACAAAACGCATGGAAAGTGAGTTGCACAATATTGGCAGTGGTGTCCGTTTCCCCACTGTTCTTAACATCCTCACAGCAGAAAGCGGATTGGATACCATTAGCATTGACGATCAAGGGTCTCAATCCAACAGCTATTTTTCTAACAACCCTTTCAAGAACCAACAAGAAAAGGAGCTGGCCACTAAATGAGGCTATCATGGCAGTCGGGATGGTGAGC
>V1_TR32|c0_g1_i1 len=620 path=[598:0-619] [-1, 598, -2]
CAATGCAAAGATATGGAACGAACCTAAGCACCAACCAACCAATGAGTAGATATAGAAAATGTGGTATGTATACACCGTGGAGAACTACTCAGCCATAAAGAGGAACAGAATAATGTCATTTGCAGCAACTCGGATGGAGCTGGAGGCCATTATTCTAAGTGGAGGAACTCAGGAATGGAAGACCAAATTACCCTATGTTCTCACCCGTAAGTGGGAGCTAAGCTATGAGAATGCAAAGACATACAGAGTGAAATAACGGACTCTGGAAACACAGAAGGGGGAGAGTGTGAGGGTATGGGATTAAAAAAACTACATATTGGGTACAATGTACACTACTCGGGTGATGAGTGCACTAAAATCTCAGAATTTACCACTATAGAATTCATCCATTTAACCAAAAACCATTTGTAAGACAAAAGTTATTGAAATTAAAAAAAAAAAAATTAAACAGTTACTGAGCAACTACTATGTTCTGGGTTCTAATTCAGGGGTGGGCAAACGATAGCCCCAGAATTTGGCCCACAGCCTGCTTTTGTACGGACTGTGAGTTAAGAATAGTTTTTACACGTTTAAAGGATTGCAAAGACAAACATACAAAGAAACAAAGAAGACTGCGCGAC
>V1_TR25|c0_g1_i1 len=617 path=[595:0-616] [-1, 595, -2]
CCCCTAGACTGCAAAATTTCTGTCGAAAGAAGACAGAAAATGCTTTCTAATTGCAAAACACTGGCCTCTTTGCTTTTCAAAAAAGTATCCTTGAAAGAGCCAAAATAATTTTGCAAAAATAAATTGCAGAACTTAAACGTTCTTATTTGAAATCTCACAAAACATTACAACTATTAAAAAAAGAGGCTGCTGGCATAATAATACAAATAGGGACCAAAGGGATACAATTGAGAGTCCAGAAATAAACCCTCACCCTCATAGTTCATTGCTCTTGCATAAGGGTGTCAAGATAATTTAATGGAGAAACAATCATCCTCTCAAATAATGGTACAGAAACAACTAGATAACCACATGCAAAACAATAAACTTAGAAAACCATACTTCCAACCATATCAAACAATTATCTAAAAATGGATCAGTGAGTTAATTATAAGATTTATAACCATAAAAACATCTTAGAAAAAGACATAGGGGTAAAACTTAATGACCTCAAATGTGCAATGGATTCTCAGGTATGACCCAAATGCATGAGAAACAAAAAGGAAAAATAGATAAATTGGGCTAAAGATGCAAGCCTTTTGTGCATCAAAGGATATTATCAAGAAAATAAAAAGACC
>V1_TR17|c2_g1_i1 len=609 path=[587:0-608] [-1, 587, -2]
CAGGCGATCCGCCCGCCTTGGCCTCCCAAAAGTGCTGGGATTATGGGTGTCAGCCGCCGTGCCTGGCCTTTTTTTTTTTTTCTTTTCTGTCAGGGTCTTTTTGTTGCCCCAGGCTGGAGTGCTGTGGCATGATCATGGCTCACTGCAGCCTCAACCTCTCACCTCAACTTCCCAACTAGCTGGGAGTACCTGGAACCACAGGTGTGTGCCACAAGGCGCAGCTAATTAAAATAATTTTTTTTTTTTTTGTAGAGATAGGGTCTCACCGTGTTGCTGAGATTGGTCTTGAACTCCTGGGCTCAAGCAATCCCCCTCACCTTGGCTTCCCAAAACGCTGGGCTTATTGTTGTGAGCCACCAAGCCTCACGCAGTGTGTAATGTTTTAAACTGATTTTCCAAGGCCAAACAGCTAGTAAATGATAGTGCCAGAATTTGAACTTAAGTTGTTTCAGAACCCACTCTCTAAATCTCTTAAAAAGCCATTTTTGTGTCAGCCTCATTTCTGCATGTTGAAATACTTTGTATTTTGAAGTTTATTTTAGGAAGATTTGATTTTCTTCCCTATTCTATTATGTAATAATTATCTTGGGTAGGACATTTATATTCTGG
>V1_TR47|c0_g1_i1 len=605 path=[707:0-74 725:75-266 710:267-271 726:272-402 720:403-426 724:427-463 718:464-604] [-1, 707, 725, 710, 726, 720, 724, 718, -2]
TACCCTGAACAATTCCCTCGAAATTGGAGATCCCAAGCAGGCACTGATGACGTACTGACTTACTGACTTATCGACTTACTGACTTACCAACCGCATAGTCTTCACCTTAGTTTTGGAGGGTTCTGCCGCAATTATTTGCAACTATACCTCAGACTTGGGAACCAACATGCAAGGTCCTCACATGGGGCACCAACTGTCTGGGTCCGACCGGCAGACCCTGACCCAGCAATGGAGGAACAAATACACTCAGACACAAATATCCAGTGAAAGAGCAGGCTAGGTGGCCAAGTCACTCACCAATACCAAGAAGGGTCTGGTAAAGAGTTAATAGCCTTGGCCCTGATCAGCCAGGGAAGTTTGCATTTATTTAGTACAGATTAAATGACAAAGGTCTTGAGTAAACACCACTATAAGGTAATTGACATTGCCAACCTCCCCCAGAGTAGTTCCCCTGAGCATAAGATTAAATGTTGGTTTTAGGACCACCTGAGTAAACAAGCTATTTAGATAAATTCCTCTACATTCCTATGTACCCAAGTCCTAAGCTTTTAAGATAATTCAGTTGCCTTCAGCCAAACCTTTTACTGAAGCTATGAAAACCCCCC
>V1_TR43|c0_g1_i1 len=605 path=[605:0-445 606:446-604] [-1, 605, 606, -2]
GTGCTTATTTTATGGGCCAGCATGTGGTCCATCTTGGTTAATGTATCTTTCATACTTGAAAGTATGTTTTGCAGTTGTTGGGTGTAGTGTTCTGTAACTATCAATTAGATTAAGATGTTTTAATAGCACTTTTCAAATAATCTATGTCTTTATTTATCTTTTTGTCTCATTCTGTTAACTGCTGAGAAGAAAGTTAAAATATCCAACTATGACTGTGGAATTATCTATTTCTCCCTTAGTTCTGTCAAGTTTTGCTCGCTCATTTTGAAGCTCTGTTGTAAGACATGTACAACTTGTAGTTATTATGTCGTTTTGACAAATTGACCTTTTTATTATTATGAAATGTCTCTCTGTCTCTGTTAATAATCTTTTTCTTGAAGTCTGCTTTATCTGGTGTTAATATAGCCACTCCAGCCGTCTTGAGCTTACTATTTGCATAATATATCTTTTTCTACCTATTTACCCAAAAGTCTTCCTTATATTTAAAGTGCTTTTGATGATATTATATAGTTGAATATTGCTTTTTAAAAAATTCCTGGCCAGGCACAGTAACTCATGCCTGTAATCCCAGCACTTTGGGAGGCCGAGGCAAGGTGGATCGTCTG
>V1_TR45|c0_g2_i1 len=601 path=[1508:0-542 1509:543-577 1510:578-600] [-1, 1508, 1509, 1510, -2]
TGTATAATAGGAAGGAAACAGTAACCTCATGCTGTGTATACCTGGTCACACCAGCCACTCATTGCTTTGAAATCTTACCTATTCTCAGGGATATGGCAGTTTCTTCTACCTTCGTTTGTATTGTGTGGCATATGATAGGCTGTCCTTTTGCATGTATCTCAGTAACAAAACATAATGCAGCTTCATCTACTTTTGGCTGTTCTCATACCCCGTAAGTCATCACTTTACTGTTGCTTTGCAAGAAAACAGAATTGGCATTATTACTAGCAATAATTAATACTGGCTAATATCGATTTTTTTGTGCCTTTCTGCATACTTAATAAGTCTTCAGTGCCAAATTGTAGAGTAGTATTTTGAAAGCAGTTAAACACAACATGCATGGAGCCAGCAATGTAAATAGCTCAACTGATGATAATTGGTCAAACTAGTCAGATTTTAGCAATAGGAAGTAATTCTTTTGTCATAAGACTTTATTTTAAACATATACACACACACCCCTATAGTTTTGTTTTCTAGTTCTTGCCTATTGAAGGGTGGTAATACTGATATATAGAGTGACTCATTTGCTTAGGGTAAGACTTTTGGTAAAAGTTCACTAAGA
>V1_TR67|c0_g1_i1 len=579 path=[557:0-578] [-1, 557, -2]
ACTCCCCATGCTAAGATTTGTTACTAAAAACTCTCAAGATAAATCGTCTGATCTATTCTCTATTTGTTCTGATCGCGGAACTTTTGTTGCTCATAATAGAGTTCGGACTGATTTCAAGTTTGACAACTTAGTATTCAACCGAGTTTATGGTGTTTCTCAAAAATTTACGTTAGTCGGTAACCCGACAGTCTGCTTTAATGAAGGCAGTTCTTACCTAGAAGGTATTGCTAAAAAGTACCTAACTTTGGATGGAGGACTTGCCATTGACAATGTCCTCAATGAGTTGAGATCCACTTGCGGTATCCCAGGTAATGCTGTTGCGTCTCATGCGTATAATATTACATCCTGGCGTTGGTATGACAATCACGTGGCACTGTTGATGAACATGTTGCGTGCTTACCACTTACAAGTATTGACCGAACAGGGCCAATATAGCGCTGGAGATATCCCTATGTACCATGATGGACATGTCAAAATCAAGCTACCAGTGACTATCGATGACACGGCAGGCCCAACACAATTCGCTTGGCCTAGTGACAGGTCTACTGATTCGTATCCTGATTGGGCACAGTTTTCTGA
>V1_TR59|c0_g2_i1 len=578 path=[560:0-556 561:557-577] [-1, 560, 561, -2]
AAATGCTCCACTTAAAAGATATAGAATTTCAGAATTGATAATAATTCACCAAGCAAGTGTCTGCTGCCCTCAAGAGATTCCCCTAACCATAAAGGGTCATATAAACTTAAGGTAAAAGGATAGAAGAAGATACCCCATGGAAATGGTGACAAAAGTGAGCAGGAGTAACTATTCTTATATCAGAAAAAACTAACTTTAAAGCAACAGCAGTTAAAAAAGACAAAGAGCGACATTATATAATAATAACTGGACTTGTCCCACAGGAAAATATCACAATCCTAAATATAAATGCACCTAACACTGGAATTCCCAAATTTATATAACTATTACTACTAGACCTAAGAAATGAGATAGACAGTAACACAATAATAGTGAGGCACTTCAGTACTCCACTGACAGCACTAGACAGGTCATCAAGACAGAAAGTCAAGAAACAAACAGTGGATTTAAACTATGCCCTACAGCAAAGAGACTTAAGACATATTTACAAAATATTCGACCCAACAACCCAGAATATACATTCTATTCATCAGTACATGGAACTTTCTTCAAGATAGGCCATATGAAGACCACCAAAC
>V1_TR27|c0_g1_i1 len=578 path=[556:0-577] [-1, 556, -2]
GCCAACTTCAAGGCTGAGAGGGTTATAGACCCCAGACGCTGCATGAAACCAGTTATACTAACAGATGGTGAAGAGCGGGTGATCCTGGCAGGACCTATGCCAGTGACCCACTCTAGTGCAGCACAAAGAAGAGGGAGAATAGGAAGAAATCCAAAAAATGAAAATGACCAGTACATATACATGGGGGAACCTCTGGAAAATGATGAAGACTGTGCACACTGGAAAGAAGCTAAAATGCTCCTAGATAACATCAACACACCTGAAGGAATCATTCCTAGCATGTTCGAACCAGAGCGTGAAAAGGTGGATGCCATTGATGGTGAATACCGCTTGAGAGGAGAAGCAAGGAAAACCTTTGTGGACCTAATGAGAAGAGGAGACCTACCAGTCTGGTTGGCCTACAGAGTGGCAGCTGAAGGCATCAACTACGCAGACAGAAGGTGGTGTTTTGATGGAATTAAGAACAACCAAATCTTGGAAGAAAATGTGGAGGTGGAAATCTGGACAAAAGAAGGGGAAAGGAAGAAATTAAAACCCAGATGGTTGGATGCCAGGATCTACTCTGACCCACTGGCGCT
>V1_TR36|c0_g1_i1 len=571 path=[4184:0-37 5521:38-47 5450:48-80 5351:81-81 5228:82-94 5833:95-95 5572:96-104 5867:105-115 5894:116-119 5916:120-124 5723:125-125 5692:126-139 5915:140-141 5611:142-188 5873:189-191 5900:192-196 5922:197-198 5943:199-199 5179:200-212 5647:213-224 5599:225-226 5931:227-240 5855:241-250 5282:251-254 5472:255-255 5730:256-263 5699:264-274 5668:275-278 5632:279-279 5586:280-288 5531:289-294 5466:295-323 5583:324-325 5665:326-346 5857:347-354 5889:355-364 5912:365-365 5664:366-377 5858:378-383 5525:384-389 5624:390-407 5914:408-409 5935:410-410 5954:411-431 5455:432-433 5663:434-434 5623:435-450 4975:451-506 5522:507-521 5862:522-525 5241:526-528 5120:529-536 4725:537-549 4726:550-570] [-1, 4184, 5521, 5450, 5351, 5228, 5833, 5572, 5867, 5894, 5916, 5723, 5692, 5915, 5611, 5873, 5900, 5922, 5943, 5179, 5647, 5599, 5931, 5855, 5282, 5472, 5730, 5699, 5668, 5632, 5586, 5531, 5466, 5583, 5665, 5857, 5889, 5912, 5664, 5858, 5525, 5624, 5914, 5935, 5954, 5455, 5663, 5623, 4975, 5522, 5862, 5241, 5120, 4725, 4726, -2]
TCCAATTAAAAGACACAGACTGGCAAACTGGATAAAGAGTCAAGACCCATCAGTCTGCTGTATTCAGGAGACCCATCTCACACGCAGAGACATACATAGGCTCAAAATAAAGGGATGGAGGAAGATCTACCAAGCAAATGGAGAACAAAAAAAAGCAGGGGTTGCAATACTAGTCTCTGATAAAACAGACTTTAAACCATCAAAGATCAAAAGAGACAAAGAAGGCCATTACATAATGGTAAAGGGATCAATTCAACAGGAAGAGCTAACTATCCTAAATATATATGCACCCAATACAGGAGCACCCAGATTCATAAAGCAAGTCCTTAGAGACTTACAAAGAGACTTAGACTCCCATACAATAATAATGGGAGACTTCAACACTCCACTGTCAACATTAGACAGATCAACGAGACAGAAAGTTAACAAGGATATCCAGGAATTGAACTCATCTCTGCAGCAAGCAGACCTAATAGACATCTATAGAACTCTCCACCCCAAATCAACAGAATATACATTCTTCTCAGCACCACATTGCACTTATTCCAAAATTGACCACATAGTTGGAAGT
>V1_TR36|c2_g1_i1 len=570 path=[4794:0-91 4795:92-115 7550:116-141 7857:142-156 7903:157-164 7470:165-165 7717:166-188 7680:189-201 7744:202-203 7878:204-204 7673:205-223 7628:224-227 7578:228-228 7514:229-243 7431:244-260 7700:261-267 7664:268-300 7813:301-305 7785:306-308 7758:309-309 7891:310-314 7928:315-319 7659:320-329 7614:330-333 7562:334-338 7494:339-349 7652:350-357 7608:358-378 7557:379-383 7689:384-402 7896:403-403 7932:404-413 7962:414-423 5095:424-427 7244:428-447 7554:448-452 7487:453-466 7387:467-475 7601:476-490 7551:491-491 7483:492-503 7233:504-537 7053:538-547 6526:548-569] [-1, 4794, 4795, 7550, 7857, 7903, 7470, 7717, 7680, 7744, 7878, 7673, 7628, 7578, 7514, 7431, 7700, 7664, 7813, 7785, 7758, 7891, 7928, 7659, 7614, 7562, 7494, 7652, 7608, 7557, 7689, 7896, 7932, 7962, 5095, 7244, 7554, 7487, 7387, 7601, 7551, 7483, 7233, 7053, 6526, -2]
CCCTCTGCAGATGCAAATGACTCTGTCTGACAGCTTTGAAGTGAGCAGTGGATCTCCCAACACGGAGGTTGAGATCTGAGAAGGGACAGACTCCCTGCTCAAGTGGGTCCCTGACCCCTGAGTAGCCTAACTGGGAGACATCCCCCACTAGGGGCAGTCTGACACCCCACACCTCACAGGGTGGAGTACACCCCTGAGAGGAAGCTTCCAAAGCAAGAATCAGACAGGTACACTCGCTGTTCAGAAATATTCTATCTTCTGCAGCCTCTGCTGCTGATACCCAGGCAAACAGGGTCTGGAGTGGACCTCAAGCAATCTCCAACAGACCTACAGCTGAGGGTCCTGACTGTTAGAAGGAAAACTATCAAACAGGAAGGACACCTACACCAAAACCCCATCAGTACATCACCATCATCAAAGACCACAGGCAGATAAAACCACAAAGATGGGGAAAAAGCAGGGCAGAAAAGCTGGAAATTCAAAAAATAAGAGTGCATCTCCCCCAGCAAAGGAGTGCAGCTCATCGCCAGCAACGGATCAAAGCTGGATGGAGAATGACTTTGACGAGAT
>V1_TR45|c0_g1_i1 len=567 path=[1503:0-542 1504:543-566] [-1, 1503, 1504, -2]
TGTATAATAGGAAGGAAACAGTAACCTCATGCTGTGTATACCTGGTCACACCAGCCACTCATTGCTTTGAAATCTTACCTATTCTCAGGGATATGGCAGTTTCTTCTACCTTCGTTTGTATTGTGTGGCATATGATAGGCTGTCCTTTTGCATGTATCTCAGTAACAAAACATAATGCAGCTTCATCTACTTTTGGCTGTTCTCATACCCCGTAAGTCATCACTTTACTGTTGCTTTGCAAGAAAACAGAATTGGCATTATTACTAGCAATAATTAATACTGGCTAATATCGATTTTTTTGTGCCTTTCTGCATACTTAATAAGTCTTCAGTGCCAAATTGTAGAGTAGTATTTTGAAAGCAGTTAAACACAACATGCATGGAGCCAGCAATGTAAATAGCTCAACTGATGATAATTGGTCAAACTAGTCAGATTTTAGCAATAGGAAGTAATTCTTTTGTCATAAGACTTTATTTTAAACATATACACACACACCCCTATAGTTTTGTTTTCTAGTTCTTGCCTATTGAAGGGTGGTAATACAGATATATAGAGTGACTCATTTGC
>V1_TR54|c0_g1_i1 len=566 path=[600:0-93 609:94-369 603:370-565] [-1, 600, 609, 603, -2]
GCCAGGCTGATCTCAAACTCCTGACCTCAGGTGATCCACCCGCCTCAGCCTCCCAAAGTGCTGGAATTACAGGCGTGAGCCACTGTGCCTGGCCTTATTTTTTAAAGTGCTTGTTTATTGTCTGTTTCTTGCCTCTGGAATGTTAGCTCTGTGGTGAGAGACCTTATCCGCCTCCTTTATATTACTATCTAGAATAGATTCTGACACTGTAGGGGCTAACACACATAACAACGTAATTATGTAATAATTATCTTGGGTAGGACATTTATTTTGTGGAGTCCTATTTGTTGAATATAGTAAGCGGTGTCATTAACTGAAAGCCAGGAAGCAAGAGGTAGCATGGTGAAAAAGGCAGACTAGTAGAAGTTGAAAACGTGAACATAAAATGCAGAGGCAAGGCCTGGCACGATGGCGCATGCCTGTAATCCCACCACCTCGGATGCCTGTAATCCCACCACTTCAGGAGGCCGAGGCAGGAGGATCACATGAAGTCAGGAGTTTGAGACCAGTCTGGCCAACATGGTGAAACCCTGTCTCTACTAAAAAGACAAAAATTAGCTAAGCGC
>V1_TR72|c0_g1_i1 len=563 path=[860:0-47 883:48-112 878:113-127 879:128-133 880:134-134 881:135-135 882:136-562] [-1, 860, 883, 878, 879, 880, 881, 882, -2]
TGGCCCAGGCTGGAGTGCAGTGGCACGATCTCGGCTCACTGCAACCTCCACCTCCTGGGTTCAAGCGATTCTCCTGCCTCAGCCTTCTGAGTAGGTGGGATTACAGGTGTGTGCCACCATGCCTGGCTAATTTTTGTATTTTTAGTAGAAACAGGGTTTTGCCATGTTGGCCAGGCTGGACTTGAACTCCTGACCTCAGGTGATCTGCCTGCCTTGGCCTCCCGAAGTGCTGGTATTACAGATGTGAGCCACTGTGCTTGGCCCACGTTGGTTCATTTTAGTTGTGACTGTTATTGAGCTTGAATAGCTTGATAAATCTGTCTTCACTATAGCAGATCTGGGTCAGGACACATTCTCCTGGGACTGTGTTGGAGACAAACTGCCAAATTTAATTTGTTTGAATACTCCTCACCATTCAGTTAATTTGGTTTCAGCTTCATATAATCATTTACAAGATCTGGGTTCTGCTTCCCATGCCACCTATTTTGGATTTTATGTATTTACTTTGTTCATTCCACATAGATGGTTTATCTTGCTTCACTCTTCTTAATTTAATGCTCAGT
>V1_TR61|c0_g1_i1 len=563 path=[557:0-223 558:224-562] [-1, 557, 558, -2]
GGGACAGGCTCCTCTAGGGGGGTGAAGCACCGCCAAGTCCTTTGAGTTTCAAGCGGTTGCTTGTAGTATTCTGGCGAGTAGTTTTGTTGGTTTAACTACTGAGGTTTAGGGCTAAGCATAGTGGGGTATCTAATCCCAGTTTGGGTCTTAGCTGTTGTGTATTCAGAGGTTTTAAAGCCACTTTCGTAGTTTATTTTATGTTAGCTAGGATTTTACAGTTTAGGTGGGGTTTAGCTTTAATTAGGTTGGGTCTAAAACACTCTCTACGCCGGTCTCTATTGGCTCGGGTTAATCGTGTGGCCGCGGTGGCTGGCACGAAATTGACCAACCCTTGGTGTAGCATAGCTTAGTTAAACTTTCGTTTATTACTAAAGGTTTGTCACTGCTGTTTCCCGTGGGGGTGTGGCTGAGCAAAGTGTTTTGAGCTGCATGTGCGTGCTTGATACTCACTCCTCTTAGTCATAGTGATTTGTAGGGCGTCTTCACTGGGGCGGGGAGGCTTGCATGTGTAATCTTGCTAAAGGTCAATAGAAAGGCCAGGACCAAACCTATTTGTCTATGGG
>V1_TR59|c0_g1_i1 len=559 path=[558:0-556 559:557-558] [-1, 558, 559, -2]
AAATGCTCCACTTAAAAGATATAGAATTTCAGAATTGATAATAATTCACCAAGCAAGTGTCTGCTGCCCTCAAGAGATTCCCCTAACCATAAAGGGTCATATAAACTTAAGGTAAAAGGATAGAAGAAGATACCCCATGGAAATGGTGACAAAAGTGAGCAGGAGTAACTATTCTTATATCAGAAAAAACTAACTTTAAAGCAACAGCAGTTAAAAAAGACAAAGAGCGACATTATATAATAATAACTGGACTTGTCCCACAGGAAAATATCACAATCCTAAATATAAATGCACCTAACACTGGAATTCCCAAATTTATATAACTATTACTACTAGACCTAAGAAATGAGATAGACAGTAACACAATAATAGTGAGGCACTTCAGTACTCCACTGACAGCACTAGACAGGTCATCAAGACAGAAAGTCAAGAAACAAACAGTGGATTTAAACTATGCCCTACAGCAAAGAGACTTAAGACATATTTACAAAATATTCGACCCAACAACCCAGAATATACATTCTATTCATCAGTACATGGAACTTTCTTCAAGATAGCC
>V1_TR56|c0_g1_i1 len=557 path=[893:0-174 969:175-199 963:200-233 944:234-234 957:235-379 966:380-380 960:381-404 953:405-469 891:470-470 892:471-556] [-1, 893, 969, 963, 944, 957, 966, 960, 953, 891, 892, -2]
GCGTGCTTGAGGTATAATGCAAGTACGGTCGTTTTAGGTTTTACCAACTGCGGCTAATCTTTTTTATACTGAGCGTATTGGAACGTTATCGATAAGAAGAGAGCGTCTAGGCGAACAATGTTCTTAAAGTTTGACCTCAAATCAGGTAGGAGTACCCGCTGAACTTAAGCATATCAATAAGCGGAGGAAAAGAAACCAACCGGGATTGCCTTAGTAACGGCGAGTGAAGCGGCAAAAGCTCAAATTTGAAATCTGGTACCTTCGGTGCCCGAGTTGTAATTTGGAGAGGGCAACTTTGGGGCCGTTCCTTGTCTATGTTCCTTGGAACAGGACGTCATAGAGGGTGAGAATCCCGTGTGGCGAGGAGTGCGGTTCTTTGTAAAGTGCCTTCGAAGAGTCGAGTTGTTTGGGAATGCAGCTCTAAGTGGGTGGTAAATTCCATCTAAAGCTAAATATTGGCGAGAGACCGATAGCGAACAAGTACAGTGATGGAAAGATGAAAAGAACTTTGAAAAGAGAGTGAAAAAGTACGTGAAATTGTTGAAAGGGAAGGACAC
>V1_TR4|c0_g1_i1 len=557 path=[535:0-556] [-1, 535, -2]
GCTCGCTTCAAACTTTTCTTCTGCAGCTTCCTCACCTCTCTCAGCCTTTCCAGAACTGAAGAGTTAAGGTCTTGCTCTGGATTAGGCTTTGGCTTCAGGGAAGGTTTTGGCTGCTTTGATCTTCTCTCCAGAGCACAACTTTTTCCTTATCAACAATAAGGCTGTTGCGCTTTCTTATCATTTATGTGTCCACCGATGTAGCACTGTTAATTTTCTCCAAGAACTTTTTCTTTGCGTTTACAACTTGGCTGTCTGTGATGCAAGAGGCCTACCTTTGGCCTGTATCGGCTTTTGACATGCCTTCCTCACTAAGCTTTAGCACTTCTAGTTTTTGATTTAAAGTGAGAAATGTGGGACTCTCTTTTTCACTTAAGCACTCAGAGGCCATTGTAGGGTTATTAATTGGCCTAATTTCAATATTGTTGTGTCTCAGGGAATAGGGAGTCCCAAGGAGAGGGACAGAGATGGAGGAATGATGGGTGTGTGGAGCAGTCAGAACACACATATTTATTGATTGAGTTTGCTGTTTTATATGGGTGTGGTTCGTGGTGGGCTCG
>V1_TR38|c0_g1_i1 len=553 path=[841:0-472 842:473-496 850:497-501 849:502-525 847:526-528 848:529-552] [-1, 841, 842, 850, 849, 847, 848, -2]
TGACCAATTCAGTTTTTTACCTTGTTGATTTTTCTATTTTCCTAACTAGAGTCTTGTTCATATAGAAAATAAGTTAGTCAAGTGAATTACTGTGGCTTCAACTCTGAAAAGGAAGCAGGATGGGAGAGAGGAGAAAGCACAGTTGAGGGGGATTATTTCCTGGCCACAGACTGCAACACAGCTGTGGCTGGGATTTCACAAATGTGTATGTACCATCAGACAAATGAAGGACAGAGAGAGAATGTCGATGGCTGAGCTCACTTAGGAACCACGACTGGGAAAACAACTACCTGGAAAGAGATGGTCTACTGATACCAAGTACAGTATTATCTTTAGCATGAAAACTTCAATAATGAGATTAGAGATTATTATTTGAATTGCTAGTCTTCAACTACAGCACTAATAAATGTTAAGCAACAATGACCCCCACCACAACCCCCAACTCTCCCTTCTTTCACAAGAGAAAAAATCTAGTTTGGCAAGTCTCTTCTCCTTTATATGACATTCCTTTTTCTTATATTTAAATACATGTTTTTGAATAAATTAGGCAGAA
>V1_TR29|c0_g1_i1 len=550 path=[528:0-549] [-1, 528, -2]
AACAGGAATCAGCCTCACTATTTCCTCTGTGTCTGACCTCTGACTCCCTTTTAAGGTCTCTTTTAAAAGCTCATCAGATTAGGTCAGGCCCTTTGTGGTAAACTTAACTGATTAAGGGCCTTAATTACATATGCAAACATATATTTTGTCATATAACATAACCGCAGTAATGATATCCCGTTTTATCTACAGGTCTCTCCCACACTCAAGGGAAGGGGATGTTACAAGGGTGTGGGTTAGTGGCGGCTCTTAAGAATTTTGCCTGCCTGGGAAAATAAGTATCTTCACATTTACCTCTTCAGATTCTGGACATACAAGGAGAGGACATAGGCAGAGCAGTAACCCCACTTACTCTTACTTATATTGCCTTTTCCTCACGTTTTTTCTTTCCCCTATTTCCTTTTACCTTAGTTTACATGCCTTCCTCTATAAAATAATTTTATTGCTTTGAGAGGAAATTAAAATAAAAATGAAAATTAAAAAAGTTATAGAGAAGGGAGGCAATGGGAGAAGGGAGTTTATATAATTATTTTTTCTTTCATTTCAGCCA
>V1_TR42|c0_g2_i1 len=548 path=[542:0-43 543:44-547] [-1, 542, 543, -2]
TGCCGATGACACCGCAGGATGGGACACAAGAATCACACTAGAAGACCTAAAAAATGAAGAAATGGTAACAAACCACATGGAAGGAGAACACAAGAAACTAGCCGAGGCCATTTTCAAATTAACGTACCAAAACAAGGTGGTGCGTGTGCAAAGACCAACACCAAGAGGCACAGTAATGGATATCATATCGAGAAGAGACCAAAGAGGTAGTGGACAAGTTGGTACCTATGGACTCAATACTTTCACCAATATGGAAGCCCAACTAATCAGACAGATGGAGGGAGAAGGAGTCTTCAAAAGCATTCAGCACCTGACAGTCACAGAAGAAATCGCCGTGCAAAACTGGTTAGCAAGAGTAGGGCGCGAAAGGTTATCAAGAATGGCCATCAGTGGAGATGATTGTGTCGTGAAACCTTTAGATGACAGGTTCGCAAGCGCTTTAACAGCTCTAAATGACATGGGAAAGGTTAGGAAAGACATACAACAATGGGAACCTTCAAGAGGATGGAACGATTGGACACAAGTGCCTTTCTGTTCACACCATTTCC
>V1_TR53|c0_g1_i1 len=544 path=[929:0-82 930:83-88 931:89-89 932:90-543] [-1, 929, 930, 931, 932, -2]
CCCTTAAGCCAAAGCCCAATCTAGAGCAAGACCTTACTGATCTTCAGTTCTGTGAAGGCCGAGAGAGGTGAGGAAGCTGCAGAAGAAAAGCTGGAAGCTACCAGAGGTTGGTTCATGAGGTTTAAGAAAAGAAGCCATGTCCACAGCGTAAGTGCAAGGTGAAGCAAAAAATGCTGATGTGGAAGCTACAGAAAGTTATCCAGAAGATCTAGCAAGGACCATTGATGAAGATGGTGACACTAACAAACAGATTTTCAAATGTAAACAAAACAGCCTTCTGTTGGAAGAATATGCCATCTAGGACTTCCACAGCTAGAGAGGAGAAGTCAGTGCTTGCCTTCAAAGCTTCAAAGGACACGCTGACCCTCTTGCTAAGGGCTAATGCCACTGGTGACTTGAAATTCAAACCAGTGCTCATTTACCATTCCAAAAATCCCAGGGCTCTACAAATTATGCTAAGTCTACTCTGCCTGTACTCTATAAATGGAACAATAAAGCCTGGATGACAGCACATCTGTTTATAGCATGGTTTACTGACTATTTT
>V1_TR42|c0_g1_i1 len=541 path=[540:0-36 541:37-540] [-1, 540, 541, -2]
GACACCGCAGGATAGGACACAAGAATCACACTAGAAGACCTAAAAAATGAAGAAATGGTAACAAACCACATGGAAGGAGAACACAAGAAACTAGCCGAGGCCATTTTCAAATTAACGTACCAAAACAAGGTGGTGCGTGTGCAAAGACCAACACCAAGAGGCACAGTAATGGATATCATATCGAGAAGAGACCAAAGAGGTAGTGGACAAGTTGGTACCTATGGACTCAATACTTTCACCAATATGGAAGCCCAACTAATCAGACAGATGGAGGGAGAAGGAGTCTTCAAAAGCATTCAGCACCTGACAGTCACAGAAGAAATCGCCGTGCAAAACTGGTTAGCAAGAGTAGGGCGCGAAAGGTTATCAAGAATGGCCATCAGTGGAGATGATTGTGTCGTGAAACCTTTAGATGACAGGTTCGCAAGCGCTTTAACAGCTCTAAATGACATGGGAAAGGTTAGGAAAGACATACAACAATGGGAACCTTCAAGAGGATGGAACGATTGGACACAAGTGCCTTTCTGTTCACACCATTTCC
>V1_TR72|c0_g2_i1 len=538 path=[867:0-39 884:40-90 858:91-110 859:111-537] [-1, 867, 884, 858, 859, -2]
CGATCTCGGCTCACTGCAACCTCTGCTTCCCAGGTTCAAGCTATTCTTCTGCCTCAGCCTCCTGAGTAGCTGTGATTACAGGCGCACACCACCATGCCTGGCTAATTTTTGTATTTTTAGTAGAAACAGGGTTTTGCCATGTTGGCCAGGCTGGACTTGAACTCCTGACCTCAGGTGATCTGCCTGCCTTGGCCTCCCGAAGTGCTGGTATTACAGATGTGAGCCACTGTGCTTGGCCCACGTTGGTTCATTTTAGTTGTGACTGTTATTGAGCTTGAATAGCTTGATAAATCTGTCTTCACTATAGCAGATCTGGGTCAGGACACATTCTCCTGGGACTGTGTTGGAGACAAACTGCCAAATTTAATTTGTTTGAATACTCCTCACCATTCAGTTAATTTGGTTTCAGCTTCATATAATCATTTACAAGATCTGGGTTCTGCTTCCCATGCCACCTATTTTGGATTTTATGTATTTACTTTGTTCATTCCACATAGATGGTTTATCTTGCTTCACTCTTCTTAATTTAATGCTCAGT
>V1_TR12|c0_g2_i1 len=535 path=[4989:0-116 4990:117-118 4991:119-123 4992:124-126 4993:127-127 4994:128-140 4995:141-141 4996:142-142 5382:143-150 5469:151-151 5455:152-190 5436:191-191 5412:192-210 5374:211-270 5529:271-276 4527:277-280 4528:281-296 5249:297-308 5463:309-314 5492:315-340 5531:341-341 5543:342-343 5553:344-346 5445:347-347 5427:348-349 5401:350-350 5360:351-370 5299:371-394 5533:395-395 5400:396-463 5545:464-481 5357:482-482 5295:483-483 5230:484-484 5355:485-487 5293:488-488 5228:489-492 5353:493-493 5291:494-494 5226:495-497 5351:498-505 5289:506-506 5224:507-512 5349:513-517 5288:518-518 5222:519-533 4453:534-534] [-1, 4989, 4990, 4991, 4992, 4993, 4994, 4995, 4996, 5382, 5469, 5455, 5436, 5412, 5374, 5529, 4527, 4528, 5249, 5463, 5492, 5531, 5543, 5553, 5445, 5427, 5401, 5360, 5299, 5533, 5400, 5545, 5357, 5295, 5230, 5355, 5293, 5228, 5353, 5291, 5226, 5351, 5289, 5224, 5349, 5288, 5222, 4453, -2]
AAGTAAATTGTACTGGTCATACTAAAAGAGTAGGATCCTCATCAGTAAATAGAGATATAAAGGAGTAATCATACGACGTCTACGAAGTGTCAATATCAAGTGGCAGCCTCAAAGCCGAAGTGGTGATTTGGTGTGAAGTGGAATAATAGTTGGCGAATGAGGCAGATAAGGAGGAAAGTGGATCCAATGATGACATGGAGTCCATGGAAGCCCGTAGCGATAAAGAATGTTGAGCCATAGATGCCGTCGGAGATGGTGAAGGGTGCTTCAAAGTACTCTGAGATCTGTAGTAGGGTGAAGTAGATGCCTAGTAGAATTGTAATGAGTAGGGCTTGGGTTGTTTGTTTTCGATTGTTGTTTATAAGGCTGTGGTGAGCTCAGGTAATTGTGACTCCTGATGCTAATAATACGGAGGTGTTTAGAAGGGGTACTTCTAAGGGATCTAATGGGGTAATACCTGTTGGTGGTCAGTGGCCTCCTAAATAGGGGGTTGGGGCTAGGCTTGAGTGGTAGAATGCTCAGAAGAACCCGGTAA
>V1_TR35|c0_g1_i1 len=534 path=[1140:0-120 1141:121-139 1239:140-265 1241:266-266 1242:267-282 1236:283-299 1232:300-305 1223:306-308 1240:309-332 1237:333-337 1234:338-351 1230:352-364 1226:365-368 1221:369-392 1214:393-460 1189:461-484 1190:485-533] [-1, 1140, 1141, 1239, 1241, 1242, 1236, 1232, 1223, 1240, 1237, 1234, 1230, 1226, 1221, 1214, 1189, 1190, -2]
ACGGCCGGTGTACGCTTAACAACCAGCTTAGAACTGGTACGGACAAGGGGAATCTGACTGTCTAATTAAAACATAGCATTGCGATGGTCAGAAAGTGATGTTGACGCAATGTGATTTCTGCCCAGTGCTCTGAATGTCAAAGTGAAGAAATTCAACCAAGCGCGGGTAAACGGCGGGAGTAACTATGACTCTCTTAAGGTAGCCAAATGCCTCGTCATCTAATTAGTGACGCGCATGAATGGATTAACGAGATTCCCACTGTCCCTATCTACTATCTAGCGAAACCACAGCCAAGGGAACGGGCTTGGCAGAATCAGCGGGGAAAGAAGACCCTGTTGAGCTTGACTCTAGTTTGACATTGTGAAGAGACATAGAGGGTGTAGAATAAGTGGGAGCTTCGGCGCCAGTGAAATACCACTACCTTTATAGTTTCTTTACTTATTCAATGAAGCGGAGCTGGAATTCATTTTCCACGTTCTAGCATTCAAGGTCCCATTCGGGGCTGATCCGGGTTGAAGACATTGTCAGGTGGGG
>V1_TR3|c0_g1_i1 len=533 path=[511:0-532] [-1, 511, -2]
GACACAGCTTGGGATTTTGGATCCCTGGGAGGAGTGTTTACATCTATAGGAAAGGCTCTCCACCAAGTTTTCGGAGCAATCTATGGGGCTGCCTTCAGTGGGGTCTCATGGACTATGAAAATCCTCATAGGAGTCATTATCACATGGATAGGAATGAATTCACGCAGCACCTCACTGTCTGTGTCACTAGTATTGGTGGGAGTCGTGACGCTGTATTTGGGAGTTATGGTGCAGGCCGATAGTGGTTGCGTTGTGAGCTGGAAAAACAAAGAACTGAAGTGTGGCAGTGGGATTTTCATCACAGACAACGTGCACACATGGACAGAACAATACAAGTTCCAACCAGAATCCCCTTCAAAACTAGCTTCAGCTATCCAGAAAGCTCATGAAGAGGGCATTTGTGGAATCCGCTCAGTAACAAGACTGGAAAATCTGATGTGGAAACAAATAACACCAGAATTGAATCACATTCTATCAGAAAATGAGGTGAAGTTGACTATTATGACAGGAGACATCAAAGGAATCATGCAGAC
>V1_TR15|c0_g1_i1 len=531 path=[1329:0-67 1534:68-109 1467:110-119 1468:120-120 1469:121-136 1514:137-180 1338:181-193 1339:194-217 1549:218-218 1537:219-298 1417:299-299 1520:300-495 1438:496-530] [-1, 1329, 1534, 1467, 1468, 1469, 1514, 1338, 1339, 1549, 1537, 1417, 1520, 1438, -2]
GCCTCAATTTCAGAACTTGTTATTGGTCTATTCAGAGATTCAACTTCTTCCTGGTTTAGTCTTGGGAGTGTGTATGTGTCCAGGAACTTATCCATTTCTTCTAGATTTTCTAGTTTATTTGTGTAGAGGTGTTTATACTATTTTCTGATGGTAGTCTGTATTTCTGTGGGATCAGTGGTGATATCCCCTTTATCGTTTTTTATTGTGTCTATTTGATTCTTCTCTCTTTTCTTCTTCATCAGTCTGGTTAGTGGTCTATCTAGTTTGTTAACCTTCTCAAAAAACCAGCTCCTGGATTCACTGGTTTTTTTTAAGGGTTTTTCGTGTCTCCATCTCCTTCAGTTTTGCTCTGACCTTGGTTATTTCTCATCTTCTGCTAGCTTTTGAATTTGCTTGCTCTTGCTTCTTTAGTTCTTTTAATTGTCATGTTAGGGTGTCGATCTTAGATCTTTCCCACTTTCTCCTGTGGGCATTTAGTGCTATAAATTTCCCTCTATACATTGCTTTAAATGTGTCCCAGAGATTTTGGTA
