# Supplementary material for: dsRNA-Seq: Identification of Viral Infection by Purifying and Sequencing dsRNA
Source: Viruses. 2019 Oct 14;11(10):943. doi: 10.3390/v11100943 (PMC6832592; doi:10.3390/v11100943)
Supplement: Supplementary file 1 [file viruses-11-00943-s001.zip › viruses-578448-supplementary to xml/RevisedSupplemental/File_S15.fasta]

>ChameleonLLK2_DN2324_c0_g1_i2
CCACACCATACAATTTCAGGAAATGATCTGAGTTATTTGTATCCACGCCTGCGCATAATGGCGCTCGCAGGTCCACTATCGGCGTCGGTATCTCTTCATCATAGTCCCACTCCACACGTAGATATGCCTCTAGCAACTTTGAAAAACTCACGTACTTATGGGAAGTGGCCCGATATAGCATGTCATCCATCGCTCTGATTTCGTCAGTGGTAGGTACATCAGCGTCTTGAGCCCCCTTGTACCATTTATCTGCCACCTGATCCAGGGATGGTGGTTTGTGCAGGAAGTCTTCACCCGACTGTCGCCAACGACGTTTGCCCTCCTCAACTCTCATCTTAAGCACAGGGTCGTGAAACAGGTAATCACGTAACGCGTTCTTAAAACGTCGTACATCCTCCGGTTTACTTGACGCATCTGATCTGATTGGATTACGCGGGAGCTGAGCGATGTAATAACCCTGATACACCTTGTGGTCGTTAAACATACGCACATGATCCACCATCCCAAACGGACCCTCAGTAGTTGTAATGTAGTTATGCTCCTTAGCGTAGGCAAGCAAGTGCGGACGTAATATGTTCAATATGGCATACATTCCCATATCACCAGTGGGCGTATATACTGAGAACATGTATGGATCACATCCAAACACGCGAATAGGCGGTAATCCCAAATATACGAAAGCCCACATTGGATACTGGACTGTTCGTGTTCTAGTCTTATCTGTAGTAGTCTGCCTGGAATACATGCACGCCAACACCCAGTTGTAACGTATCCATTGTCGCCAGTGTAGCATATCGTGAACACCGTTTGTATAAACTCCCATCATCACATCAATCGTGGCTGGCCATACTTCAGCTCGTTCTGAGGTAGCTCTTTCCTTTCCAATGATAGGGTGCCTGCTCACATTGGGTATCCTACACCCGTACAAGAAGTACAATTTTAAATATTCAGTACTGCCGTTGAACTCTATGTCATAATTCCAACCGAAAAGCTTCCCATAATTAGTCAAGTAACGACACAATTTCGCTACCGTCTCACCGGAAATCATATTCAAAAGATTGGCGTCTAACACCATAATGCCATCGTCACCCTGACAGATGTAGTTTGACTTAATAGACATTGCACCAGCCAGTTTCAGTACATTCTCGTCATCGCAGTTGCGTGGCAACCAATACGTCAGGAATGCATTCATCATTGTACTATTGTTTGCTGTATGTTCCGTTGATGTAGCGGTGGAGCCAGATGGAAAAGTGGTGGTTTGAAGATTAAATGTATTCCCAGGAGAAAAATGATCATTAACTTTATAATCGAAGCCACGTTTGTACAACTGACTCAGCTTTTGAGCCATATGTTGCATACCAGAAATAGCCATGGATGAATTGTACCCAGTTGTCACGCGCGTTGGCGGTACCCCCATGAAAGGTCGTTTTACTGCGGTCGTTCCCACGCCCCTGTGGATAGCTCCGGTAATCACGGACAGAAAGTATTGGAAAGTAATACTAGCATCACACGCTTTAATGTCTATATTAATCGTTTGCGTCGGTGGAGAAGACGCGTACATGCCTAATGGAATGACTTTCTCAATCACAGCACTACCCGACGTGGTTGAGAGATTCATATGTTTATTAATATAATCCGCCACAAGCGTGTGAACCGCTGAGACCTGCTGCTGAACAACATTCATTGGCATAATCGTCCGTGGTCGTCGCTGTACTTGATTTCTCAATCCCATAGACAAAGGGGCCAACACCGCCCTTGAAAGCTTATCAAATGGAACGCCCGAAGTCTGGGCGGCCTACACTATCTTAGTTGATGGCTTAACACGAACACCTGGAAAGGAGGGCAAAGAAACATCGGCGGCGGCTAGAACATCACGTAAGGCGGCACCTGATCCACCTCTGGAAGTAACATACTGTGAACGCATGATCGCTTGGTTAAGAGGGTCCCAAGTAGCACCATCGTTACTGACTTGATTGGCAGCTGCTTCCCACGTATCATTCAGGAATACGGCAGGAGAATCAATGTCCTTATTCAAATATCTCACCTCGCCTATTGGCGATGAAAAATCAGCGTCGACGAGAGGTTGTTCAATTTTAGGGGCC
>ChameleonLLK2_DN14_c0_g1_i1
TGGAGTCTCAAGGGTCGTTGCGAACAACAGAGCCGAGACCTTATTTCCGAACTTATATCTGCTAAAATGTCAACTCACGAGCGATTCACAGAGTGTCGCGAAGGGAGCGAGTGCGTACTTTGGAGGTATCAAAAACGCGCTACGTCACCTGAATCCTCTTCCTTGCGTCGCGGTCGAAAGAACAATAAGAAGGGTCGACGTGCAAAAACTACTTGCAAGGCAAAACCTATCTTTGACGGACAGGATCATGTTGGTGACACCACAACAGGGACAGACGACTGGACTCAGCGTAAGTGGAGTGTCATTGGTGCGACGGTTGATGACGGAGTTGATGGGCGACGACGAAAGGGCAGCGGACAGGTATATTCCGCAACTAACCTCCCCGATGAATCCGATGGCGATGGCGAGAGCACTGACTTTGTTGAGCGCAGGCATTGAATTTACCCTGGATGAACCACATTACAGAGACGGCATCGTATGTCACGGGATGACTGAAATGCTGGCCTTCCAGATGTGTTTGCCGTACTACCTGGATACCCATGGCGACAACGTAACCCTGTCCATGCCTGCGCACACAGTGGAGCAAATGTTGGAACAACCTGCATTGCTGGATGAGATGGACATGAGCTATGGCACAGATGCTCGTTCTGATCAACGCATGACACAAGATCAAGCTAATGAGAGCTCAAGATCAGTGAATGAGTGGGGCGACGATCGTGCATTGGAACGCCAGACGCTCAAAACAATCATGGCGTTGTTAACGCTGCAGATGAAGTTAGAGCTGGATCAGTTATGCGAACTCGGAGTGGAAGCGAGAACGGCTGCTAGCGTGACGTCTTTTGGAACTCAGTTGCTGAAGCAGGCAGGAGTGATGGCAACGGTGGATTGGCAAGTGTTTAAGTTGATGGAGGCCATCGTTGATTCTGGACGTTACATGAACCCATCAACAGTCGCACAAAAATGGAAGGAGATACGGGTGATGGAACAACCGACAGGCTTGGAGGTGTACGAAGTAGTGATGGCAAATGGGGCGTGGCAAGCGAGAAGGAACGACGCTACTATCTTGACGGTGAGAC
>ChameleonLLK2_DN255_c0_g1_i1
ACGATTGTGTCCACACCACTAATCTGTCTTATCGTCACTGTGATCGGCATTGTGTACTCACTGCCTCCTACCGTTATCCGCGTCACGAAAGTCAAAGGAAATCTTGAAGTGGATGATGGCGTCATATTTTGCAGATCGGACCCTTCTAAGCCTGTCCCTTCAGTTGTATACGGTATCCGCAACTCCACTTTTGGACCATTCAGTAGTGCGTTTCCCGTCGAGATCGAGAAAGCTCCCATCGATCTGTATCTATAGAAATTGAAGTTAAGACTTACTGTATACAAGTAATCGCCACTTTGTGTGTGCCATTCTCCCTGACCTGTCGTAGCTCCCATTTCAACCCCAGACTGTGCCCATGAGAGTCCGAATATCTCAGTTGTCTCCAAAAACCATGGATCCCAATTAAGGGACAGTAATCCACTCTTCGCGTCCTTCTTTAATGGCCATTCAAACGACGTTGGTTCGGATTCTCTTTCTAATTTCGCCACTCGTGTCTGCAAATCAGTAATGGACAACCCCTGAACTGACACATCTCTCGCCACACCATCCAACCTCACCTTTTCTGCACTTACTAAGGTTCCTAAATCCGTCACCGTGCTACGCACGCTATCTATATCATTAGTATTCTTGGTCACCGCCGTCTCCAGTGCCGCTATCTGCTCCACCTGCTTTCTAACCTGCGTAACTATCTCTCCGATGTGCGACTGAACCACTTGTAGCGCGTTGGACAATGCCGTTATCGCGTCCTCAACGTTCTGTAGTCTAAGCGTTACGGTAGCTACATCTCCATTCAACACCGTCAATTCCTGCCTTATCTCTAGTAATACTGACTCTAACGCGGTGATACGACGTACCAGCTCATCGACGTCAGTGCCTGATGTTCCTCCGCCAGCGAATGCCAAGCATAATTTAATGATGGCCTTCCGTTGGTCGTCACTAAACGGCTGAGACATCGTCAATATTCACATAGGTGCTATATGGAGGAGGAGGCGCCTTCTTACGGCTAGGTGGTTCGTATGGATCTTCGTACTCGTGAAGTGATATCGGTCTCTGAACCTCACTCAATCTGTAACTATTTCTTAGATACCGCTTTTGGAACTCGGAGAGTTGTCTCGCTCTCTCTCTCCTCTTTTGGAGGTGCTTAAACAGCCAGAATCCGATTGCCAGGAATATCAACAATGCCACCAGGCCAGCGATTACCTCCCAAATTGTATGTGAAATCGTTCCAGCTACTTTATCTGCCCCTTTTTCCAAACCAGTTACTATGGCTTCTCCAGGTGCGTGATTGACGAAATTAGAGGGCCCACTC
>ChameleonLLK2_DN114_c0_g1_i1
CGCTACCCCGGTTGGATTAGGCCGGGGCGTGTAACAGGCTGGAGCTACCACGGTGTCACCCTCATCACTCGGCTCTCCTGACCAAATTGACTGGATTTTGCTGCTTCATCTTAAGCCTATATCTAGATACAGCCTGCAATGCTCCTTTACGACGTAAATCCTTGATGTGGCGCCTGTAGCCCCCAAAGTACTCATGAGCCTGGTCATGCAACATCTGCTCCATCTTCTCAACTCCGAGTGGGAAAGCCACCCCCTTCGCCGATTGGTGCCACCCTGCTAACATGTGCTTCATGATGTTCCTGTAATGTTCGGCCTTTTCTTTGTCACATATGTAGACGCTTGGGGAGGGAGGTCCGTCCATCGTCGCTCTCAGCTGCACCATCACTCCGGCTGGCATTGGAGACAAGCAGTGATTATCTAGTTTTAGAGAGTCGGTCATCTGCAAGTCCGATTTCCTGAATGAGTATGAAACCTGTTTCCCCTCATTGAATATAAATCCCCCACGTCCTCCGATCTTGAGCGCACCTGATCTCGTCCCCTGCCATTCGTAGGGATTTGCATCTATCTGCATGCCACGCAACACATCCTCCATATGCGTTTCAGGTGGTGATAGAACCGATGACCACATCTTTGCACCATCCAAAATCTTCGCCAGCCTCCCAGTCAAGTGGACTACTTTATCATTCGCCAATGTGTCGTTACCGGATACGTGATGGTACATGAACGGTTCTTTCCAGAATTCAGGATCCACTCGCGTATCCAGAGGAGGGTGGCACTTCCCTG
>ChameleonLLK2_DN2584_c0_g1_i1
ACGACGATCTTCCGATCTCCCCCGCCTTCATGAACCGATCGCTTTTAAGGGGTGAAAACAGAGATTGTGGAACGCCATCAGGAGTGTGCGCTCTATTTGCACGCCAAAAATCTACAATTCTTCTTTTACTTGGTAGCAATCGTATTACGCACGGATGCTGCCATAATCTCTTAAGTACCGCTCTAGTCATGGTCTGAATGTCTATACCCTCTATTGTACTGGAAAGTTGGCGAATGGCGTACTCTTGATCCACGATAAAGCAGTCATTGTATATGGCATCATCATTAAGATCTAGCACACTGTGGATACACTTAGACGAGTAATCGCTACCATGCTAGATATTAATGATGATGCCATATACAATGACTGCTTTATCGTGGATCAAGAGTACGCCATTCGCCAACTTTCCAGTACAATAGAGGGTATAGACATTCAGACCATGACTAGAGCGGTACTTAAGAGATTATGGCAGCATCCGTGCGTAATACGATTGCTACCAAGTAAAAGAAGAATTGTAGATTTTTGGCGTGCAAATAGAGCGCACACTCCTGATGGCGTTCCACAATCTCTGTTTTCACCCCTTAAAAGCGATCGGTTCATGAAGGCGTATCGCAATTTGAAAGTTGAAACGTACTACTCGCCATTGTTTAGGGATGGAGTACCTTTTGATACTCTAATAAAGTGGGAGAATAATGAGAGAGTTGTTTATAGTATGACGACTGAGGTAATTGGGGCACCTATCCAGCTGATGTTTCCTTCCAAAAACTATGATATA
>ChameleonLLK2_DN187_c0_g2_i1
CCCCCCCTAGCTTGAGTCCAGATGTCAGGAACACGTAGACTTGCTACACTGTCCAGACAAAAATCTGATACACCTCAGCGGAAGAAAGACAACTCGACGTCAGCAAACAAACCGATATTATCAAAGTTACCAAATTTATCAAGCCAACCAACTATTCCGAATCCTTCCACACAGACTGTTCACTTGGGTGGTACACCTCCTACAGTCGTTCATAAGCCATCCATTCCGGCGGCTGCGTTCCTTAAATACAAGGAGGATTCCTTAGTTGATCCAAAGATGGACTTGCTCATTGGGTTCAGATACACGACTGGAGACAATAAGGTGGTATGTGTTACAGGTAAACTTCCACCATCGAAAGCCTATTTGCAATCTCACACGAGTTTTTTGAGTCAGTTCGCTTCGTATCTCTGTGATCCTAACAAGCCATGGATTGCCAACATGAAGGCCAAATGTGAGATCGAACCTACAATGCACCTAGATGAGGTACTGAATAGGATGAACCAGTATGCTGTGTCAGCGTACAACTTGAAGCTGTCTGAAGCTAATATTAACATGATTCAGACTCAGCTGGACCGTGAAGCAGCAGAATTGTTGGACATGGAAATGCGTGACTCGCACGATGGCCCATTGGTCCTGAGCTCTAACGTGGACACCACTGAAGACATGGATGAGCTGGAGTTGGAAATGTCCGTGATGCACCAGAAGCAGCAGGAAGCGGAGGAGGCGGCAATCAAGAGATGTTTAGCACTAAGTGCGGCGGAAGAAAGAGAGAAGCACTCTTCGAAGCTGAAACCTCTAGATACGGCTATTCTAGATGAAGAGCCGGTGTTTAAGCTAAAGTCAGCTACGGTGTCCCGACTTCAAACACCCTCTGACTTCAAGTTAGCCGCGTCTTTTAAGAACGCTTCACCTGAGACTAAATCCAACATGAATGAGAGAAAGGGCAATATCTCTGAGTTACCAGGCCGAGATGGTGGAGAGGATTATAATGTGGCACGAGCGGCTTTTCTGGCTCACAGGGTGTACGACCTTCCAAGCACAAACCCATCTGCGAAGGATTTCATGGCAAAGTATTTTGGGATAATGCCGAAATGCTCGGATGGTAAATGGCAGAAACCAACGTATGAAGGTATAGTGTTCCATGCACCTGGAGTAAACCTGACACTA
>ChameleonLLK2_DN2010_c0_g1_i1
TTAGCATGGAATCTCCTCCAATCCTTGAGATCCAGTATACGTAAATCATCTGAGTGACCTCTGATGAATGTGTAGGTCACATGTGAGTGTTCATCACATCCACACCAACCGTTATTAACAAATATCTGTTGCGGTATGTACCACGCTAAAACCCGAGAATTAAGTTCTCTCGCTTCACTCAGCAGCTGGCCACTGGCATCCAACCAAGGTACGACCAGATTCTTCAAGAGCATGGACACGGGTTCCGAGGACGCAGGTGACGCGTACATTTTGTAGCACTTTGACAAACCCAACTGGAACCAGCGACCTCCCACTCGTGAATCGCGCATCAAGACATTGAGCTCGTCATCGAAGACAATGTGTCCGCGTACTATTCTGCCGTTCCAGCCGGCGTCCAGTAGTTCTGAATCAGCGTGAGCAAACGTCAATGATCTCATCTTCTCGGTAACCGAAATGTACTGCAGCTGCGCAGCTGGTCGAAGTACAGAACCCACGAGTTCTAGAAAAGTAGGATACATGACGCTAGCCACTAGGCGCATATCTAGCACCGTCCCATTGCCACATAATCGCACTGACACTTCATCTTCACTGCATTCTAAAGCAACTGCTAGATTCGTCAATAGCTGTTGCTCAAAAGTTGGGTCAATGCCATCCCCGACGTCGTCACTATCAACTACAGTGTTCTCAAATATCACTTGTGTGTTCGCCACAGCGATACGACCCAATATTTTTAACATCGTAGTTTTGAAAGAGCCTTTCGGCATGCATAGACCAATGGATGTCAGTCGACCTTCTCTCTGCATATCTAACCGCTGGCACGCATATTTACAAAACCGGTCGATGCGTATGAAATTGAGCACAGTAGTACCCGTACTGGGATTGATCAGGTAGTTGCGTTTACTACGCGTGACTTCTACCTTGTCGGAGAATAATGCTAATGCCATAAACCACTCCAAAAACATGCCGCTATCATCTCGTAGAGGTAACACTTCAGGATTCACTTTCACATCCATTAGTATTATTATAGATACCGGCACCGCTCTAAACGTCAGACCGAGAGGCATATCTAAATAAGTATTGGTGTAACTCTCCCAACAAGTAACCTCCACATCACAAACATTAATTAACATAGTATTGATCTTTCTGGCAGTTAATTTGACCCTAGTTGCTATACCCAATGCCTTCGCAGCTCGCGCTTCTTGTGCAGGCAGCCTTTCTGTTAACCGCCGTTTCCCCGTGATCGTCGCTCTTGCCAAAGGAATTGATACTTCACGTGACGTATTCGAATATAATGCGTGATACTCGCTCATAATTTCAAGTAGTACTGGTACCGCCGTCGTCGTGTTCCAGTTAGAATTGTCCAACACTACACAATTCCCTTGCGCCGCTGATGGAATCATACCGATTATAAGCCTGACTCTTGGTTGATCAACAAACCTAAAGTTATGTTTCTTAATGTTCAGTTCTCGCATCACATCTTCAGCTATATCATAGTTTTTGGAAGGAAACATCAGCTGGATAGGTGCCCCAATTACCTCAGTCGTCATACTATAAACAACTCTCTCATTATTCTCCCACTTTATTAGAGTATCAAAAGGTACTCCATCCCTAAACAATGGCGAGA
>ChameleonLLK2_DN2687_c0_g1_i1
ACATTTCAAGGCAAGCTCCCTACGACGTCTCGCAGCCTGCTCTGAACATCACCATGACTAATCAAATGGTTGGGGTACCGATAGCTGTTAACGCGCGACCAATAACAGTGGCTCTACTATCCGGGACATATCAGGAGGATCCACCATTGGTAACGAACGTGTGGTATGCCCAAGCTCTGACCCCACTGTACACCCATGACGGACTGTTCTCAAATTTGCAACATGCGATGGTTGCTAGCGAAGCCTACCGTACTGCTATCTACGCTATGGCACAGTGCGCTAGCCTGAATTATCCGGTTGACCATCCCTTCGAGTGGATACCGCAAATTGAATTGCCAGCGAACGAATCTGCTGGATTAGCAAAGAGGGTGAATCAGGCGTTCATGACCGCATTTGACATGAGTGATGACACAGTGATGCTGCAGCCATTCCTTACCGGCGATCCACGAGCCACGCAACTCACCATCTCCTATGAACGCTTCGATGGCACAACACAAAATGAGATAATCACGCCCGGGTTGTCAGTTGTAAGCGAGACGCTATCCCTGGTGGGCCAGACAATAGCCAACGAGTACAACTTGTTCGGACTTTGCAAGGGTGATATCATCATCGGTCAACAGATGTATGAGGCGGGGCTGAATCCATTGCAACCACCATCAGCGTTGATGTTTGATGAAGGGGATCCCGGAGTCAGGGTGTTTACATCGAATAACATCGCAACTATTACCTATGGACTGAATGGTGGATCCATGACCATAGAGGACTCTACTGGAACAAATGTCCCACTGGAAGGCAGATGGGTGATGCCCCTATCCCTGTGGCAAATGAACTGCGCATTCTTCAAAACGGTGCTACCTCAACGGATTAGACTTGGGCACTTACACATCAGGATCAA
>ChameleonLLK2_DN21_c0_g1_i1
CGTTAGCTCGTTGCTCATCTTGCACATTTGAGGAGGAGTTGGGGTTATTATGCGCTATTGGTGCATTTCTGTCCTTATCTTTGAACGTTTTGACTGTCTTATCCACCGCTGGGGCGGTCTTGGCAACTTTCTCCGTATTAACACCGTCCGTTCCCGAGGTGGAGGACTGCGGATTGTTGCTAGCATTGGGATTCGGCGTGTATATCTGTGTGGAACTACTGACTGACCCTGGTGGTAGTACTTCATCTTGATTTGCGTCTAAACTTCCGCGCTGTTTAGCCTTGGACTTCTTCTGCCGGGATACGGTGATCGCATCCGTGAGAAGAAGTCCAAGGCTAAACAGCGCGGAAGTTTAGACGCAAATCAAGATGAAGTACTACCACCAGGGTCAGTCAGTAGTTCCACACAGATATACACGCCGAATCCCAATGCTAGCAACAATCCGCAGTCCTCCACCTCGGGAACGGACGGTGTTAATACGGAGAAAGTTGCCAAGACCGCCCCAGCGGTGGATAAGACAGTCAAAACGTTCAAAGATAAGGACAGAAATGCACCAATAGCGCATAATAACCCCAACTCCTCCTCAAATGTGCAAGATGAGCAACGAGCTAACGCTATTAACGATAAAGACAGCGCTGGTTCAACCATTTCCTACGTCCCTGAAGGTAACTTAGGACTCAACGAGCTAGAAAGATCATTCAAGGTTGACCATTCCGGAGGTGTGAAGCCAGCACCGTTGCGTCAAGAAGCTAAAGATGCGGCTGCGTCCACTATGACTGCTCATGCCGTCGTGCAAGGATTACCTGTAGTTGAGAAGCCCAATGGCTACACGTGCTTGATTTGTATGAGAACTTTCTCCTCATTGAGCCAGTTGAACATCCATCAGCTAGTACACGGAGTGGGCCCCACCGCAGGCCTAACCAGCTACGATATTTCGAAGGCTGCTATCGATTTTGTGGAGTCTTGGAGCAATGCAACTGCTACTGCCAATCTGAAGGGAACATTGTCTATGGATGACGTGGACAATCTGATGATGGTCGTACCGCCC
>ChameleonLLK2_DN10_c0_g1_i1
CGTCCTCAATTGTGCAGAATTTCAACATTACCGGAGATGGCAATTCTTTCGCCCCAACCGCGGATCAAACGTCTAGTGCAGTACCAACGCTATCCCTTCAGCCCGGGATACTTAATCCTGGAGGACTAGCATTCAAATTAATTGACCCAACGAAGGATCCCACCGATCCTGGAGCTTTAGCATTAATGACTACGGAGGATTTGCCTGAACTAGTGGTCACAGATACAATCAACGCTGCCGGTGCGCTACCAGTTAGTGGAATGTATCTCGATTCCAAGCCAGAGAAACTCACAGTGGTAACTGAGCACGCATTAGAGCAGATGCGCAAGAATGAGTCAGCAGTGGAGATCAGTAGGCCATATCTGAGCAAAATTGCCGTGATGCCTCAGTCAACGTTTTTCACAGACTATATAGTTCAGATCAAGGGATGTTACGTTGGCACTTCGGCCACCCAAGCTTCCAGATCATATGTGGAAGGTCCGTACGTTATCACACAATCCAGGATGACAACTTACATGTCCGTGATGGCTACTGCGTCTAATGCTCTGAGTAAATGGTCAAGAGCTGTCACAGAGGTGCTGAACATAATCCCAACGACTACGCCTTATGGTAAGACTGAGTGTGACATGAGAAGCGTGGTAAAATTCTTGGATCAGGTACTGCCTGAAGACCATTTAGCTAGAGACTATCCTGAGGAGATGGCGGAGACGGTAGCCAAGATCAACGGTGGAATACGCTGGAAGGATGAATTGACGGGTACCGCGCCCTCTCTTGCCATTAATGATGTGGCTGCCCCAACCATGGCCACGCTGTCCAACACTATGCCCTTAGCGGAGAAATCTGAGACAACGACGGATTCACTGGCGCTAGTCAATGATGCTGACGTGGATCTAATGAGTTGCGATCGGCCAATCTCCAGTACGGTGTGGGCCAGAACAGTGGACCCCAAGGCCTATAATATTAGAGTGCTACCTTTGGAAGCAACAATGTGGTTGAGAACCGCGGCACAGTCCGCTGACTTCATTGTTAATTGGACGGTCCCTGAGGACAACACAACATACTATATCAAGATAATGGCAGGGGCGAGAGTGATCAA
>ChameleonLLK2_DN4_c0_g1_i1
ACCGTTCTGATCAACTATCCTGTGTGTTGTCTCTTGGTGCGGCCGCTGCTTCACGCATGTTGACTCTATCCGCGGCGTTAGATGTCTTATTGCCATTAATCACTTTAAATGGAGCAACGGACATCCTGATACAGTTGAATTGCCCTTTACATAGTCAAATGAACGGCGTGAGAGGTGAACTAGCTGTCAATGCTGGAACCAAACAATATGAATACTTGACCTTTAATAGACTAGAACCATACGAAGATAAAGCAACCATTGAGGCCCGATTCATGCAGGTATAAGGGGTGGGGCCCACCCCTTATACCTGCACATAAACGTAATCCCCTGGTGGCACTTCGTAAGTCTGCATCCCAGCGTTAGTTCCATAGTTAACTGGTTGGGGCACCCAAGTGGCTGGTACTTGTGACGTCGGATCGTTGAGTATGCATTGTGCCACGCCATTTTCACGCACAGCCCACAGCGAATCATCCGGTGCTGAAAGTAATAGTGGTGTGTCTGTAGGCCATGTGTGAGTTGTGATCTGATCTAATAGCACTGAGATGTACTGCCCAGGGATTTCAGACTGTACGTCTTGTATCCAAAACTGTTGCATGGAATCACTTTTATCCACTACCCACGTTAAGTCTCGATTCCCTTGAGCCGTAACCCTCACAGTGTACTTTTCTGCATTGATCAGCTGTTTATTAGCTGCTGCACCAGCGAATATACGTAAGTCGAAGAAGTCATCCACCACCAACTGAATAACCGTTCCATTTAGCGTGTAGTCCCACTGTGCAGGATAAGTCACGTTCAAAGTTTGGTTAGGTGGAGACACGGTAATAGATCCACGCAGCTGATCAACACTAGCTGTAGGATTCAGCACTCGTGACACGTAATTGCCTATTCGAGTTGGTGTCCATCTCACAGTCAACGTATTGCCCTGCAACACTCCGGCGGCTTGACCTACGTAAGAGGTTAACGCGTTTCCATCCCAGTCCATTACCTCTGCACCGTTCAAACTCAACCGAAATAGGTCTTGTGGCGATGTCAACCTGACAGAGAATTGACCTGGGGAACCGACCCTTAATTGTC
>ChameleonLLK2_DN44_c0_g1_i1
GTCTAGTAATGGATGGAGCTTGAGGAGCCGATGCAGTAATAAAATGTTTGGCACACCTGGTTAATGCGGAGGCAATCTGTTGAGGTGACACATTCATGCGGTTCAGACGTTGCAACCAGGCTTCACGTATCGCCACTGTTAGAGAATCGCATGTCTCATATGTATCTGCCCACTCCGCCATGGCTCCTGAGAAGGTTTGCGCACGATGGACACGACCAATCCTATCCGGTACACAATTGTTGATAAAATCGGCTGTTTTTGATCTGTTAGGCAACTTCACTCTAGACGGATACATCACTGAGTACCATTTATCAGCATCAGCTGCTGACACCTCACGCAGTTGCTTAGAACCCAATTCTGGATCCAATGCAGCAGTCAAATCCAGTACATAAGCCGTATTCTTGTTAAGGTGCAAATTGTCCAGGACAAAATTGACCGCCATCATGATCACATTGACGCGCAGGACACGAGGATTGTACGCTCCCTTAGGTGTGAGTCCCAGATTTAACAAATTGGTAAAGGCATCAACGTTTGAATTAATTGGTGACAACAAACGTACCTCGCAATTACGCACTTGATCCAAAACAGCAGCCCAATTGGTATGCAAGATTATTCTTACCACTGACGCTTGAGGAAAGGGCGTCGTTATGCTATAAGAACTCGTAAACCAAGTATAACTGATGACATCTTGCACGGTTGCGGCTGGTACAATTTCTTCCAACTTGAAAGATGAAGCTATCCCGGGTAGATCGG
>ChameleonLLK2_DN1_c0_g1_i1
GTCGCCAGTTTCAAGGTGTTTGATATATCTACTTTGGTGCGTGAACATGCTGCATCCGTTAAGGCTGATGGCACCAGGGATTCCAAACTAGAGCGGCTGTTGGCTGTAAACAGCGTTCCTTGTTTCACTGCCGACGCACTTAGATGGATGATGGAAGATTGCAGGACGGATTCAATAATTAATAAGCTGAATATTAGACCGTGTGTGGGATTCGACCCAATCTACACTCGTATCACCAGTGATGGCGTTCAGGAGGCCGCGATTCTGATGGATGACAAGTGGAATCTCAAGAGCAAGCAGAGAATGGCCTGTCGCGTGGCGATAAATGCAGCACCAGCACCAGTAGTGACATTGTTCAGACTGCACCTGAGTGGCAAGTGGAAACATGTCATCAGTGAATTTAACAGAGGAGGATACGTGGTTGGAGCTTTGGCTTTGTACTTTAAGCTGGACGTGGAGGAAAGCACGCCAATCAAGGTTGAAACGACAAACGTGCAGCAACAGGTGGAGAAGGTGCGTTTCCAAGCAGCGCTGGCTGAGAGCGAGACAAGTCAGGAGATGAAAGACGCCCGAAATAGAATCACGGCGCTACAAGGGGCCATTCGCAATCAGGCATCAGCATTAGTAGATCTGGAAGAGGAGGTGGAGAAATGCAGACATGCGTTGGTAAAGTATGTAGATGTCCATGAGTGTCTGAACACTAAAAGAGAGGAGGCTGATTTACTCGCGAAGGTGGGGTTTCCGTCTACTAGAATTGTCGAAATAATTCGTGGGAGGTCAGTGTTGAAGGGAACAGTGTTTGAGAAGTATAAAAATATGGGAGCGGATGAAGCGTGGCAGCAGGCGGAAATTGAAACTAACAGGCTGAAGAGCGAGTTAGGGGAAGCACATGAGGAGACAGTGAAGCTAGAGGCGTTGCGAGATGAACTGGTGCTGCAATTAAGCGCAAAAGAGGCAGAGTGCTTGAGACTACAAAACGAACGCACCGCTTTAGAACACAACTTGTGTTTGTCAGCTGTGAAGACGCATAAGATAGCCTACAGTACGAAGCTAGAACATCAAGATGGTGACATGTGGCATACTGACGCGTTGGACGTGGATACCCTGCCAGCACCCATGAATGATGTGGAGGTAACGGACTGGGCTGAATGTTGCTCTGACGACTGGTAAACAAACTCGGAACATGGACGTAGTGGCATGGATAACGGTTCTGGCATAACGGGGCTT
>ChameleonLLK_DN50_c0_g1_i1
GTCGCCAGTTTCAAGGTGTTTGATATATCTACTTTGGTGCGTGAACATGCTGCATCCGTTAAGGCTGATGGCACCAGGGATTCCAAACTAGAGCGGCTGTTGGCTGTAAACAGCGTTCCTTGTTTCACTGCCGACGCACTTAGATGGATGATGGAAGATTGCAGGACGGATTCAATAATTAATAAGCTGAATATTAGACCGTGTGTGGGATTCGACCCAATCTACACTCGTATCACCAGTGATGGCGTTCAGGAGGCCGCGATTCTGATGGATGACAAGTGGAATCTCAAGAGCAAGCAGAGAATGGCCTGTCGCGTGGCGATAAATGCAGCACCAGCACCAGTAGTGACATTGTTCAGACTGCACCTGAGTGGCAAGTGGAAACATGTCATCAGTGAATTTAACAGAGGAGGATACGTGGTTGGAGCTTTGGCTTTGTACTTTAAGCTGGACGTGGAGGAAAGCACGCCAATCAAGGTTGAAACGACAAACGTGCAGCAACAGGTGGAGAAGGTGCGTTTCCAAGCAGCGCTGGCTGAGAGCGAGACAAGTCAGGAGATGAAAGACGCCCGAAATAGAATCACGGCGCTACAAGGGGCCATTCGCAATCAGGCATCAGCATTAGTAGATCTGGAAGAGGAGGTGGAGAAATGCAGACATGCGTTGGTAAAGTATGTAGATGTCCATGAGTGTCTGAACACTAAAAGAGAGGAGGCTGATTTACTCGCGAAGGTGGGGTTTCCGTCTACTAGAATTGTCGAAATAATTCGTGGGAGGTCAGTGTTGAAGGGAACAGTGTTTGAGAAGTATAAAAATATGGGAGCGGATGAAGCGTGGCAGCAGGCGGAAATTGAAACTAACAGGCTGAAGAGCGAGTTAGGGGAAGCACATGAGGAGACAGTGAAGCTAGAGGCGTTGCGAGATGAACTGGTGCTGCAATTAAGCGCAAAAGAGGCAGAGTGCTTGAGACTACAAAACGAACGCACCGCTTTAGAACACAACTTGTGTTTGTCAGCTGTGAAGACGCATAAGATAGCCTACAGTACGAAGCTAGAACATCAAGATGGTGACATGTGGCATACTGACGCGTTGGACGTGGATACCCTGCCAGCACCCATGAATGATGTGGAGGTAACGGACTGGGCTGAATGTTGCTCTGACGACTGGTAAACAAACTCGGAACATGGACGTAGTGGCATGGATAACGGTTCTGGCATAACGGGGCTT
>ChameleonLLK2_DN6_c0_g1_i1
TTGGATCAAGTGCGTAATTGCGAGGTACGTTTGTTGTCACCAATTAATTCAAACGTTGATGCCTTTACCAATTTGTTAAATCTGGGACTCACACCTAAGGGAGCGTACAATCCTCGTGTCCTGCGCGTCAATGTGATCATGATGGCGGTCAATTTTGTCCTGGACAATTTGCACCTTAACAAGAATACGGCTTATGTACTGGATTTGACTGCTGCATTGGATCCAGAATTGGGTTCTAAGCAACTGCGTGAGGTGTCAGCAGCTGATGCTGATAAATGGTACTCAGTGATGTATCCGTCTAGAGTGAAGTTGCCTAACAGATCAAAAACAGCCGATTTTATCAACAATTGTGTACCGGATAGGATTGGTCGTGTCCATCGTGCGCAAACCTTCTCAGGAGCCATGGCGGAGTGGGCAGATACATATGAGACATGCGATTCTCTAACAGTGGCGATACGTGAAGCCTGGTTGCAACGTCTGAACCGCATGAATGTGTCACCTCAACAGATTGCCTCCGCATTAACCAGGTGTGCCAAACATTTTATTACTGCATCGGCTCCTCAAGCTCCATCCATTACTAGACTTATGCCCTGGCGCGTATCGTCTGACGAAAGACGTCTATTGCAATGTCTGATGTTCATGAACATTAGCACCAACGCTGATTACTTCGCTCCGTTGCTGAATGAAGCAGCTAGAACACTTAGAGCAATTTCCCCTCTCCATATCAACCCAAGACTGATCGCGGACGCTATCTCCTCAGTGGTGGAACAGACGACAAATACTATCAGCCCAGCAGCGGCGATTTTGACTCGTTTGAGGCCCGCGATGTCTGACTTTTCTGATTTTAGCAAAGCGTGTATCGCTATCATGTACAACGGGGTTGCCACCACTTATCTCGATGAGAAATCGTACCCACGAAATAAAGG
>ChameleonLLK2_DN2_c0_g1_i1
CATAACTACATTACAACTACTGAGGGTCCGTTTGGGATGGTGGATCATGTGCGTATGTTTAACGACCACAAGGTGTATCAGGGTTATTACATCGCTCAGCTCCCGCGTAATCCAATCAGATCAGATGCGTCAAGTAAACCGGAGGATGTACGACGTTTTAAGAACGCGTTACGTGATTACCTGTTTCACGACCCTGTGCTTAAGATGAGAGTTGAGGAGGGCAAACGTCGTTGGCGACAGTCGGGTGAAGACTTCCTGCACAAACCACCATCCCTGGATCAGGTGGCAGATAAATGGTACAAGGGGGCTCAAGACGCTGATGTACCTACCACTGACGAAATCAGAGCGATGGATGACATGCTATATCGGGCCACTTCCCATAAGTACGTGAGTTTTTCAAAGTTGCTAGAGGCATATCTACGTGTGGAGTGGGACTATGATGAAGAGATACCGACGCCGATAGTGGACCTGCGAGCGCCATTATGCGCAGGCGTGGATACAAATAACTCAGATCATTTCCTGAAATTGTATGGTGTGGGACCGATGATGGAGAGTACAAAACGGTACTTTACACAGACTCTATTCATGCATCGCACCGTGTCTGGACTAGATGTGGATGAGATAGATAAAGCGCTATTGAGATTGAGAACGTTAGGCGCACCACGTGAGGCTTTAGTAGCACAATTGATGATGGTGGGACTGGATGAGAATGACGCCTCGACACTGGCAGGAAAGATTATGGTACAGGACATCGGCAGTGTCCAGCTGGCGCGGGTGGTTAACTTAGCGATTCCGGACTCATGGATGGTACTAGATTTTGATTATTTACTCAAGTACAGAATAAAATTTGTCACAAGCACGGTGCGGAGTCTGACGACTGATATACCTAGCGATTTATCCTGGATGCGGCCAATTTTTCGATTCCTCGGCGCTTCGCTATCTATGTCAACTGTGGGATTGCCAATGACCATGCGAATACGTAAAGTACGATTTGGGGTGAGGAACTTGTCGATACTGTTTAAACGGTGGATGATCGCAGAGAGCAAGTAGGAGCGGTATACTTGTCG
>ChameleonLLK2_DN134_c0_g1_i1
CTCCGCTTGTTGAGCCGCGGTTATCAGTCCTGCCTGATGCCACTGATTAATGCAATATTCTGACGCCGTTAACAACGTGAAGTACTGGACTGGTACACCGTTTCGCTCCGAAAACCCCTGCCTGCCCTGTGCTTGTTGTATCAACGTAGCGTTCCGCATTGGAGCAATGGCTCTGACTGACTGACGAATACTAGATAATGCTGCCAATGACAAAATTGCTGGATCGACGTTCCAATCCGGGGACTTGATTCCGAAGTACCCACGATGTGCGGCTCTGATGTTGACTCGTGCACCATGTAAATTCTCTTCGAGAGTCCAGGTTTCTAGCCCAGTTCCTCGCTCCTTGGTGGCGAAGTAGTATCCCCTCATCGTCGATGTTTGATTTACCACGCCTATGTACGATAGGGCAAAAACGGCCATCAGAGCTCGAATTGACGTATCATAATGATCATCTAGGGCGAACGGCATGTTCACTGTTGATTGCACTAATCTAAAGGCTATCTCCCTCATATCACGGCCGACCATGCTCGATAACCAAGTTGCGTCCGTAGCACTGATGAAATTTGGCCCCGTTTCAACCCATGTTATTGGCCCGTGCAGGCTTGCATTAAGTAGAGATAGACGATACGTCTGGGCATATATCCTATACATCGGGAATCTTTGGTTGGCCCACGTCATCGAGCGTAGCATGTCCAGAAATACTGCTGACTGCGGATTCTGCTCTATGTATCCTTGGGCATTTGGGCGTTTCACCACCGATTCCAAATCTGGACCCGTCCATACCGTATCTCTGAAGTAGTGATCTCTCCAGTTGTTGGGTGGCCCAACAGCGATATTGATAAACGCAGAGTATATCACGGACATCTGATACCACGCAGCTCCCGGCACCGGCAATAAGGGCGTGGACACTAGCGTTTGTACCGAAGGGATAAAACTGGTGAGGTTCTGCATTTGCCATAGCGCATTTGAGGAGGTCAACATGCTGTTCAGTTGTTCGC
>ChameleonLLK2_DN18_c0_g1_i1
TCTACACTCTTTCCCTCACGACGATCTTCCGATCTCCCCCCTAAATTCCTAAGTGAATCAACTCCTATACACAACATTCTCACTAACAATACTAGGCACACTAATTAACCGAACACACTTTTTAACGACTCTGCTCTGCATGGAAGGAATAATAGTAACATTATTTATTATAATAACAATCACTCTCTCTAACACAGATATAACTTCAACTACAAGCATGCCAATTATATTAATCACTCTAGGTGCCTGCGAAGCAAGTACAGGACTAGCACTTCTAGTTACTACAACCAACACACACACCAATGACCATATAAAAAATTTTAAACTACTAAAATGCTAAAAATCCTAATCCCAACCATTATACTAATCCCATCAGCCACCCTCATCAAAAAAAACATACTTCACCTATCACTGTTAATCTATTCAACTATTCTAGCAACCCTAAGCTTACAATGACTAAAACCCCCTTTAACTCTAATCAAACACTCTAATCCATACCTTTCAATCGACCAAATTTCAGCCCCACTGTTAACACTATCCTACTGACTCCTACCTATTGCAATTCTAGCTAGCCAAAATCACCTAAAACATACAACACAAATACAAACACGAATATTCCTCACATGCTTAGCCTCACTTCAAACACTATTAACCCTAGCCCTCTCTTCAACAAACCTTATCCTCTTTTTTATTATATTTGAGGCCACCCTAATCCCAACAATAATTATTATTACACGCTGAGGAAGTCAAAAGGAACGACTAACCGCAGGAATATATTTTATATTTTACACCCTAATCAGCTCGATACCCCTCTTAATCGCACTTTTAATAATAAATTACCAAATAAACAATCTTAATATCATTTTAATACCAACAACTAACAAACCCAACACAATCATATGACTAGCATGCACAATAGCCTTCATAGTAAAAATACCACTATATGGACTTCACCTATGACTACCAAAAGCCCATGTAGAAGCCCCCATCGCAGGCTCCATGATTTTAGCAGCAATCCTGCTAAAACTTGGAGGCTACGGAATAATACGAATTTCACCCATGCTATGCCTAACCAAAACACTATATTACCCCTTCATCATTATGGCCCTATGGGGGATAATCATAACTAGCCTAATCTGTCTACGACAACCGGACCTAAAATCACTCATCGCATACTCATCAGTTAGCCACATGGGCCTGGTAGTTGCAGCCACAATAATCCAAACACCATCTAGCCTCACCGGAGCCATAATTCTAATAGTAGCCCACGGCATCACCTCATCTATACTCTTCTGTCTTGCTAACATAATATATGAACGAACTCATACACGAACACTAACTATAATACAAGGAATTCAAACTACCCTCCCCCTAATAACAGCCTTCTGACTTACAGCCAACCTAACAAACATAGCCATCCCACCAACAATTAATCTAATAGGGGAAATCATAATTACCTCAACAGTATTCAACTGATCCCCCCCAACCCTAATTTTAACAGGATCAGCAGCAACCATCACAGCTATCTACTCTATGTACATATTCTCAGCAATTCAACAGGGAAAAACACAAAAAGATATAATAATTTACCCCCCACAAACCCGAGAATACTTAGTCCTAATTCTACATGTAATACCAATAATTCTACTAATAATCAACCCACAAACCATTACATTAACCTAATACGCCGCGTTAGTTTAAAAAACATTAGCCTGTGAAGCTAAAAATGGGCCAACATACCCCCACGCAGCTGAAAGGTTTACAAGAACTGCTAACTCCTACCCACTAGTGCTAACCCACTAGACCTTTCAACTTTTAAAGGAAAGCAGCCATCCGGTGACCTTAGGAGTCAAGACTCTTGGTGCAAATCCAAGTAAAAGTAGTGAACCAAACACTTAACCTTGACACAACAATAATCTCAACACTAACCATCCTATCTACACTAGTACTATTTACCTCCTTTCTACAAAAAAACACCAAATTTAACCTTTCTCCAGAAACAACAATTATAGCATCCTTCATAATCTCAACTATCCCAACAATGCTCTCACTAAAACTCACCCCCCACAGTACATCAATCAATCTAACCATAATACAAACTTCAACCCTCAACATCCACTCAACAATCTCTACCAACCTGAATTCCAACCTATTCCTGTCCGTCGCTCTATTTGTAACATGAGCAATTATACAATTCTCCTCCTGATACATAAAAGATGCCCCAAAAATTAAACTTTTTAAAAAATACTTAATAGCGTTTCTAATCGCCATAATTATCCTAATACTTGCAGGCAGTATAATCCAACTATTCATTGGCTGAGAGGGCGTCGGTATTATATCTTTCTTACTCATTAACTGATGATACGCCCGCACATACGCCAACTCATCAGCCATACAAGCAATAACATACAACCGAATCGGGGATATCGGAATTATCTTAATCCTAGCATGACTTGCCACCAACCAAACCTCATGAGATATACAATCCGTAGCCCCTGACATAAACACAACAATACTAACAAGTGGATTAATCCTAGCCGCCGCAGGAAAATCCGCACAATTCTTCATACACATATGATTACCAAGTGCAATAGAAGGCCCAACTCCAGTCTCAGCCCTGCTCCACTCTAGCACCATAGTTGTAGCTGGCATCTATCTACTAACCCAAATACACCACCTAATTAAAAACTCCAATATCTCCATAAATATCTGCCTATGATTAGGGGCAACCACTAGCCTATACGCCTCAATAACTGCAATATGTCAAAATGACCTTAAAAAAATCATTGCCATATCAACACTAAGCCAACTCGGCCTAATAATAGCTGCCATCGGACTCAACCAACCAAACCTTTCATTTATACATATTTCAACACACGCCTCAACCAAGGCAGCACTATTCTTATGCGCCGGTTCATTCATCCACAACCTACAAAACGAACAAGATATTCGAAAAATAGGGAATATAAAAGCCATACTACCAATCACATCAACATGCCTCGTCATCGCCAGCCTAGCCCTAATAGGCATGCCATTCTTATCCTGCTTCTACTCTAAAGACCCAATTATCGAAACTACCTTCACATCAAAAATAAACACATGAATCCTAATTATAGTCATAACAGCAACTGCTATAACCTCCACCTACTCTATACGAATAATCTACTACACCCTAACTAAATATAATCGAAATAAACCAACCATAATAATCAAAGAAACCACCAACCAAATCAACCCAATCATTCGACTAACAATCCTGTCAATCCTAGCCGGCACCATACTTTCTATTATTACAGCTCAAACAACCTCAGATCCAACCCTCCCAACAACAATAAAACTAACCCCAATACTAGCAATACTAACAGGAATTTACTTAACCATTGAAACACTAGATAAACCAACCACCCACATCCCAAAACATAACCCATTACTTATCCTAATAAACCAACTTGCCTTCTTCAAAATCACCCACCGATGAACACCAAAAAACACCCTAAAAATAGGAACTATAATTGCAACCCAACTGGTTGATCTTTTATGACTAGAAAAAACAGGCCCAAAGACTATCACACTAATAAACAAAAATTCTTCTAAACTAACCAACCCATTAACCGGGCTAATAAAACTATACCTATCATCTATCACAATCACCACAGCATTAGCCTTATTTATAACACACCTCTGACTAGCAACTAACTAAAGCCCCCAAACGCCACCCACACACCAAATCTAAAACTACAAATAATGTTAATAACAGCACTACCCCTAGAATCAAAAAACAACTTCCCCCAAAAGAATACAACAATACTACTCCCCCTAAATCAACAACAACACCATTTAACAAAACAACACTACTAACCACACCCTCATCAAAAAATCACTCCCCACCCGTATATCACCACAAACAAAACAGATACCCTAAAAATCCAACCACATACAAAAAAACAGACCGATTACCCCAAGCCTCTGGATACATATCAGATGATATGGCAACCGAATAAACAAACACTACTAACATCCCACCCAAATAAACCAATATCAACACCAATGAAATAAATGTACTACTCAAACCAGCCATAACACCAGCACCAAAAACAGACGCTAAAGCCAGTGACACCCCCCCAAAATACGGAGAGGGGTTACTAGCCACACCCACCATAAAAAATAGAAAAAAGCACAACATTAAAAAATACATCGTTCTCACCTGGACTAAAACCAGAACCTTCAACACGAAAAACTGATGTTGTTATTCAACTATAAAAACCATGACCATTGCACGAAAATCCAATCCAGCCCTAAAAATTATTAACCACTCACTTATTGACCTGCCCACCCCAACAAACATCTCAACAGCCTGAAACTTTGGGTCATTACTGGGCCTTATACTAGTAACACAAATTACAACCGGACTATTCCTAGCAATACACTACACAGCCGATATTAACCTAGCATTCTCCTCCATCGCACACATCTCCCGAGAAGTAAATTTTGGCTGACTAATACGAAACTTACATGCCAACGGAGCATCAATATTCTTTATTTGCATTTACCTGCACATCGGACGAGGCCTATATTACTCTTCCTACCTGTACAAAGAAACATGAAACATCGGCATTATACTTCTATTCCTAACAATGGCCACCGCATTCCTAGGCTACATTCTACCCTGAGGACAAATATCATTCTGAGGGGCAACCGTAATCACCAACATATTATCTGCAATCCCATACATTGGCAACAACCTTGTAAACTGAATTTGAGGTGGATTTTCAGTAAACAATCCAACTCTAGTTCGATTCTTCACACTACACTTCTTAACACCATTTTTAATCGCCGGAACCACTATACTACATCTACTGTTTCTACATGAAACCGGTTCCAACAACCCAACAGGACTCTCTTCTAATTCTGATAAAGTATCATTCCACCCATACTTCCCACTAAAAGACCTAACCACTGCAACAACAACCATTACCCTACTAACACTAATTGCCCTATTTTTACCAACACTACTAACAGACCCACAAAATTTTTCACCTGCCAACCCACTTTCAACCCCACCACATATCATACCAGAATGATACTTTCTCTTCGCCTACACCATCTTACGATCTATTCCAAACAAATTAGGGGGGGTCATAGCCCTATTCATGTCAATCCTAATCCTTGTTCTCATACCCCTTCTTCACACATCCAAACAACGAACAATAAAGTTTCGACCCTTCTCACAACTAATATTTTGAACCATAACAGCAAACATTCTAATTTTAACATGAATTGGCAGCCAACCAGTCGAACAACCACTTACAACAATCGGCCAAATTTCAACTACACTATACTTTCTGATTATCATTATATTTACACCTACACTAGCCCTAATAGAAAACAAAACTCTATAAACAGTCCCAGTAGCTAACACTTCAAAGCATTGGCCTTGTAAACCAAAGACGGGTTTCAACCCCTGGGCACTTCAAAGCATTGGCA
>ChameleonLLK2_DN133_c29_g1_i3
ACGACGATCTTCCGATCTCCCCCCCCCTGTCAGAAGTTCAATTCTTCTCCCTAACACATAAAAATATACTCACTAATTATTAACATCACCAACCTTCTAACTACCTTTATCCCAATCCTAATTGCTGTAGCCTTCCTAACCCTCCTCGAACGAAAAACCCTTAGCTACATACAACTACGAAAAGGACCAAACATTGTTGGCCCACAGGGCATCCTTCAACCTATTACAGACGGCGTAAAACTCCTTATTAAAGAACCAGTCCGACCTAAACAATCATCCCCAATCATATTTACCGCAGCCCCAACTCTAGCCCTAACCCTATCAATATTTATATGAACTCCCATTCCCCTGCCCAACCCTATCTTAACCCTCAACCTTGGCCTCCTACTATTAATAACCGTCTCAAGCATAATAGTATATACTACCTTACTATCAGGATGAGCATCAAATTCAAAATACGCACTCATAGGAGCACTACGAGCAGTTGCTCAAATAATCTCATATGAAATCACTTTGGGCCTAATCCTAATATGCCTAACCATCCAAGCAGGAAATTACAACCTAGAACTATTTACTACTACACAAGAAAAGTCTTGACTGATTATAACAACCTGACCAATAATAATGATATGATACGTATCAACACTAGCAGAAACCAACCGCGCCCCATTTGACCTCACAGAAGGAGAATCAGAACTCGTATCCGGCTTTAATGTAGAATACACTGGTGGCATATTTGCACTACTATTTTTATCAGAGTACACCAACATTATTCTAATAAATGCCCTTACATGCATCCTATTCTTAAACTCAGGAAACATCCTATCTAACACATTCACACCAATCTTGATAATAAAAACACTACTATTAACTATAGGATTCATTTGAACCCGAGCAGCATACCCACGATTCCGATATGATCAACTAATACAACTCCTATGAAAACAATTCTTACCCCTTACCCTATCTATATGCCTACTATACACAATAATTCCACTAACACTAGCAGCTCTACCATAGAGGAGAAGGAGTCGAACCAACATCAAAAAACTCAAAATTTTATATATTTCAATTATACTACCCTCTATTACACAAGGAAGCGTGCCCGAGAATCAGGGACTACTTTGATAGAGTAAATACAGAGCAACCAACCTCTCTCTTCCACTAGGATCTGCTAACATAAGCAATTGGGCCCATGCCCCAAAAATGATAATTTATATCTCCTAGTATTGAACCTATTTACCCAAATAATAGTATTATCTGGCCTAACAACCGGAACTATTATCACCGCCTCCAGCAACCACTGACTACTAGCCTGATCAGGCCTTGAACTAAACATGCTATCTATACTAGCTATTATAATAAAACCTAAACACCCCCGAACCGCCGAAGCCACAATCAAATACTTCCTTACACAAGCAATCGCCTCCACCATAATACTATTTTCAGGCACAATAAATGCTATTCAAACCGGACAATGAAATACTACACAAATAACAGACGAATATGCCTGCACAATACTCCTTTTAGCAATAACAATAAAAATTGGAGCAGCCCCAATTTACTTCTGACTACCAGAAGTCATACAAGGTACCACAACAATAACTGCCCTCATCATTGCCTCATGACAAAAAATTGCCCCAATCACCATCTTATTTATAACCTACAATCACCTACCACCAAAAATTACCATCCTAATCGCAATTACATCAGCAATCATCGGAGGATGAGGAAGCATCAACCAAACCCAAATACGAAAACTAATAGCATACTCGTCAATCTCAAACCTAGGATGAACAATAGCAATCTTTACAATCTCCCCACACCTTGCAATTCTTAATATTACCATTTACATCACCATAATTATCCCCACATTTACAATTATAAAAAAAGCATCCATAAAAACACTTCAAGACTCAACAACCATGTGAACCTCATCAACCACAGCCAACATTACACTAACACTAATATTACTATCCATTAGCGGACTACCCCCCCTAACAGGTTTCACCCCAAAACTCCTAATTCTAAACGAACTAGTCATACAAAATTTAACACCAATTGCAACAATAATAGCCATATCCTCACTAATCAGCGTGTTCTTTTATATCCGAACAACCTACATCACTACAATGACCACCCCCCCAATCATGACATCAAACATAATAAAATGACGCCTTACTTCAATACAACAAAAATTAACATCAACACTAATCCCATTATCACTAATTTCTCTACCACTTGCACCAACCCTAATACACATAATCTAGAAACTTAGGATAATAATTAAACCAGAGGCCTTCAAAGCCCCCAAAAAGAGTGTCAACCTCTTAGTTTCTGATAAGAAAGTCTGTTGAAACAATACAACACCTTATGAATGCAACTCAAACGCTCTAATTAAGCTAAGACTTCATACCTACAGGACTAGCAGGCCTTGATCCTACAAAAACTAGTTAACAGCTAGCCGCCCAAACCAGCGGGCATTAATCCAGTCTCCTTTTAGAAAAAAAAGGAGACTAAATCCAGGGTCTACTAAACCATATCCGGATTTGCACTCCGGACTTTTACTGAATTTCCTGGGGAGGGGGGAGTCTAACCCCATAAATAGATTTACAGTCTACCGCCTTTATCGGCCACCTAACCATGTGACTACTTCGCTGACTTCTTTCAACTAACCACAAAGACATCGGTACCATATATTTTTTATTTGGACTGGCCGCAGGACTTGTTGGAGCCACCTCAAGCCTACTAATACGTACAAAACTTGGTCAGCCAGGATTCTCCCTCGGAGACGACCACGCCTATAACGTCTTGATTACCCTCCACGGGCTAACCATAATTTTCTTCATGGTTATACCAATCATGATCGGGGGATTTGGAAATTGACTTGTACCCCTAATGCTTGGAGCACCTGACATGGCCTTTCCACGCATAAACAACATAAGCTTCTGGCTTCTTCCACCATCATTTATGCTTCTATTAGCATCATCAAAAACTGGTACCGGGGTTGGAACAGGATGAACTATTTACCCACCACTGTCTGGAAACATAGCACATTCAGGCCCATCCATAGATCTAGCAATCTTCTCACTACACCTAGCAGGAATCTCTTCTATTCTTGCCTCAATCAATTTTATTACAACTAGCATTAACATGAAACCACACCACATAGTCCTCTATAATTTACCCCTATTTGTATGATCAGTCATATTAACTGCAATCCTACTAATCCTAGCCCTACCAGTATTGGCTGCAGCCATCACAATACTCCTAACAGATCGAAACTTAAACACAGCATTCTTCGATCCTGTAGGGGGCGGAGATCCCGTACTATTCCAACACCTATTCTGATTCTTTGGACACCCAGAAGTATATATTCTCATCCTACCAGGATTTGGAATTATCTCGCATATTATCACACACTACTCATGTAAAAAGGAACCATTTGGATACATAAGCATGGTATGAGCCATACTTGCAATTACCATTCTAGGATTTATAGTATGAGCCCACCATATGTTCACGGTAGGACTTGACATCGACACCCGAGCCTACTTCTCTGCAGCAACTATAACCATCGCTGTACCAACTGGAATTAAAGTATTTAGCTGAACAGCAACAATCTTTGGGGGTAAAATTAATTGAGAACCCCCAATACTCTGAGCCCTCGGATTCATGTATTTATTTACCATCGGAGGCCTGACAGGAATTACACTGTCTAACTCTACCTTAGATGTTCTACTTCACGACACATACTACGTCGTAGCCCACTTCCACTACGTACTATCAATAGGTGCCGTATTCGCAATCATAGCAGGCACAGTCTATTGATTTCCACTAATTTCAGGGTATGCACTAAACAAAAAATTAGCATATTCACAATTTACCATCATATTTATTGGAGTTAATATTACCTTTTTTCCACAACATATACTAGGATTAGCAGGAATACCACGACGATATTCAGACTTCCCAGACGCCTATGCAATCTGAAATAACATCTCATCAACTGGAGCACTAATCTCTATACTAGGAGCACTAATAATAGTTACAATCCTATGAGAAGCAATAGTAAAAAAACGAAAAATCTTACGAACACTATCCGATACAACCATGATAGAATGAACACAAAAATGCCCACCATTACGACACACCTTTGAAAATCCCCCAGCAATTTTACTACAAGGAAGGGAGGAATTGAACCCCCACCTTATGGTTTCAAGCCATACGCAGAACCTATCTCCTGCTACCTCCTTAAAGCCTTAGTAAAACATTACATAGCCCTGTCAGCACTAAATTATGGGTACCTACCTACAAACCCATAGGCTTTACATGGTAGAACCAATTCAATTATCACTACATGACGCTGCCTCCCCTGTAATAGAAGAACTCCTATTCTTTCACGACTACTCAATATTAATGATACTACTAATTGGAACCACCGTAATTATTGCACTAATAATTGCTTCAACCACAAAAACATACCACACCGCATTAACAGACGCAAATCACCTAGAATTTTTATGAACCTTATTACCAGTTATAATCTTACTATTTTTAGCAACTCCCTCAATACGAACCCTTTTTTTACTAGAAAACCAGGAAAGCCCAAATACTACAATTAAAGCAATCGGACACCAATGATACTGAAGCTACGAATACTCAGACTACGAAAACATCCTCTTTGATTCCTATATAATCCAAGACCAAGACCTAGAAAAAGGTTCCCCACGACTTCTAGAAACTGATAATCGAATAGTATTCCCAATACAAACTCCAGTTCGACTACTAATCTCAGCAGAAGATGTTCTTCATTCATGAACACTTCCGGCTTTAGGGGTAAAAATTGATGCTGTCCCAGGACGATTAAACCAACTAATTATTTCTACTATACGGCCAGGAATCTTTTACGGCCAATGCTCAGAAATCTGTGGAGCAAACCACAGCTTTATGCCAATTTCAACAGAATCAGTACCAACAAAATACTTCGAAAAATGATTAGACAAAATAGCCTAACATTAAGAAGCTTGCATAGCAACAGCCCTTTAATCTGTAGAAGGGGACCCCCCCCTTAATGATTGCCACAACTAAACCCAGCCCCATGACTGCTAATAATACTGACAACATGACTAGTCATCAACATCATAATAGCCCTAATCAAGAACATAAACTTAATTAAAACTCCACTAGCAACAAAAATAAGCACTAAAATAAAAACCTCTTGAACCTGACCATGATAACAGAACTATTCGATCAATTTATAATCCCAGAACTGTGTGGCATCAAACTACTTCCAATTGCCATACTAATACCAACACTACTAGCCCACCCTCCACACCAAATTCGAACAAACCGACTAACATCATTAATTATACTATTAATTAAAAAAACTACAAAACATCTTTTCTCAACAATAAGCACATCCGCTTATACATGAGCCCTCATCTTAATTACTACAATTATATTTATCTCTACAACAAACACTTTAGGACTTCTACCCTACACATTCACACCAACAACCCAACTATCCATAAATATGGCAATAGCAATACCCCTATGACTAGCCACAGTCATAATTGGGCTGCGAAACCAACCAACAAAATCACTAAGCCATTTTTTACCAGAAGGAACACCAACCTTGCTCATCCCAGCCCTTATCATTATCGAAACAATTAGCCTATTCATTCGCCCTCTAGCCCTGGGTGTACGACTCACAGCCAACCTAACTGCCGGACACCTCTTAATTCAACTCATCTCAATAGCAGCTGTAAAAACTAACTTAACTTTATTTCCAACTATTATGGGAACCCTAATTCTACTGACAACTCTGGAGGTGGCCGTAGCTCTAATTCAAGCCTACGTATTCACACTGCTCCTAAGCCTATATCTACAAGAAAACACACACTAATGAATAATCAAATACACCCATTTCATATAGTAAACGAAAGTCCTTGACCAATTCTAGGATCAATAGCCTTATTCACCATAGCCTGTGGCCTAGCAACCTGAATACATTACAAAACCTTAACACTTCTCAACCTAGGCCTTACTGCAACATTATTGACATCTTACCAATGATGACGAGATATTGTACGAGAAAGTACATTTCAAGGACATCACACAATAAAAGTCCAAACAGGCCTACGATATGGAATAATCCTATTTATCACATCAGAAGTCCTCTTCTTCTTTGGATTTTTCTGAACATTTTATTTTGCCAGCACCAACCCAGACCACGCACTAGGACTACAATGACCACCAAAAGGCATTAAACCTCTTAACCCAGTTGATGTCCCCCTTCTTAACACTATAATTCTACTAGCCTCAGGCATAACCGTTACATGATCACACCACTCAATCATAGCTGGACTTAAAAAAAATACTTCCTGGTCTCTATTAATAACCGTAATACTAGGACTCTACTTTACACTACTACAAGCCTCAGAATACTATGATACAATATTCTCAATCTCAGATGGAACCTATGGAGCAACATTCTTTGTAGCCACAGGATTCCACGGGCTTCACGTTATAATCGGAACTACCTTCCTAATTATTTGCCTAATACGACAAATGCGCCTCCACTTCACAACAAAACACTACTTTGGGTTTGAAGCAGCCGCCTGATATTGACACTTTGTTGATGTAGTTTGAATTTTTTTATACGCATCAATCTATTGATGAGGCTCATATTCTTCTAGTATAACATATTACAATTGACTTCCACTCAATTAATCTTGACTTCAAGGAAGAATAATTAACCTAATAACTACCCTAATCACCTCACTACTAATTCCAACACTACTAATCCTTATCAGCCACTGAATCCCACAAATACTCCCGGACACAGAAAAATTATCACCGTACGAATGTGGATTCGATCCACTAGGAAATGCACGCCTTCCATTCTCACTACAATTTTTCCTCATCGCAATTTTTTTCCTCATCTTCGATCTAGAAATCGCCCTACTCCTTCCACTACCATGAGCAATCAACTCTACAACCCCAATAATAACCACTATTTGAACATTTACAATCATTACACTACTTACACTAGGACTAGTATATGAATGAACTCAAGGAGCCCTAGAGTGAACAAAAACCTAAGGAATGAGTTTTTAAAAATAACTGATTTCGAACCAGTCGTTTTAGGTTTCAACCCTAAATTCCTAAGTGAATCAACTCCTATACACAACATTCTCAC
>ChameleonLLK2_DN1758_c1_g1_i1
CCCTGCACGACGATCTTCCGATCTCCCCCCGCTAAACCGGGATCGGTGGAGAGCTCGATATGCGGTTGTGAAAGTCGAAGAGAAAAAAAATAAAAATACCAGATGCCGGGAGTGCCAAGGAATGCCGACGTCACGGGTGAGATGTAGCACACACATTAATCAGAGGTCTCGGAAAAACCACCGTATGCGTGTTAATACAAGAATGTGCCTGAGATAGGAACCCGAGGTCTTGGAAAGGGCAAGACTAGCGGTAACGTGTGGTATGAGCCACGAGACTGGTAACGGCGTATCTTAAAATGGCGGGTTGCTGATCTCTCGTGAGTTGCCAGATAAATAAATCCATCTATTGGACGATCAAGATGCTTCAGTGATAAGAGAGGCCACGATTGGAAGATGATATCCATGAGGTCGAGAGGTATATGTGAAATTAACATAATATGTAGCTAGTAATATTAATAATATATATGTATAATATGATATGTATGAGGAAAATAACTAGATGTACTATATACATATGTATTATATTAATACATAGGCTGTTTTCGTCAAATTACGATGACTAAAAAATTACTAATATTTTATTTTTGTCGTCAAATTACTGTCAATCAGAGTTGAGTGGCAATGGTCGGACGTGGCGGCGCCCGGGAGGTTTTTTATTGAAAATGGGTCTAGTGTGTTGCGAAGAAAATTGTGTGGCCTAACCTGGTAATTTTATCTCGATCTTTATCTGCTTTTATTTTAGTAAAAAGTGGCTAAAATATAGAGTGGTGGTCGGGTTTTGTGGTGTTTTGTTTCTGTTTGAATTGGGTGGGTAAAGTTTCGGGTGAGTATAAAGTGTGTTGTGGGTGGGAGAGGTTCAAATTTATGTTAGTGGTTGTTTTGTTGTTTTGTGTAGATAGTGTAAAAATTATCGTATATGTCGATGTATTTTAGGGTTTTAGTTGGGACAGTAAAGTTTATTTGGCGATTAGATTTAACTAAATTTCTCGGGTGTGGCGGCGCTTCGAGAGATATCTGAAAAATCTAGTTGTGGGGTTGTATAAGGCTGAGCTTGGAGTTGTATAAGGCTAAGCTTGGAGTTGTATAAGGCTAA
>ChameleonLLK2_DN1758_c1_g2_i2
TTAGCCTTATACAACTCCAAGCTTAGCCTTATACAACTCCAAGCTTAGCCTTATACAACTCCAAGCTCAGCCTTATACAACCCCACAACTAGATTTTTCAGATATCTCTCGAAGCGCCGCCACACCCGAGAAATTTAGTTAAATCTAATCGCCAAATAAACTTTACTGTCCCAACTAAAACCCTAAAATACATCGACATATACGATAATTTTTACACTATCTACACAAAACAACAAAACAACCACTAACATAAATTTGAACCTCTCCCACCCACAACACACTTTATACTCACCCGAAACTTTACCCACCCAATTCAAACAGAAACAAAACACCACAAAACCCGACCACCACTCTATATTTTAGCCACTTTTTACTAAAATAAAAGCAGATAAAGATCGAGATAAAATTACCAGGTTAGGCCACACAATTTTCTTCGCAACACACTAGACCCATTTTCAATAAAAAACCTCCCGGGCGCCGCCACGTCCGACCATTGCCACTCAACTCTGATTGACAGTAATTTGACGACAAAAATAAAATATTAGTAATTTTTTAGTCATCGTAATTTGACGAAAACAGCCTATGTATTAATATAATACATATGTATATAGTACATCTAGTTATTTTCCTCATACATATCATATTATACATATATATTATTAATATTACTAGCTACATATTATGTTAATTTCACATATACCTCTCGACCTCATGGATATCATCTTCCAATCGTGGCCTCTCTTATCACTGAAGCATCTTGATCGTCCAATAGATGGATTTATTTATCTGGCAACTCACGAGAGATCAGCAACCCGCCATTTTAAGATACGCCGTTACCAGTCTCGTGGCTCATACCACACGTTACCGCTAGTCTTGCCCTTTCCAAGACCTCGGGTTCCTATCTCAGGCACATTCTTGTATTAACACGCATACGGTGGTTTTTCCGAGACCTCTGATTAATGTGTGTGCTACATCTCACCCGTGACGTCGGCATTCCTTGGCACTCCCGGCATCTGGTATTTTTATTTTTTTTCTCTTCGACTTTCACAACCGCATATCGAGCTCTCCACCGATCCCGGTTTAGCGGGACCTATTAATGAGATGTATAGTCCACTTTTATATATGTTATCACATTCGTTTAATGCTTGGTAGACATAAAATTTCAAAAAAATCGCCATTTTTAACAGGCTTGTAAGGACCGCAGCACATTTTTTTCAAAAATATTTACTAAATTTGGCTGCAAAGCTAAAAATCCTGCTAAAATTTTAGTGCCCTTTTTGCGCGGAAAAGACCCGTTTCTGCTTTTTTTTAAAACACCGTTTCACTTGAGAATTCGACCGTGAAAAATTCAAAACACCCAAAAAAATACAAGAGGATTTTCGTTTTTTTCCGATTTTTCCGCCCAAAAAAAAATCCGATCTCCTAACTTTTCGTCAACGCATTTTTCAAAAATTGAAAAAAAAATTACATTTTTTTTAAAAAAAAGTGGCATTTTTTTAAAAAAAATGGCCATTTTTTTAAAAATTTTTAACTTTTTTTAAAAAAAAATTTTTTTTCCAAAAATTCTTTCATTTAGCAAGGATCTTCTACCGAGTGACACATCACAAAAAATGAAAATTTTCCATTTTTCCAAAAATTATTAACCAATAACTTCTAGATTAGCCAGTAAGTCTACTACTCTCAGTACCTTACCAGATTTTACACATTAAAAGAGGAAATGGACATCCATCACAGATCG
>ChameleonLLK2_DN1093_c184_g1_i1
CCCCACCATTACGACACACCTTTGAAAATCCTCCCTTCCTTGTAGTAAAATTGCTGGGGGATTTTCAAAGGTGTGTCGTAATGGTGGGCATTTTTGTGTTCATTCTATCATGGTTGTATCGGATAGTGTTCGTAAGATTTTTCGTTTTTTTACTATTGCTTCTCATAGGATTGTAACTATTATTAGTGCTCCTAGTATAGAGATTAGTGCTCCAGTTGATGAGATGTTATTTCAGATTGCATAGGCGTCTGGGAAGTCTGAATATCGTCGTGGTATTCCTGCTAATCCTAGTATATGTTGTGGAAAAAAGGTAATATTAACTCCAATAAATATGATGGTAAATTGTGAATATGCTAATTTTTTGTTTAGTGCATACCCTGAAATTAGTGGAAATCAATAGACTGTGCCTGCTATGATTGCGAATACGGCACCTATTGATAGTACGTAGTGGAAGTGGGCTACGACGTAGTATGTGTCGTGAAGTAGAACATCTAAGGTAGAGTTAGACAGTGTAATTCCTGTCAGGCCTCCGATGGTAAATAAATACATGAATCCGAGGGCTCAGAGTATTGGGGGTTCTCAATTAATTTTACCCCCAAAGATTGTTGCTGTTCAGCTAAATACTTTAATTCCAGTTGGTACAGCGATGGTTATAGTTGCTGCAGAGAAGTAGGCTCGGGTGTCGATGTCAAGTCCTACCGTGAACATATGGTGGGCTCATACTATAAATCCTAGAATGGTAATTGCAAGTATGGCTCATACCATGCTTATGTATCCAAATGGTTCCTTTTTACATGAGTAGTGTGTGATAATATGCGAGATAATTCCAAATCCTGGTAGGATGAGAATATATACTTCTGGGTGTCCAAAGAATCAGAATAGGTGTTGGAATAGTACGGGATCTCCGCCCCCTACAGGATCGAAGAATGCTGTGTTTAAGTTTCGATCTGTTAGGAGTATTGTGATGGCTGCAGCCAATACTGGTAGGGCTAGGATTAGTAGGATTGCAGTTAATATGACTGATCATACAAATAGGGGTAAATTATAGAGGACTATGTGGTGTGGTTTCATGTTAATGCTAGTTGTAATAAAATTGATTGAGGCAAGAATAGAAGAGATTCCTGCTAGGTGTAGTGAGAAGATTGCTAGATCTATGGATGGGCCTGAATGTGCTATGTTTCCAGACAGTGGTGGGTAAATAGTTCATCCTGTTCCAACCCCGGTACCAGTTTTTGATGATGCTAATAGAAGCATAAATGATGGTGGAAGAAGCCAGAAGCTTATGTTGTTTATGCGTGGAAAGGCCATGTCAGGTGCTCCAAGCATTAGGGGTACAAGTCAATTTCCAAATCCCCCGATCATGATTGGTATAACCATGAAGAAAATTATGGTTAGCCCGTGGAGGGTAATCAAGACGTTATAGGCGTGGTCGTCTCCGAGGGAGAATCCTGGCTGACCAAGTTTTGTACGTATTAGTAGGCTTGAGGTGGCTCCAACAAGTCCTGCGGCCAGTCCAAATAAAAAATATATGGTACCGATGTCTTTGTGGTTAGTTGAAAGAAGTCAGCGAAGTAGTCACATGGTTAGGTGGCCGATAAAGGCGGTAGACTGTAAATCTATTTATGGGGTTAGACTCCCCCCTCCCCAGGAAATTCAGTAAAAGTCCGGAGTGCAAATCCGGATATGGTTTAGTAGACCCTGGATTTAGTCTCCTTTTTTTTCTAAAAGGAGACTGGATTAATGCCCGCTGGTTTGGGCGGCTAGCTGTTAACTAGTTTTTGTAGGATCAAGGCCTGCTAGTCCTGTAGGTATGAAGTCTTAGCTTAATTAGAGCGTTTGAGTTGCATTCATAAGGTGTTGTATTGTTTCAACAGACTTTCTTATCAGAAACTAAGAGGTTGACACTCTTTTTGGGGGCTTTGAAGGCCTCTGGTTTAATTATTATCCTAAGTTTCTAGATTATGTGTATTAGGGTTGGTGCAAGTGGTAGAGAAATTAGTGATAATGGGATTAGTGTTGATGTTAATTTTTGTTGTATTGAAGTAAGGCGTCATTTTATTATGTTTGATGTCATGATTGGGGGGGTGGTCATTGTAGTGATGTAGGTTGTTCGGATATAAAAGAACACGCTGATTAGTGAGGATATGGCTATTATTGTTGCAATTGGTGTTAAATTTTGTATGACTAGTTCGTTTAGAATTAGGAGTTTTGGGGTGAAACCTGTTAGGGGGGGTAGTCCGCTAATGGATAGTAATATTAGTGTTAGTGTAATGTTGGCTGTGGTTGATGAGGTTCACATGGTTGTTGAGTCTTGAAGTGTTTTTATGGATGCTTTTTTTATAATTGTAAATGTGGGGATAATTATGGTGATGTAAATGGTAATATTAAGAATTGCAAGGTGTGGGGAGATTGTAAAGATTGCTATTGTTCATCCTAGGTTTGAGATTGACGAGTATGCTATTAGTTTTCGTATTTGGGTTTGGTTGATGCTTCCTCATCCTCCGATGATTGCTGATGTAATTGCGATTAGGATGGTAATTTTTGGTGGTAGGTGATTGTAGGTTATAAATAAGATGGTGATTGGGGCAATTTTTTGTCATGAGGCAATGATGAGGGCAGTTATTGTTGTGGTACCTTGTATGACTTCTGGTAGTCAGAAGTAAATTGGGGCTGCTCCAATTTTTATTGTTATTGCTAAAAGGAGTATTGTGCAGGCATATTCGTCTGTTATTTGTGTAGTATTTCATTGTCCGGTTTGAATAGCATTTATTGTGCCTGAAAATAGTATTATGGTGGAGGCGATTGCTTGTGTAAGGAAGTATTTGATTGTGGCTTCGGCGGTTCGGGGGTGTTTAGGTTTTATTATAATAGCTAGTATAGATAGCATGTTTAGTTCAAGGCCTGATCAGGCTAGTAGTCAGTGGTTGCTGGAGGCGGTGATAATAGTTCCGGTTGTTAGGCCAGATAATACTATTATTTGGGTAAATAGGTTCAATACTAGGAGATATAAATTATCATTTTTGGGGCATGGGCCCAATTGCTTATGTTAGCAGATC
>ChameleonLLK2_DN1093_c125_g1_i1
CTCCCCCCAATTGCTTATGTTAGCAGATCCTAGTGGAAGAGAGAGGTTGGTTGCTCTGTATTTACTCTATCAAAGTAGTCCCTGATTCTCGGGCACGCTTCCTTGTGTAATAGAGGGTAGTATAATTGAAATATATAAAATTTTGAGTTTTTTGATGTTGGTTCGACTCCTTCTCCTCTATGGTAGAGCTGCTAGTGTTAGTGGAATTATTGTGTATAGTAGGCATATAGATAGGGTAAGGGGTAAGAATTGTTTTCATAGGAGTTGTATTAGTTGATCATATCGGAATCGTGGGTATGCTGCTCGGGTTCAAATGAATCCTATAGTTAATAGTAGTGTTTTTATTATCAAGATTGGTGTGAATGTGTTAGATAGGATGTTTCCTGAGTTTAAGAATAGGATGCATGTAAGGGCATTTATTAGAATAATGTTGGTGTACTCTGATAAAAATAGTAGTGCAAATATGCCACCAGTGTATTCTACATTAAAGCCGGATACGAGTTCTGATTCTCCTTCTGTGAGGTCAAATGGGGCGCGGTTGGTTTCTGCTAGTGTTGATACGTATCATATCATTATTATTGGTCAGGTTGTTATAATCAGTCAAGACTTTTCTTGTGTAGTAGTAAATAGTTCTAGGTTGTAATTTCCTGCTTGGATGGTTAGGCATATTAGGATTAGGCCCAAAGTGATTTCATATGAGATTATTTGAGCAACTGCTCGTAGTGCTCCTATGAGTGCGTATTTTGAATTTGATGCTCATCCTGATAGTAAGGTAGTATATACTATTATGCTTGAGACGGTTATTAATAGTAGGAGGCCAAGGTTGAGGGTTAAGATAGGGTTGGGCAGGGGAATGGGAGTTCATATAAATATTGATAGGGTTAGGGCTAGAGTTGGGGCTGCGGTAAATATGATTGGGGATGATTGTTTAGGTCGGACTGGTTCTTTAATAAGGAGTTTTACGCCGTCTGTAATAGGTTGAAGGATGCCCTGTGGGCCAACAATGTTTGGTCCTTTTCGTAGTTGTATGTAGCTAAGGGTTTTTCGTTCGAGGAGGGTTAGGAAGGCTACAGCAATTAGGATTGGGATAAAGGTAGTTAGAAGGTTGGTGATGTTAATAATTAGTGAGTATATTTTTATGTGTTAGGGAGAAGAATTGAACTTCTGACAGGGGGTTTTAGGCCCTCTGCAATAACCAAGCTATGCCACCCTAATGTGGCACCAGATTCTGGTTTTTTGGGTCCTTTTTTTGGGTTGGGTATGTTTTTGTAATTAAGTTTTATGCAGTATTTTTGAAAGATGTGCTAGTAGCATTAATCTTGTCTTAGCGGTCCTTTCGTACTAGCAAAGGCTTAATAGCAGATAAAGGCCGACCTGGATTGCTCCGGTCTGAACTCAGATCGCGTAGGGTGTTAGTCGTTGAACAAACGAACCGTTGACAGCTGCTGCACCGTCTGGGTACCCTGATCCAACATCGAGGTCGTAGATCTTCTTGTTGATATGGACTCTTTGAGAAGGTGGCGCTGTTATCCCTAGGGTAGCTTGTTTCGTTAGTCAGTGTTACTGGGTCGTATGTGGTGTGATAAGACTGGTTGGTCTTGATGATGTTAGAGGTTTATTTTTTCTAAAGTTATCCCAACTGAAATTATTGTTTATTGTGTGTAAACAACTCGTTAAAGTTCCATAGGGTCTTTTTGTCTTGCTTAAATATATCAGCTTTTGTACTGATGGATCAATTTCATTGGCCGACCTTAGGAGACAGGATTTCTCTCATGTTGCCTTTCATACGGGTCCTCATTTAAGGGACAAGTGATTGTGCTACCTTTGCACGGTTTTGTGCCGCGGCCGTTTAGGGTTCCACAGGGCAGGCGTTACTTCTAATACTGGTTTGGCTAGAAGCTATGTTTTTGGTAAACAGTTGGAGAACGGGTTTGCCGAGTTCCTTTTAAGGTTTTTAGCCTATGGATAGACAGTCCTGTGTTGGGTTAACAGTGTATTTAATGTGTTGTTAATTGTGTATCATATTTCTTTTTTGGGTCTGTTGGGTGTGGTGTGTTACTTAAAGTTCTGTCTAAAGAAATAGTTCTAATTACTCATTTTAGCATTAGTTCTTCTACATTATTGTAGAATTATCCGGTTGGTTTAGTAGGAGAATTAGATTTTTTGTGGTATTTTTGGTTTAGTTACTGTGACGCGATACTTATTGATGGCTGTTTAAAGGCCTACAGGTTGGTGGGTGTGGGTTTTCCTCGCTATTTTTGGCTGTATCCAGTGCCTATGGAGCTGTGCCCCCATTGGCTATTTCCAGGCAGAATAGTTTTTCATGTGTGTTAAGGTTTGTTGCCGGGTTTGAACTTCAATTCATTTGTCGGATAACCAGCTATCGACAAGTTCGTTTGGTTTTTGGCCGGCTACTTCTTGGTCTTCCCACTCTATTGCTACAGAGATGGGTTAGTTCGGTTCAACTGCCATGAAGTAGATCACTTGTGTTCGGGGTGGAAGGCTGTAGGTCGCTTTGTCTAGCTTACTTGCTAAATCATGATGCAAAAGGTACGAGTTTTGGTCCCTGCTTAGTTATGCTAACGGTTTCACTCTTTTTCATTTTTCCTTCACAGTACTGTTTGTATAGCGTCGATTAGGCGGATTTCGATCGCATCTACTGTCCAGGTCAAATGTTTTGGGTGGTGGTTAGATAGAATTTGGGGAGGTATTTGGGCTTAATCACGAGCTCAAAAAGGTTGGGCTCGTCAACATTTTTCAATTGTAGGGCGAATGCTTTAGATTAAGCTACTTTTTGTCTTCCAAGCGTACCTTCCGGTGCGCTTACCTTGTTACGACTTTCCTACTCTTGTTTAGGTTGTTGATAATATGTTTGTGGGTTGTGAGTAAAGTAGGGTGACGGGCGGTGTGTGCACGCTCCAGAGCATACTTTAGACAGATTTTCTTGTTCGTCTTACTGTTAAATTCACCTTAAAGTGTGTGTTTCAGTGCAGTTTTGGTATAGCTTTGTTAAGCAATGTGGTCCATCATTTACCATCTTATAAGCTACACCTTGACCTGTCGTATGAGTATAAATACTTTTTGGTCCATTTTATTCCTCTATCAAGATGGGCTGGCGACGGCGGTATATAGGCTGTACTGGCTAAAGGTGGTAAGGTATATCGTGGGTTATCGATTATATGACAGGCCCCTCTAGGGTGATATGAAGCGCCGCCAAGTCCTTTGGGTTTTAAGCTTTGCTCGTTGTTCTCTGGCGGGTTAAAAAGTAAAAATCGATGTTTACTATTGAGCATAGTAGGGTATCTAATCCTAGTTTGTTTCTCAGTTTTCGTGAGTTTTGAATTTCTAGTCTTTAAGCTCTGTGTTGGTGTTCAAATTGGGCTTTGGTTTTACGTATTAGTTCCAGTTGATGCTTAGTGTGTTGAATGTGTATGTTCACGCTTTTTGCCGCTGTTCGTTATTTGGAGTCACTTCGTATAACCGCGGCGGCTGGCACGAAGTTTGCCGACTCCTTGGAGTATAGCTAGGTCGAGCGTTAGCTCATAGCCTAATATTGGTCACTGCTGAATACCCGTGTGGGTGTGGATATCTTGGCGTTATGGGCTGATAAGATGGGTTGTGCCTGATGCCTGCTCCTATAGTGATTGGGCGGACTCACTGGAGTGTGGATACTTGCATGTGTAATCTTAATCATAAATAACGGAAAGTCCAGGACCAAAACTCTCATGTTTTTGGGCCGACAACGCCCCAAAAACATGAGAGTTTTGGTCCTGGACTTTCCGTTATTTATGATTAAGATTACACATGCAAGTATCCACACTCCAGTGAGTCCGCCCAATCACTATAGGAGCAGGCATCAGGCACAACCCATCTTATCAGCCCATAACGCCAAGATATCCACACCCACACGGGTATTCAGCAGTGACCAATATTAGGCTATGAGCTAACGCTCGACCTAGCTATACTCCAAGGAGTCGGCAAACTTCGTGCCAGCCGCCGCGGTTATACGAAGTGACTCCAAATAACGAACAGCGGCAAAAAGCGTGAACATACACATTCAACACACTAAGCATCAACTGGAACTAATACGTAAAACCAAAGCCCAATTTGAACACCAACACAGAGCTTAAAGACTAGAAATTCAAAACTCACGAAAACTGAGAAACAAACTAGGATTAGATACCCTACTATGCTCAATAGTAAACATCGATTTTTACTTTTTAACCCGCCAGAGAACAACGAGCAAAGCTTAAAACCCAAAGGACTTGGCGGCGCTTCATATCACCCTAGAGGGGCCTGTCATATAATCGATAACCCACGATATACCTTACCACCTTTAGCCAGTACAGCCTATATACCGCCGTCGCCAGCCCATCTTGATAGAGGAATAAAATGGACCAAAAAGTATTTATACTCATACGACAGGTCAAGGTGTAGCTTATAAGATGGTAAATGATGGACCACATTGCTTAACAAAGCTATACCAAAACTGCACTGAAACACACACTTTAAGGTGAATTTAACAGTAAGACGAACAAGAAAATCTGTCTAAAGTATGCTCTGGAGCGTGCACACACCGCCCGTCACCCTACTTTACTCACAACCCACAAACATATTATCAACAACCTAAACAAGAGTAGGAAAGTCGTAACAAGGTAAGCGCACCGGAAGGTACGCTTGGAAGACAAAAAGTAGCTTAATCTAAAGCATTCGCCCTACAATTGAAAAATGTTGACGAGCCCAACCTTTTTGAGCTCGTGATTAAGCCCAAATACCTCCCCAAATTCTATCTAACCACCACCCAAAACATTTGACCTGGACAGTAGATGCGATCGAAATCCGCCTAATCGACGCTATACAAACAGTACTGTGAAGGAAAAATGAAAAAGAGTGAAACCGTTAGCATAACTAAGCAGGGACCAAAACTCGTACCTTTTGCATCATGATTTAGCAAGTAAGCTAGACAAAGCGACCTACAGCCTTCCACCCCGAACACAAGTGATCTACTTCATGGCAGTTGAACCGAACTAACCCATCTCTGTAGCAATAGAGTGGGAAGACCAAGAAGTAGCCGGCCAAAAACCAAACGAACTTGTCGATAGCTGGTTATCCGACAAATGAATTGAAGTTCAAACCCGGCAACAAACCTTAACACACATGAAAAACTATTCTGCCTGGAAATAGCCAATGGGGGCACAGCTCCATAGGCACTGGATACAGCCAAAAATAGCGAGGAAAACCCACACCCACCAACCTGTAGGCCTTTAAACAGCCATCAATAAGTATCGCGTCACAGTAACTAAACCAAAAATACCACAAAAAATCTAATTCTCCTACTAAACCAACCGGATAATTCTACAATAATGTAGAAGAACTAATGCTAAAATGAGTAATTAGAACTATTTCTTTAGACAGAACTTTAAGTAACACACCACACCCAACAGACCCAAAAAAGAAATATGATACACAATTAACAACACATTAAATACACTGTTAACCCAACACAGGACTGTCTATCCATAGGCTAAAAACCTTAAAAGGAACTCGGCAAACCCGTTCTCCAACTGTTTACCAAAAACATAGCTTCTAGCCAAACCAGTATTAGAAGTAACGCCTGCCCTGTGGAACCCTAAACGGCCGCGGCACAAAACCGTGCAAAGGTAGCACAATCACTTGTCCCTTAAATGAGGACCCGTATGAAAGGCAACATGAGAGAAATCCTGTCTCCTAAGGTCGGCCAATGAAATTGATCCATCAGTACAAAAGCTGATATATTTAAGCAAGACAAAAAGACCCTATGGAACTTTAACGAGTTGTTTACACACAATAAACAATAATTTCAGTTGGGATAACTTTAGAAAAAATAAACCTCTAACATCATCAAGACCAACCAGTCTTATCACACCACATACGACCCAGTAACACTGACTAACGAAACAAGCTACCCTAGGGATAACAGCGCCACCTTCTCAAAGAGTCCATATCAACAAGAAGATCTACGACCTCGATGTTGGATCAGGGTACCCAGACGGTGCAGCAGCTGTCAACGGTTCGTTTGTTCAACGACTAACACCCTACGCGATCTGAGTTCAGACCGGAGCAATCCAGGTCGGCCTTTATCTGCTATTAAGCCTTTGCTAGTACGAAAGGACCGCTAAGACAAGATTAATGCTACTAGCACATCTTTCAAAAATACTGCATAAAACTTAATTACAAAAACATACCCAACCCAAAAAAAGGACCCAAAAAACCAGAATCTGGTGCCACATTAGGGTGGCATAGCTTGGTTATTGCAGAGGGCCTAAAACCCCCTGTCAGAAGTTCAATTCTTCTCCCTAACACATAAAAATATA
>ChameleonLLK2_DN1093_c0_g1_i1
ATCTACACTCTTTCCCTCACGACGATCTTCCGATCTCCCCCTGCCTCATCAATAGATTGATGCGTATAAAAAAATTCAAACTACATCAACAAAGTGTCAATATCAGGCGGCTGCTTCAAACCCAAAGTAGTGTTTTGTTGTGAAGTGGAGGCGCATTTGTCGTATTAGGCAAATAATTAGGAAGGTAGTTCCGATTATAACGTGAAGCCCGTGGAATCCTGTGGCTACAAAGAATGTTGCTCCATAGGTTCCATCTGAGATTGAGAATATTGTATCATAGTATTCTGAGGCTTGTAGTAGTGTAAAGTAGAGTCCTAGTATTACGGTTATTAATAGAGACCAGGAAGTATTTTTTTTAAGTCCAGCTATGATTGAGTGGTGTGATCATGTAACGGTTATGCCTGAGGCTAGTAGAATTATAGTGTTAAGAAGGGGGACATCAACTGGGTTAAGAGGTTTAATGCCTTTTGGTGGTCATTGTAGTCCTAGTGCGTGGTCTGGGTTGGTGCTGGCAAAATAAAATGTTCAGAAAAATCCAAAGAAGAAGAGGACTTCTGATGTGATAAATAGGATTATTCCATATCGTAGGCCTGTTTGGACTTTTATTGTGTGATGTCCTTGAAATGTACTTTCTCGTACAATATCTCGTCATCATTGGTAAGATGTCAATAATGTTGCAGTAAGGCCTAGGTTGAGAAGTGTTAAGGTTTTGTAATGTATTCAGGTTGCTAGGCCACAGGCTATGGTGAATAAGGCTATTGATCCTAGAATTGGTCAAGGACTTTCGTTTACTATATGAAATGGGTGTATTTGATTATTCATTAGTGTGTGTTTTCTTGTAGATATAGGCTTAGGAGCAGTGTGAATACGTAGGCTTGAATTAGAGCTACGGCCACCTCCAGAGTTGTCAGTAGAATTAGGGTTCCCATAATAGTTGGAAATAAAGTTAAGTTAGTTTTTACAGCTGCTATTGAGATGAGTTGAATTAAGAGGTGTCCGGCAGTTAGGTTGGCTGTGAGTCGTACACCCAGGGCTAGAGGGCGAATGAATAGGCTAATTGTTTCGATAATGATAAGGGCTGGGATGAGCAAGGTTGGTGTTCCTTCTGGTAAAAAATGGCTTAGTGATTTTGTTGGTTGGTTTCGCAGCCCAATTATGACTGTGGCTAGTCATAGGGGTATTGCTATTGCCATATTTATGGATAGTTGGGTTGTTGGTGTGAATGTGTAGGGTAGAAGTCCTAAAGTGTTTGTTGTAGAGATAAATATAATTGTAGTAATTAAGATGAGGGCTCATGTATAAGCGGATGTGCTTATTGTTGAGAAAAGATGTTTTGTAGTTTTTTTAATTAATAGTATAATTAATGATGTTAGTCGGTTTGTTCGAATTTGGTGTGGAGGGTGGGCTAGTAGTGTTGGTATTAGTATGGCAATTGGAAGTAGTTTGATGCCACACAGTTCTGGGATTATAAATTGATCGAATAGTTCTGTTATCATGGTCAGGTTCAAGAGGTTTTTATTTTAGTGCTTATTTTTGTTGCTAGTGGAGTTTTAATTAAGTTTATGTTCTTGATTAGGGCTATTATGATGTTGATGACTAGTCATGTTGTCAGTATTATTAGCAGTCATGGGGCTGGGTTTAGTTGTGGCAATCATTAAGGGGGGGGTCCCCTTCTACAGATTAAAGGGCTGTTGCTATGCAAGCTTCTTAATGTTAGGCTATTTTGTCTAATCATTTTTCGAAGTATTTTGTTGGTACTGATTCTGTTGAAATTGGCATAAAGCTGTGGTTTGCTCCACAGATTTCTGAGCATTGGCCGTAAAAGATTCCTGGCCGTATAGTAGAAATAATTAGTTGGTTTAATCGTCCTGGGACAGCATCAATTTTTACCCCTAAAGCCGGAAGTGTTCATGAATGAAGAACATCTTCTGCTGAGATTAGTAGTCGAACTGGAGTTTGTATTGGGAATACTATTCGATTATCAGTTTCTAGAAGTCGTGGGGAACCTTTTTCTAGGTCTTGGTCTTGGATTATATAGGAATCAAAGAGGATGTTTTCGTAGTCTGAGTATTCGTAGCTTCAGTATCATTGGTGTCCGATTGCTTTAATTGTAGTATTTGGGCTTTCCTGGTTTTCTAGTAAAAAAAGGGTTCGTATTGAGGGAGTTGCTAAAAATAGTAAGATTATAACTGGTAATAAGGTTCATAAAAATTCTAGGTGATTTGCGTCTGTTAATGCGGTGTGGTATGTTTTTGTGGTTGAAGCAATTATTAGTGCAATAATTACGGTGGTTCCAATTAGTAGTATCATTAATATTGAGTAGTCGTGAAAGAATAGGAGTTCTTCTATTACAGGGGAGGCAGCGTCATGTAGTGATAATTGAATTGGTTCTACCATGTAAAGCCTATGGGTTTGTAGGTAGGTACCCATAATTTAGTGCTGACAGGGCTATGTAATGTTTTACTAAGGCTTTAAGGAGGTAGCAGGAGATAGGTTCTGCGTATGGCTTGAAACCATAAGGTGGGGGTTCAATTCCTCCCTTCCTTGTAGTAAAATT
>ChameleonLLK2_DN1093_c79_g1_i1
TTCCCTCCACGACGATCTTCCGATCTCCCCCCAGGGGTTGAAACCCGTCTTTGGTTTACAAGGCCAATGCTTTGAAGTGTTAGCTACTGGGACTGTTTATAGAGTTTTGTTTTCTATTAGGGCTAGTGTAGGTGTAAATATAATGATAATCAGAAAGTATAGTGTAGTTGAAATTTGGCCGATTGTTGTAAGTGGTTGTTCGACTGGTTGGCTGCCAATTCATGTTAAAATTAGAATGTTTGCTGTTATGGTTCAAAATATTAGTTGTGAGAAGGGTCGAAACTTTATTGTTCGTTGTTTGGATGTGTGAAGAAGGGGTATGAGAACAAGGATTAGGATTGACATGAATAGGGCTATGACCCCCCCTAATTTGTTTGGAATAGATCGTAAGATGGTGTAGGCGAAGAGAAAGTATCATTCTGGTATGATATGTGGTGGGGTTGAAAGTGGGTTGGCAGGTGAAAAATTTTGTGGGTCTGTTAGTAGTGTTGGTAAAAATAGGGCAATTAGTGTTAGTAGGGTAATGGTTGTTGTTGCAGTGGTTAGGTCTTTTAGTGGGAAGTATGGGTGGAATGATACTTTATCAGAATTAGAAGAGAGTCCTGTTGGGTTGTTGGAACCGGTTTCATGTAGAAACAGTAGATGTAGTATAGTGGTTCCGGCGATTAAAAATGGTGTTAAGAAGTGTAGTGTGAAGAATCGAACTAGAGTTGGATTGTTTACTGAAAATCCACCTCAAATTCAGTTTACAAGGTTGTTGCCAATGTATGGGATTGCAGATAATATGTTGGTGATTACGGTTGCCCCTCAGAATGATATTTGTCCTCAGGGTAGAATGTAGCCTAGGAATGCGGTGGCCATTGTTAGGAATAGAAGTATAATGCCGATGTTTCATGTTTCTTTGTACAGGTAGGAAGAGTAATATAGGCCTCGTCCGATGTGCAGGTAAATGCAAATAAAGAATATTGATGCTCCGTTGGCATGTAAGTTTCGTATTAGTCAGCCAAAATTTACTTCTCGGGAGATGTGTGCGATGGAGGAGAATGCTAGGTTAATATCGGCTGTGTAGTGTATTGCTAGGAATAGTCCGGTTGTAATTTGTGTTACTAGTATAAGGCCCAGTAATGACCCAAAGTTTCAGGCTGTTGAGATGTTTGTTGGGGTGGGCAGGTCAATAAGTGAGTGGTTAATAATTTTTAGGGCTGGATTGGATTTTCGTGCAATGGTCATGGTTTTTATAGTTGAATAACAACATCAGTTTTTCGTGTTGAAGGTTCTGGTTTTAGTCCAGGTGAGAACGATGTATTTTTTAATGTTGTGCTTTTTTCTATTTTTTATGGTGGGTGTGGCTAGTAACCCCTCTCCGTATTTTGGGGGGGTGTCACTGGCTTTAGCGTCTGTTTTTGGTGCTGGTGTTATGGCTGGTTTGAGTAGTACATTTATTTCATTGGTGTTGATATTGGTTTATTTGGGTGGGATGTTAGTAGTGTTTGTTTATTCGGTTGCCATATCATCTGATATGTATCCAGAGGCTTGGGGTAATCGGTCTGTTTTTTTGTATGTGGTTGGATTTTTAGGGTATCTGTTTTGTTTGTGGTGATATACGGGTGGGGAGTGATTTTTTGATGAGGGTGTGGTTAGTAGTGTTGTTTTGTTAAATGGTGTTGTTGTTGATTTAGGGGGAGTAGTATTGTTGTATTCTTTTGGGGGAAGTTGTTTTTTGATTCTAGGGGTAGTGCTGTTATTAACATTATTTGTAGTTTTAGATTTGGTGTGTGGGTGGCGTTTGGGGGCTTTAGTTAGTTGCTAGTCAGAGGTGTGTTATAAATAAGGCTAATGCTGTGGTGATTGTGATAGATGATAGGTATAGTTTTATTAGCCCGGTTAATGGGTTGGTTAGTTTAGAAGAATTTTTGTTTATTAGTGTGATAGTCTTTGGGCCTGTTTTTTCTAGTCATAAAAGATCAACCAGTTGGGTTGCAATTATAGTTCCTATTTTTAGGGTGTTTTTTGGTGTTCATCGGTGGGTGATTTTGAAGAAGGCAAGTTGGTTTATTAGGATAAGTAATGGGTTATGTTTTGGGATGTGGGTGGTTGGTTTATCTAGTGTTTCAATGGTTAAGTAAATTCCTGTTAGTATTGCTAGTATTGGGGTTAGTTTTATTGTTGTTGGGAGGGTTGGATCTGAGGTTGTTTGAGCTGTAATAATAGAAAGTATGGTGCCGGCTAGGATTGACAGGATTGTTAGTCGAATGATTGGGTTGATTTGGTTGGTGGTTTCTTTGATTATTATGGTTGGTTTATTTCGATTATATTTAGTTAGGGTGTAGTAGATTATTCGTATAGAGTAGGTGGAGGTTATAGCAGTTGCTGTTATGACTATAATTAGGATTCATGTGTTTATTTTTGATGTGAAGGTAGTTTCGATAATTGGGTCTTTAGAGTAGAAGCAGGATAAGAATGGCATGCCTATTAGGGCTAGGCTGGCGATGACGAGGCATGTTGATGTGATTGGTAGTATGGCTTTTATATTCCCTATTTTTCGAATATCTTGTTCGTTTTGTAGGTTGTGGATGAATGAACCGGCGCATAAGAATAGTGCTGCCTTGGTTGAGGCGTGTGTTGAAATATGTATAAATGAAAGGTTTGGTTGGTTGAGTCCGATGGCAGCTATTATTAGGCCGAGTTGGCTTAGTGTTGATATGGCAATGATTTTTTTAAGGTCATTTTGACATATTGCAGTTATTGAGGCGTATAGGCTAGTGGTTGCCCCTAATCATAGGCAGATATTTATGGAGATATTGGAGTTTTTAATTAGGTGGTGTATTTGGGTTAGTAGATAGATGCCAGCTACAACTATGGTGCTAGAGTGGAGCAGGGCTGAGACTGGAGTTGGGCCTTCTATTGCACTTGGTAATCATATGTGTATGAAGAATTGTGCGGATTTTCCTGCGGCGGCTAGGATTAATCCACTTGTTAGTATTGTTGTGTTTATGTCAGGGGCTACGGATTGTATATCTCATGAGGTTTGGTTGGTGGCAAGTCATGCTAGGATTAAGATAATTCCGATATCCCCGATTCGGTTGTATGTTATTGCTTGTATGGCTGATGAGTTGGCGTATGTGCGGGCGTATCATCAGTTAATGAGTAAGAAAGATATAATACCGACGCCCTCTCAGCCAATGAATAGTTGGATTATACTGCCTGCAAGTATTAGGATAATTATGGCGATTAGAAACGCTATTAAGTATTTTTTAAAAAGTTTAATTTTTGGGGCATCTTTTATGTATCAGGAGGAGAATTGTATAATTGCTCATGTTACAAATAGAGCGACGGACAGGAATAGGTTGGAATTCAGGTTGGTAGAGATTGTTGAGTGGATGTTGAGGGTTGAAGTTTGTATTATGGTTAGATTGATTGATGTACTGTGGGGGGTGAGTTTTAGTGAGAGCATTGTTGGGATAGTTGAGATTATGAAGGATGCTATAATTGTTGTTTCTGGAGAAAGGTTAAATTTGGTGTTTTTTTGTAGAAAGGAGGTAAATAGTACTAGTGTAGATAGGATGGTTAGTGTTGAGATTATTGTTGTGTCAAGGTTAAGTGTTTGGTTCACTACTTTTACTTGGATTTGCACCAAGAGTCTTGACTCCTAAGGTCACCGGATGGCTGCTTTCCTTTAAAAGTTGAAAGGTCTAGTGGGTTAGCACTAGTGGGTAGGAGTTAGCAGTTCTTGTAAACCTTTCAGCTGCGTGGGGGTATGTTGGCCCATTTTTAGCTTCACAGGCTAATGTTTTTTAAACTAACGCGGCGTATTAGGTTAATGTAATGGTTTGTGGGTTGATTATTAGTAGAATTATTGGTATTACATGTAGAATTAGGACTAAGTATTCTCGGGTTTGTGGGGGGTAAATTATTATATCTTTTTGTGTTTTTCCCTGTTGAATTGCTGAGAATATGTACATAGAGTAGATAGCTGTGATGGTTGCTGCTGATCCTGTTAAAATTAGGGTTGGGGGGGATCAGTTGAATACTGTTGAGGTAATTATGATTTCCCCTATTAGATTAATTGTTGGTGGGATGGCTATGTTTGTTAGGTTGGCTGTAAGTCAGAAGGCTGTTATTAGGGGGAGGGTAGTTTGAATTCCTTGTATTATAGTTAGTGTTCGTGTATGAGTTCGTTCATATATTATGTTAGCAAGACAGAAGAGTATAGATGAGGTGATGCCGTGGGCTACTATTAGAATTATGGCTCCGGTGAGGCTAGATGGTGTTTGGATTATTGTGGCTGCAACTACCAGGCCCATGTGGCTAACTGATGAGTATGCGATGAGTGATTTTAGGTCCGGTTGTCGTAGACAGATTAGGCTAGTTATGATTATCCCCCATAGGGCCATAATGATGAAGGGGTAATATAGTGTTTTGGTTAGGCATAGCATGGGTGAAATTCGTATTATTCCGTAGCCTCCAAGTTTTAGCAGGATTGCTGCTAAAATCATGGAGCCTGCGATGGGGGCTTCTACATGGGCTTTTGGTAGTCATAGGTGAAGTCCATATAGTGGTATTTTTACTATGAAGGCTATTGTGCATGCTAGTCATATGATTGTGTTGGGTTTGTTAGTTGTTGGTATTAAAATGATATTAAGATTGTTTATTTGGTAATTTATTATTAAAAGTGCGATTAAGAGGGGTATCGAGCTGATTAGGGTGTAAAATATAAAATATATTCCTGCGGTTAGTCGTTCCTTTTGACTTCCTCAGCGTGTAATAATAATTATTGTTGGGATTAGGGTGGCCTCAAATATAATAAAAAAGAGGATAAGGTTTGTTGAAGAGAGGGCTAGGGTTAATAGTGTTTGAAGTGAGGCTAAGCATGTGAGGAATATTCGTGTTTGTATTTGTGTTGTATGTTTTAGGTGATTTTGGCTAGCTAGAATTGCAATAGGTAGGAGTCAGTAGGATAGTGTTAACAGTGGGGCTGAAATTTGGTCGATTGAAAGGTATGGATTAGAGTGTTTGATTAGAGTTAAAGGGGGTTTTAGTCATTGTAAGCTTAGGGTTGCTAGAATAGTTGAATAGATTAACAGTGATAGGTGAAGTATGTTTTTTTTGATGAGGGTGGCTGATGGGATTAGTATAATGGTTGGGATTAGGATTTTTAGCATTTTAGTAGTTTAAAATTTTTTATATGGTCATTGGTGTGTGTGTTGGTTGTAGTAACTAGAAGTGCTAGTCCTGTACTTGCTTCGCAGGCACCTAGAGTGATTAATATAATTGGCATGCTTGTAGTTGAAGTTATATCTGTGTTAGAGAGAGTGATTGTTATTATAATAAATAATGTTACTATTATTCCTTCCATGCAGAGCAGAGTCGTTAAAAAGTGTGTTCGGTTAATTAGTGTGCCTAGTATTGTTAGTGAGAATGTTGTGTATAGGAGTTGATTCACTTAGGAATTTAGGGTTGAAACCTAAAACGACTGGTTCGAAATCAGTTATTTTTAAAAACTCATTCCTTAGGTTTTTGTTCACTCTAGGGCTCCTTGAGTTCATTCATATACTAGTCCTAGTGTAAGTAGTGTAATGATTGTAAATGTTCAAATAGTGGTTATTATTGGGGTTGTAGAGTTGATTGCTCATGGTAGTGGAAGGAGTAGGGCGATTTCTAGATCGAAGATGAGGAAAAAAATTGCGATGAGGAAAAATTGTAGTGAGAATGGAAGGCGTGCATTTCCTAGTGGATCGAATCCACATTCGTACGGTGATAATTTTTCTGTGTCCGGGAGTATTTGTGGGATTCAGTGGCTGATAAGGATTAGTAGTGTTGGAATTAGTAGTGAGGTGATTAGGGTAGTTATTAGGTTAATTATTCTTCCTTGAAGTCAAGATTAATTGAGTGGAAGTCAATTGTAATATGTTATACTAGAAGAATATGAGCCTCATCAATAGATTGATGCGTA
>ChameleonLLK2_DN183_c0_g1_i1
TGGAATGAGCCTTGGCGGATAGAAATTGCATGAGCAAGCATTTCCGGGTGCACTGTCTTTGCATTCTGCCTGAGGCTGCCGTGGTTAATCGGCAATTAAAGATCACTCCGTTAGGTGTCTGACAGTGATTCGCGGCAAACCGCTGGATGCTCATGGGGCGGACGGCGATGCGGCGGAACAGGTGTTAGCGTCAGGGAAAGCGACGAGATAGATGGCAACCAAAGTCAAAGAAAACGAAGAAGCAGAAAACGAACGCGACGGTGCGACGGACGGTCCGCTTCTCGATCTTTCGGATGACGCGGTCAAGAAAATGATCAAGGCCGCCAAGAAGCGCGGCTATGTGACGATGGACGAGCTGAATTCCGTCCTGCCGTCCGAAGAGGTGACGTCCGAGCAGATCGAAGACACGATGGCTATGCTGTCCGATATGGGCATCAACGTCATCGAGGACGAGGATGCTGAAGAAGCGTCTGGCGAGGCTGAAAGCGACGATTCGGAATCGGAAGATTCCGAAGGCGGCGAACTGGCGCCCTCCGGCGGCACAGCACTTGCGACCGCCAAGAAGAAAGAACCGACCGACCGTACCGATGACCCGGTGCGCATGTATCTGCGCGAAATGGGTTCCGTCGAGCTTCTGTCGCGCGAAGGCGAAATCGCCATCGCCAAGCGCATCGAGGCCGGCCGTGAAACGATGATTTCGGGCCTGTGCGAAAGCCCGCTGACGTTCCAGGCGCTGATCATCTGGCGCGACGAGCTGAATGAAGGCACGACGCTGCTGCGCGAGATCATCGATCTCGAGACCACCTATTCGGGTCCGGAGGCCAAGGCTGCGCCGCAGTTCCAGAGCCCGGAAAAGATCGAGGCGGACCGCAAGGCTGCCGAAGAAAAGGAAA
>ChameleonLLK2_DN2273_c0_g1_i1
CATCGTCTTACGACTTCGCACGGACCTGTGTTTTTGGTAAACAGTCGTTTCCCCCTGGACTCTGCGCCCCTCACCGCCACCACACCGCACGGGTGCACGACAGCTCAGGTCCCCCTTATCCCAAAGTTACGGGGGCATTTTGCCGAGTTCCTTCACCACGATTCACTCGATCGCCTCGGTATACTCTACCTATCCACCAGTGTCGGTTTAGGGTACGGGCGGACCCGCCACCTCGCTCACGAAGCTTTTCTCGACAGTACAGGATCACTCACTCACCCACAACCATGGGCTCCCCATCATGCCTCAACCTTCACGCCCAGCGGATTTACCTACCAGACAGTCCACACACTTAGCCCCGGACAACCATCACCGGGGATGAGCTACCTCACTGCGTCCCTCCGCAGCTTGCCTACTACATGATCGGTTCACACACTCACCCACCCCAGAAGCATCAAAAACACTCCCAAGACAAGCTCACCGTCCGTGTCGAGGTGTGTGATGCTAAGCGTGCGAGTGTCCTGGTGATCCCTTCGGGGTGATCTTGTGGCGTGAGTGTGTGAACCGATCATGTAGTAGACAAGCTGCGGAGGGACACAGTGAGGTAGCTCGTCCCCGGCGATGGTTGTCCGGGGCTAAATGTGTGGACTGTCTGGTAGGTAAATCCGTCAGGCGTTGAGTTGAGGCATGATGGCGAGCCATGTTTGTGTGGTGAGCGAGTGATCCTGTGCTGTCGAGAAAAGCTTCGTGAGCGAGGTGTGAGCCGCCCGTACCCTAAACCGACACTGGTGGACTGGTAGAGAATACCAAGGCGCTTGAGAGAACTGCGTTGAAGGAACTC
>ChameleonLLK2_DN675_c0_g1_i1
GTGCGCGGAACCCCTATTTGTTTATTTTTCTAAATACATTCAAATATGTATCCGCTCATGAGACAATAACCCTGATAAATGCTTCAATAATATTGAAAAAGGAAGAGTATGAGTATTCAACATTTCCGTGTCGCCCTTATTCCCTTTTTTGCGGCATTTTGCCTTCCTGTTTTTGCTCACCCAGAAACGCTGGTGAAAGTAAAAGATGCTGAAGATCAGTTGGGTGCACGAGTGGGTTACATCGAACTGGATCTCAACAGCGGTAAGATCCTTGAGAGTTTTCGCCCCGAAGAACGTTTTCCAATGATGAGCACTTTTAAAGTTCTGCTATGTGGCGCGGTATTATCCCGTGTTGACGCCGGGCAAGAGCAACTCGGTCGCCGCATACACTATTCTCAGAATGACTTGGTTGAGTACTCACCAGTCACAGAAAAGCATCTTACGGATGGCATGACAGTAAGAGAATTATGCAGTGCTGCCATAACCATGAGTGATAACACTGCGGCCAACTTACTTCTGACAACGATCGGAGGACCGAAGGAGCTAACCGCTTTTTTGCACAACATGGGGGATCATGTAACTCGCCTTGATCGTTGGGAACCGGAGCTGAATGAAGCCATACCAAACGACGAGCGTGACACCACGATGCCTGCAGCAATGGCAACAACGTTGCGCAAACTATTAACTGGCGAACTACTTACTCTAGCTTCCCGGCAACAATTAATAGACTGGATGGAGGCGGATAAAGTTGCAGGACCACTTCTGCGCTCGGCCCTTCCGGCTGGCTGGTTTATTGCTGATAAATCTGGAGCCGGTGAGCGTGGGTCTCGCGGTATCATTGCAGCACTGGGGCCAGATGGTAAGCCCTCCCGTATCGTAGTTATCTACACGACGGGGAGTCAGGCAACTATGGATGAACGAAA
>ChameleonLLK2_DN2555_c0_g1_i1
CACGACGATCTTCCGATCTCCCCCTGCCCGAAGTTACGGATCTATTTTGCCGACTTCCCTTATCTACATTATTCTATGGACTAGAGGCTGATCACCTTGGGGACCTGATGCGGATATGGGTACGAGCGCATGTAAGACTTTTTCATTCCCTCGGATTTTCAAGGGCCGTTGTGGACGCACCGGACACTACAAAATAGCAGTGCTCTACCAACCATTAGACCCTATCTCCGGATAATCCGATTCCAGGGTTATAAGTTGTAAAGGAGAAAAGATAACTCTTCCCAGGGCCCACACCGGCGTCTCCAAGTTCATTTACGTTGCCGTTCAGAATCTACATTGCGGTTACGGAATTTTAACCGTATTCCCTTTCGATAGGCCGTGCGAACAAGCGCACACTTTGAAACGGAGTTCCCCTATCTCTTAGGACCGACTCACCCATGTCCAACTGCTGTTACCATGGAACCCTTCCCCACTTCAGTCTTCAAGGTTCTCACTTGAATATTTGCTACTACCACCAAGATCTGCACTAGAGGCCGTTTCACTCAGCATTACTGCCAAAGCTTCTTCACGACCTCCACGCCTGCCTACTCGTCAGCGCGTCACTTGAACGCTGACGAGTAGGCAGGCGTGGAGGTCGTGAAGAAGCTTTGGCAGTAATGCTGAGTGAAACGGCCTCTAGTGCAGATCTTGGTGGTAGTAGCAAATATTCAAGTGAGAACCTTGAAGACTGAAGTGGGGAAGGGTTCCATGGTAACAGCAGTTGGACATGGGTCAGTCGGTCCTAAGAGATAGGGGAATTCCGTTTCAAAGTGTGCGCTTGTTCGCACGACCTATCGAAAGGGAA
>ChameleonLLK2_DN333_c0_g1_i1
CCCTCCCGACTGGAAAGCGGGTAGTGAGCTAACTTACATTAATTGCGTTGCGCTCACTGCCCGCTTTCCAGTCGGGAAACCTGTCGTGCCAGCTGCATTAATGAATCGGCCAACGCGCGGGGAGAGGCGGTTTGCGTATTGGGCGCCAGGGTGGTTTTTCTTTTCACCAGTGAGACTGGCAACAGCTGATTGCCCTTCACCGCCTGGCCCTGAGAGAGTTGCAGCAAGCGGTCCACGCTGGTTTGCCCCAGCAGGCGAAAATCCTGTTTGATGGTGGTTAACGGCGGGATATAACATGAGCTGTCTTCGGTATCGTCGTATCCCACTACCGAGATATCCGCACCAACGCGCAGCCCGGACTCGGTAATGGCGCGCATTGCGCCCAGCGCCATCTGATCGTTGGCAACCAGCATCGCAGTGGGAACGATGCCCTCATTCAGCATTTGCATGGTTTGTTGAAAACCGGACATGGCACTCCAGTCGCCTTCCCGTTCCGCTATCGGCTGAATTTGATTGCGAGTGAGATATTTATGCCAGCCAGCCAGACGCAGACGCGCCGAGACAGAACTTAATGGGCCCGCTAACAGCGCGATTTGCTGGTGACCCAATGCGACCAGATGCTCCACGCCCAGTCGCGTACCGTCTTCATGGGAGAAAATAATACTGTTGATGGGTGTCTGGTCAGAGACATCAAGAAATAACGCCGGAACATTAGTGCAGGCAGCTTCCACAGCAATGGCATCCTGGTCATCCAGCGGATAGTTAATGATCAGCCCACTGACGCGTTGCGCGAGAAGATTGTGCACCGCCGCTTTACAGGCTTCGACGCCGCTTCGTTCTACCATCGACACCACCACGCTGGCACCCAGTTGATCGGCGCGAGATTTAATCGCCGCGACAATTTGCGACGGCGCGTGCAGGGCCAGACTGGAGGTGGCAACGCCAATCAGCAACGACTGTTTGCCCGCCAGTTGTTGTGCCACGCGGTTGGGAATGTAATTCACCTCCGCCATCGCCGCTTC
>ChameleonLLK2_DN2325_c0_g1_i1
GGCACTCATCTTGGGGTGGGCTTACTACTTAGATGCTTTCAGCAGTTATCCGCTCCGCACTTGGCTACCCAGCGTTTACCGTGGGCACGATAACTGGTACACCAGAGGTGCGTCCTTCCCGGTCCTCTCGTACTAGGGAAAGGTCCTCTCAATGCTCTAACGCCCACACCGGATATGGACCGAACTGTCTCACGACGTTCTGAACCCAGCTCACGTACCGCTTTAATGGGCGAACAGCCCAACCCTTGGAACATACTACAGCCCCAGGTGGCGAAGAGCCGACATCGAGGTGCCAAACCTTCCCGTCGATGTGAGCTCTTGGGGAAGATCAGCCTGTTATCCCTAGAGTAACTTTTATCCGTTGAGCGACGGCCCTTCCACTCGGCACCGTCGGATCACTAAGGCCGACTTTCGTCCCTGCTCGACGGGTGGGTCTTGCAGTCAAGCTCCCTTCTGCCTTTGCACTCGAGGGCCAATCTCCGTCCGGCCCGAGGAAACCTTTGCACGCCTCCGTTACCTTTTGGGAGGCCTACGCCCCATAGAAACTGTCTACCTGAGACTGTCCCTTGGCCCGTAGGTCCTGACACAAGGTTAGAATTCTAGCTCTTCCAGAGTGGTATCTCACTGATGGCTCGGGCCCCCCCGGAAGGAGGCCTTCTTCGCCTTCCACCTAAGCTGCGCAGGAAAAGCCCAAAGCCAATCCCAGGGAACAGTGAAGCTTCATAGGGTCTTTCTGTCCAGGTGCAGGTAGTCCGCATCTTCACAGACATGTCTATTTCACCGAGCCTCTCTCCGAGACAGTGCCCAGATCGTTACGCCTTTCGTGCGGGTCGGAACTTACCCGACAAGGAATTTCGCTACCTTAGGACCGTTATTGTTACGGCCGCCGTTC
>ChameleonLLK2_DN35_c0_g1_i1
GGTGTCGACCCAACTTCATGAAGGAAAGCATAGTCTAGTAATAGACAATGTGAGTACTTCTATTAAAGAGATCTGAGAATGTGGAGTTATTACAGACCGTCTGACGGTTTGGAACACAACACAGGTTGTTAGTGGCATCGACTTCATGTCTGTCATTTTCATACATGCTGACCTTTAATCCTAAGATGTATGAGGCGTCCGAATCAGGACTTGACCAAGTCATCTGGGTAAATGTCAGCTATAGGTTGACAGCCGTCTGAAAGCGAAAGTCTGAATAAGAACGCCGCTGCCATTCGGTTACCTATCACAGTCTCGGTACCCTGAATAAGGGCTCATCGAGCAGTGGTAAGCTATGTGGATTAATTGTCTATGGTATAACCCTGCAATTAGCCACTCGAAGATACGTCTCGATTAGCGAAAGCTTTAAATACTATTGCTTCTCGATGACAGTCTTCACCAACGTCTCGATCAAGGAGTCTAACGACTCTTTCTTCGATGATGAAAACAAATGAGGTCGGGTTTCAAGGAGCTTGTGAGAATCAGCGCAGTGAAGGGAAGCAATTCCGAACGCAGCAATGGTTCTTCAAGATTCAACCCAAATCATAGGTTGATACTAGTACTACTAAACAGTCTTGCTGAGACGGAAGAAACTTGTTTCCAACGTCTTGGCCATGAACACTGGATGTGGCAGACTTCGGTCTGTTCCTGGTTTCATGAATTGGATAGTTACCTGGTTGATCCTGCCAGTAGTCATATGCTTG
>ChameleonLLK2_DN2214_c2_g2_i1
CCTTATTTCCTTGAAGGATTTAGCTGTGTCCAGTTTTCCATTGCAGACCATTACAGTTCCCACCACTCAGAATATTCACTGTAGTCAGTGGATGAGAAATATAATCTAGAAATTACACTGTACAAAGCCAACTAATATATCTGTAAGCACCACATACTTTCTGCCTTATTTGTGTCTACAGTTTTTGTGAGCAAGAGACCTCTCCTTTTTTAACTCATAAAAAACTTGATTAGGTGGACACTTCTAAGTTATAGGTCAAATAAGTTATCAATAAACACAGATTCTAAGTTGTCTTGATCTAATAACTCATGAAATATTAAGGGAACTCTGGAGACCAATATGAAAATGCTGAGTGTGCCAGGGAATGACACATTAAGTACTATCCCCCCCCCTCACACACACACACACACACATACCAGATTCATCACATTTACATTACTGCTGGTATACCAAATCTGCATAGAAAATACAACTGGTATTGGCAGTTCATTTATTGAGGAGCATTAAGAACCTCACCATATCTCCTGTAACGCTGATGAGTGTAAGCACTGCTGTGACAAACAGGGTAAGAAACAGGCCAAAGAATAAGAACTAGTACCTTGCCCTGTGAAGATATTATCTAAATTAGCAAGAGCTGCATATCTATCTGCTGACTGGAGATTCAGTTTATTCACTGCTGCTTTGCTGGCTGCAGTTGTGTTGGTCTGAGAAGCACTGAGGCTTCAAAATCAGCACTGAAGGATTTGAGGAAGTTATCAAAGTGTACAAAGTTAGCATTTACTGATCCAGGACTTCCACCTATAACAAAATAAGTTAAACTTGATGGGTACTTCCATATTTAATTAATGTCTCTGCAACTGCTACTGCTGATTATGTACATTTAAAGATGATGTACATTAAGAAGGTTCCCATAGTCTTAATTTGTTAAAATGGATGCCACCGCAGAACGCTACAAGAAAAACTATTTTAACAAAAGTAACTTCAATTATTCACAAAAATGACATATTCACTTTAAGCTTCTATCTCCTTCTGCAATTTTAAACAGGAATTAAACAAGAATTCACTTTATAAACAGATTTCTGACCACTTCAGATAGTAAAACATAAAGCTAGGGAAATGGAAATTAAGTTTCCTTAAGATTTTTGAGTGACCGTCAAAGCGTCAGAATTGACTGTGCGCCTGAACAACAACAGAACTCCTTTATGAGCAAGGGACAGTGCTGAGTGCATCCCAAACTTTGGATAACAAAGAGTGCCAGAAATGACTACATCACACATTAAAATCAATACTTCCTGGAAGCATTTGCACTCACAGAGACACTGCCATGTGGAACCCCGATAGGCAGATAGGAGGTGTGGTGTGTATATACCACCACATGGGGAGAAAAATGAGTGCTTGGTGGCTTCACGGAGTCGATTCATTTTGATATATTGTACTGAGATAGGTATATGTCTGTAGCTTGAGCCTCCTTGTGCATACCAGTGGGTATGCCGAAGGGTTGCTAATTAGTACTGAATCTTTTCCTCAAACGTTGTTTTTACAGCGAGATTTTATTTATTATGGATAAATAATCCTACTGAAAAGATTTGCAAATAAAGAAACTATAGATAAATGATAGACACACTTAAGCATTTGATCCCCCATTTACAAGTTGACATGGGATGTTCTACCATCCACAGATATATTATAGCTGACTATCAGTGAGCTACTTCAGCTTATGTGCTTTGGTACTTGTTTGCTTCTTCCTTTGAGGCTACTTCTTTGAAGAAGTATAGAAAGAGTTTGAGTAGCCAATTTGAGGTACCAGCCAAGAAATCTCTAGTTTTCTAATTTTCCTTGGGACAGAAATTTATTTACGTATGGATGTATTCATAAATGCATGTAGCACCCAGCCACATCTAACTTAGGACAACCCTAATAGGATTTTCAAGGTACTTTATGTGATATACTAAGGGAGTAAATATATCATCACTCAGTGAGTTCCTCAAACTGAGCAAAGATTAGAACTCAGCTCTTCTGAATCGTAGTCTGACATTCTATAAACTGCAGTGTACTGGTTCTCACTGTACAATATTTATTAGCTGCATCTATTTCTTGCCTTTCCTTCAAAGAGTGCCAAGCAGCTCACATGGTTTTCCTTCTCCCGTTTTTCTATCACAACAATCCTATGAAGGAGACCAAGTTGAGAGAGTTGCTGGCTCAAGGTCAT
>ChameleonLLK2_DN1801_c1_g1_i3
TGATAGAAGCAAGGAAAAGAGAGGAAGGAAAAAAGTAAGAATAATACAAAGACAGTATCTCGTTCTTTCCTTCCTGCTATACATCTTCCTTTCCTATCTTCTGTCTTTGTATCATTCTTTCTTTTTTCCTTTCACTCTTTTCCTTGCTTCTATCAATGTGTCTTATCCTTTATTCCTGTCATCCATCTCTTTTCTTTCTCTCTTCATTCCTTCAATCTATCTTTCCATATCCGTCTGTCTCCCTTTACTTTGCTTTGTTGATTCCTCCTTTCCTTACCTTTTTTCTTTCATCTCTTTTCCTTCCTTTGTTTTGTCTATCCTTTCTTTCCCCCTTCCTTCCTTCCTTCCATCCATCTTTTATTTCCTTCTTTTTTATTTGTATCCATCTGTCTTTCCTTCCATCCATTTGTTTTCCTACATTTCCTTTCTTCCTTCACCACATTTCAAAGGCATCTATTCTTCTGCGCTACCCTTTCCTAATGGTCCAGCTCTCACAACCATACATGACCACCAGGAATACCATTGCTTTGAGTATGTGAATTTTTGTTTGCAAGGTGATGTCCCTGCTTTTCACTACGTCCCCCAGGTTTCTCATGGCTTGCCTCCCAAGAACCAGTCCCCTTTTTATTTCATGGCTGCAATGACCATCTGCAGTGATCTTTCATCCCAAGAAAGTAAAATCTGTCACCTTCTAGCCGTCGTTATTCCCTTCTAGCCATCTCTCCCAGCCATCTTCTTTCTTCCATTTCTTCCTTCCTTCCATCTATCTTTTTCTGTTTTCCATCCATCTGTTCCTCCTTCCATCCACATTCCTTTCTTGCATATATTTATTATTTCCTTTCTCCCTTAACGTCATCCATCTCTACCTTCCATGTAATTCCTTCCTTCTGTCCTTCCTTTCTTAACCTTTATATTTTCCTTATATCTCTTTTTCCCATCTTTCTTGCCTTTTATTCTCTTCCTTCTTGTCATCAATCTTCTATTTCCTTATCTCCTTTGTTTGTTTCCCTCTGTCTTCCTTGCTAGGTTTCTTCTATCTCTTTCCTTTCATTTTTCTTCATTCATTTCCTTCCTTCTTTCCATCTTTTCCCCTTCTTTCCATCTCTCCCAATCTTTCCTTCCTTCCTTTGTCCCTCCCTTCCTTCATCCCTTCTGCCCTCCCTTCCAACCATCTCCTTATTCCTTTCTTCGTTGCTTCTAAACATCTTTGTTGCTTCTAAAAGTCTTTCCTGTCCTTCCATCCATCTTTTCCCTCTTTCTTTCATTCCAAGTTTTTCTTTTCTATCCTCGTCTTCCACCCACGCACATTCCCTCCTTATGTATATTCTTCCTTTCCTTGTTTTCTCCGTTAATTCCATCCAATTCAACCTTGCTTCCCTTGGCCTCTTTCATTCCTTTGTCCTCTGCATCTTTCTTATCTTTCTTTTTTCCTTCCATCTCTTTACCTCGCTTCCTTGTTGCCCTCCTTCTGTCAGCATCTCTTATTTTCTTCCTTCCATTCATCAATCTTATATTTCATTTCTTTCTTCTCTATATTTTTTCCATCTATCCATCTCCCTCTTTACTTTGATTCTGCCATCCCTCCTTTCCATCTATCCATCCTAATTTCTTTTCCTTTTTTCTTTCCATCTTTTCCTTGTTTTCTTATCTTTCTCCTTTTCCCTCCTTCCGTCCCTCTATTCATTTCCTTTCTTTCTCCCTTAATTTTCCCTCCGTTTCCTTCCTTACCCCTATCCAACTAGCCCTAGAGACTAGGAGGAAAAATGGACCTTTGGGCCACAGAGACTAGAGAAAAAATGGGCCCTGGAGACTGGCTCAAAAAAAAAAATGGCCATAGGGGCTACAGAAAAAAACCTCTTCAGGCTGTTTTTCTTCAGTCTTAGGTCCAAAGGGCCTGCTTTTTTTCATATTCTGTGGCCCAAAGGGCCTTTTCTTCCCCCTAGTCTCTATGTCCTGGAGGCCTTTTTTCCTCTAGTCTCTATGGTTTAAGGGCCCTTTTTTCCTCTAGTCTCTATGGCCCAAAGGGCCCTTTCCCCCCCTCTTATTCTCTATAGCCCAAAGGGTCCTTTTTTCTTCAGTCTCTACAGCCTGAAAGGCCCATTTTTTCTTTCGTCTCTCTGGACCAGATCGG
>ChameleonLLK2_DN1565_c0_g1_i3
AAAGAGCAGGCCCTTTGGACCTAAGACTGAAGAAAAACAGCCTGAAGAGGTTTTTTTCTGTAGCCCCTATGGCCATTTTTTTTTTTGAGCCAGTCTCCAGGGCCCATTTTTTCTCTAGTCTCTGTGGCCCAAAGGTCCATTTTTCCTCCTAGTCTCTAGGGCTAGTTGGATAGGGGTAGGGAAGGAAACGGAGGGAAAATTAAGGGAGAAAGAAAGGAAATGAATAGAGGGATGGACGGAGGGAAAAGGAGAAAGATAAGAAAACAAGGAAAAGATGGAAAGAAAAAAGGAAAAGAAATTAGGATGGATAGATGGAAAGGAGGGATGGCAGAATCAAAGTAAAGAGGGAGATGGATAGATGGAAAAAATATAGAGAAGAAAGAAATGAAATATAAGATTGATGAATGGAAGGAAGAAAATAAGAGATGCTGACAGAAGGAGGGCAACAAGGAAGCGAGGTAAAGAGATGGAAGGAAAAAAGAAAGATAAGAAAGATGCAGAGGACAAAGGAATGAAAGAGGCCAAGGGAAGCAAGGTTGAATTGGATGGAATTAACGGAGAAAACAAGGAAAGGAAGAATATACATAAGGAGGGAATGTGCGTGGGTGGAAGACGAGGATAGAAAAGAAAAACTTGGAATGAAAGAAAGAGGGAAAAGATGGATGGAAGGACAGGAAAGACTTTTAGAAGCAACAAAGATGTTTAGAAGCAACGAAGAAAGGAATAAGGAGATGGTTGGAAGGGAGGGACAAAGGAAGGAAGGAAAGATTGGGAGAGATGGAAAGAAGGGGAAAAGATGGAAAGAAGGAAGGAAATGAATGAAGAAAAATGGATGGAAGATGGATACAAAGAAAAAATACAGAAAATAAGGAAATAAAAGAGGGATGTAAGAAAGGAAAGAGATAGAAGAAACCTAGCAAGGAAGACAGAGGGAAACAAACAAAGGAGATAAGGAAATAGAAGATTGATGACAGGAAGGAAGAGAATAAAAGGCAAGAAAGATGGGAAAAAGAGATATAAGGAAAATATAAAGGTTAAGAAAGGAAGGACAGAAGGAAGGAATTACATGGAAGGTAGAGATGGATGACGTTAAGGGAGAAAGGAAATAATAAATATATGCAAGAAAGGAATGTGGATGGAAGGAGGAACAGATGGATGGAAAACAGAAAAAGATAGATGGAAGGAAGGAAGAAATGGAAGAAAGAAGATGGCTGGGAGAGATGGCTAGAAGGGAATAACGACGGCTAGAAGGTGACAGATTTTACTTTCTTGGGATGAAAGATCACTGCAGATGGTCATTGCAGCCATGAAATAAAAAGGGGACTGGTTCTTGGGAGGCAAGCTATGAGAAACCTGGGGGACGTAGTGAAAAGCAGGGACATCACCTTGCAAACAAAAATTCACATACTCAAAGCAATGGTATTCCTGGTGGTCATGTATGGTTGTGAGAGCTGGACCATTAGGAAAGGGTAGCGCAGAAGAATAGATGCCTTTGAAATGTAGTGAAGGAAGAAAGGAAATGTAGGAAAACAAATGGATGGAAGGAAAGACAGATGGATACAAATAAAAAAGAAGGAAATAAAAGATGGATGGAAGGAAGGAAGGAAGGGGGAAAGAAAGGATAGACAAAACAAAGGAAGGAAAAGAGATGAAAGAAAAAAGATAAGGAAAGGAGGAATCAACAAAGCAAAGTAAAGGGAGACAGACGGATATGGAAAGATAGATTGAAGGAATGAAGAGAGAAAGAAAAGAGATGGATGACAGGAATAAAGGATAAGACACATTGATAGAAGCAAGGAAAAGAGTGAAAGGAAAAAAGAAAGAATGATACAAAGACAGAAGATAGGAAAGGAAGATGTATAGCAGGAAGGAAAGAACGAGATACTGTCTTTGAATTGTTCTTACTTTTTTTCTTTCTCTCT
>ChameleonLLK2_DN2199_c2_g2_i1
CGACGATCTTCCGATCTCCCCCCAGTTCAAAAGGGAAGGCTGGAGGCACTAACTTTGCCAAAGTGGACTGCACAACCCTGAATGATCTCTTTCCCTGCACTGTCTACAGGTATACAGGTAAGTGTAGGGAGGAATATAGTAGAGAAACATTTTAAAACTGGTCGAATGTTACAAGGATATGACATCAAGCATTGTAGATTGTGGCTAGATTTCTTTGTAAATATATACAAAGTGTTACTTTTGAGCTAAATAAGCAACACCTTTTGCAGCAGAGCATTTTGTAACAGAGGGCTTGTCTCTGAAATGATATGTGTAATGTTGTGTGTGTTTGTGTGTGTGTGTGTGTGGGGGGAAATGCTGATTGTTAGTTGAAGATTTGTTCAGGCTAGACAAATAAAACAGAAGAAATTGGTTTGTACCCTCCCATCTCCAGCCTTCTCTAAACCATTCAATTCTCAGCATCCCTAGATCCCCATGGTCCTGGTATATTATTTCTTCCAAATAATAAACAGCAAGCTATCAGAGCTTTGGAAAGGTAGTTTTTGGTTAGAGTCTTTGGCGGATGTGGGTAATTTTAAGAACTATAGTCCAAAAATAAAAAATAAAGTAAAGCTGAACACTGGGCCGGCCTGTTGACATGTAGCACTGACAGGTTTAGAACAGGCAAAGGAGCATGCAAGAGTGTATGTCACAGTGCTTATTTAACTTATATCCAGAGTACATCATGAGTAATGCAGGGATGGATGAAGTGCAAGCAAGAATTAAGATTGCTGTGAGAATAAGATTGCTGTGAGAATGAGAAACATCAACAACCTGAGACCTGGCGATAGAGACAAAACTCACCAAAACATACAAAGGCAAGGAAAGAAATCTAGGTATAGGCAGGGGCAAAGCTTGTGATGAGAATGCTCTGTGATGTCCTTTATACTTTTAAAATGCAAAACTCAAGCTAGCATGCACTATTTGTTATTTTGCAGCTCACAGATGTGAAAATGCAAAACAAGGAGTGGAGATTGTGGAACTTTAAAATGTTACTTTTTAGGCCTACCATATATGTTGGTTTAAAGATTATGGGAGGCACAATAAATTATGTTTATGTTAACACTAAATATCCTACAGGATAAGTTTTTAAATTTATGCTGCAATGAATACCGAGCATGTGGCTGCTTGTGTTTTTATAAACTGTATTGTTTCTTAAGGAAAGTTGTGATGGGGAGAGGGGTGGTGGTGGTTTTGAAACAGGCAAGTTCACTTTAGACAACTAGACATTGTTTATTCTATCACAAGATCCACAGGCATGGTGACATTTCTTTTACCTGATAGCTTGAGCTTGCACTTTTTGGCACACACCAATATTAATGGACAAACCAGAGGGAGGGTGGGGGGATGAAAACATTCATGAAATATATCACACATATTACTGAGTGTGTGTAAAATATATCACAAGCAGTAAGTACACCAATGCGTAAACATAAAGCAATGCATTAAACACTGCATTAAAAAAAAACAGGCCAGAATCTTACTGCAGTTAATTGACTGGATGCTAGGTCATGTCTCAGGAGGTGTTTCAGCTGTGTATCCCATTACACGTCTAGTAAGTTTCTGCCCATAATTACTGAAAACTGTATTTACAGAGAGATCTGACCCTTATATTAATATAAAAAAATAAGAGAAGCGAAGGATGT
>ChameleonLLK2_DN2214_c2_g1_i3
GTGCATTTCCTGGTTGGGGAGGGGGAGAGAGGGATACCCTTTATTATCATTGCAACATTATTAGAACGAATACTGTACTCTGTGGTGTAGGAAGGATGGATTTCCTAGCCAATCGTTATACAGTACATCCTTCGCTTCTCTTATTTTATATTAATATAAGGGTCAGATCTCTCTGTAAATACAGTTTTCAGTAATTATGGGCAGAAACTTACTAGACGTGTAATGGGATACACAGCTGAAACACCTCCTGAAACACCTCCTGAGACATGACCTAGCATCCAGTCAATTAACTGCAGTAAGATTCTGGCCTGTTTTTTTTAATGCAGTGTTTAATGCATTGCTTTATGTTTACGCATTGGTGTACTTACTGCTTGTGATATATTTTACACACACTCAGTAATATGTGTGATATATTTCATGAATGTTTTCATCCCCCCACCCTCCCTCTGGTTTGTCCATTAATATTGGTGTGTGCCAAAAAGTGCAAGCTCAAGCTATCAGGTAAAAGAAATGTCACCATGCCTGTGGATCTTGTGATAGAATAAACAATGTCTAGTTGTCTAAAGTGAACTTGCCTGTTTCAAAACCACCACCACCCCTCTCCCCATCACAACTTTCCTTAAGAAACAATACAGTTTATAAAAACACAAGCAGCCACATGCTCGGTATTCATTGCAGCATAAATTTAAAAACTTATCCTGTAGGATATTTAGTGTTAACATAAACATAATTTATTGTGCCTCCCATAATCTTTAAACCAACATATATGGTAGGCCTAAAAAGTAACATTTTAAAGTTCCACAATCTCCACTCCTTGTTTTGCATTTTCACATCTGTGAGCTGCAAAATAACAAATAGTGCATGCTAGCTTGAGTTTTGCATTTTAAAAGTATAAAGGACATCACAGAGCATTCCCATCACAAGCTTTGCCCCCTGCCTATACCTAGATTTCTTTCCTTGCCTTTGTATGTTTTGGTGAGTTTTGTCTCTATCGCCAGGTCTCAGGTTGTTGATGTTTCTCATTCTCACAGCAATCTTATTCTCACAGCAATCTTAATTCTTGCTTGCACTTCATCCATCCCTGCATTACTCATGATGTACTCTGGATATAAGTTAAATAAGCACTGTGACATACACTCTTGCATGCTCCTTTGCCTGTTCTAAACCTGTCAGTGCTACATGTCAACAGGCCGGCCCAGTGTTCAGCTTTACTTTATTTTTTATTTTTGGACTATAGTTCTTAAAATTACCCACATCCGCCAAAGACTCTAACCAAAAACTACCTTTCCAAAGCTCTGATAGCTTGCTGTTTATTATTTGGAAGAAATAATATACCAGGACCATGGGGATCTAGGGATGCTGAGAATTGAATGGTTTAGAGAAGGCTGGAGATGGGAGGGTACAAACCAATTTCTTCTGTTTTATTTGTCTAGCCTGAACAAATCTTCAACTAACAATCAGCATTTCCCCCCACACACACACACACACAAACACACACAACATTACACATATCATTTCAGAGACAAGCCCTCTGTTACAAAATGCTCTGCTGCAAAAGGTGTTGCTTATTTAGCTCAAAAGTAACACTTTGTATATATTTACAAAGAAATCTAGCCACAATCTACAATGCTTGATGTCATATCCTTGTAACATTCGACCAGTTTTAAAATGTTTCTCTACTATATTCCTCCCTACACTTACCTGTATACCTGTAGACAGTGCAGGGAAAGAGATCATTCAGGGTTGTGCAGTCCACTTTGGTAAAGTTAGTGCCTCCAGCCTTCCTTTTTGAACTGGGACCGCTTGCCT
>ChameleonLLK2_DN2311_c15_g1_i1
GTCAATTCCTTTAAGTTTCAGCCATGCACCACCACCCATAGAATCAAGAAAGAGCTCTCAGTCTGTCAATCCTTACTATGTCTGGACCTGGTAAGTTTCCCCGTGTTGGGTCAAATTAAGCCGCAGGCTCCACTCCTGGTGGTGCCCTTCCGTCAATTCCTTTAAGTTTCAGCCTTGCGACCATACTCCCCCCGGAACCCAAAAACTTTGATTTCTCATAAGGTGCCAGCGGAGTCCTAAAAGCAACATCCGCTGATCCCTGGTCGGCATCGTTTATGGTTGAGACTAGGACGGTATCTGATCGTCTTCGAGCCCCCAACTTTCGTTCTTGATTAATGAAAACATCCTTGGCAAATGCTTTCGCAGTTGTTCGTCTTTCATAAATCCAAGAATTTCACCTCTGACTATGAAATACGAATGCCCCCGACTGTCCCTGTTAATCATTACTCCGATCCCGAAGGCCAACACAATAGGATCGAAATCCTATGATGTTATCCCATGCTAATGTATACAGAGCGTAGGCTTGCTTTGAGCACTCTAATTTCTTCAAAGTAACAGCGCCGGAGGCACGACCCGGCCAGTTAAGGCCAGGAGCGTATCGCCGACAGAAGAGACAAGCCGACCGGTGCTCGCCGAAGGCGGACCGGGCGACCCATCCCAAGGTTCAACTACGAGCTTTTTAACTGCAACAACTTAAATATACGCTATTGGAGCTGGAATTACCGCGGCTGCTGGCACCAGACTTGCCCTCCAATGGATCCTCGTTAAGGGATTTAGATTGTACTCATTCCAATTACCAGACTCGAAGAGCCCGGTATTGTTATTTATTGTCACTACCTCCCCGTGTCAGGATTGGGTAATTTGCGCGCCTGCTGCCTTCCTTGGATGTGGTAGCCGTTTCTCAGGCTCCCTCTCCGGAATCGAACCCTAATTCTCCGTCACCCGTTACCACCATGGTAGGCCACTATCCTACCATCGAAAGTTGATAGGGCAGAAATTTGAATGATGCGTCGCCAGCACTAAGGCCATGCGATCCGTCGAGTTATCATGAATCATCAGAGCAACGGGCAGAGCCCGCGTCGACCTTTTATCTAATAAATGCATCCCTTCCAGAAGTCGGGGTTTGTTGCACGTATTAGCTCTAGAATTACTACGGTTATCCGAGTAGTAGTTACCATCAAACAAACTATAACTGATTTAATGAGCCATTCGCAGTTTCACAGTCTGAATTCGTTCATACTTACACATGCATGGCTTAATCTTTGAGACAAGCATATGACTACCTGGTTGATCCTGCCAGTAGTCATATGCTTGTCTCAAAGATTAAGCCATGCATGTGTAAGTAT
>ChameleonLLK2_DN240_c0_g1_i1
CCCCTATCACTCTCCCCGTCGTTCTCGACCTCGCAAGGTTTTTGAAGCGGCCGAAGCGGGAAGTGACAATACCGCTTTTCTTCAGCACATTTTGGATGATTTGAGCGAAAACGGAGTACAAAGTTCAGCCTTTAAGGAGGCTATGAATCAAATAGGGCTGGTGGCGCAGTCCCCACTTGACCAATTTGAGATTGTCCCATTGATTCCTATGAATATCGGAAACTTCTATTTCTCATTCACAAATTCATCTTTGTTCATGCTGCTAACTCTGAGTTTTTTCCTACTTCTGATTCATTTTATTACTAAAAAGGGAGGAGGAAACTTAGTCCCAAATGCTTGGCAATCCTTGGTAGAGCTTCTTTATGATTTCGTGCTGAACCTGGTAAAGGAACAAATAGGTGGTCTTTCCGGAAATGTGAAACAAATGTTTTTCCCTTGCATCTTGGTCACTTTTCTTTTTTTGTTATTTTGTAATCTTCAGGGTATGATACCTTATAGCTTCACAGTGACAAGTCATTTTCTCATTACTTTGGCTCTCTCATTTTCTATTTTTATTGGCATTACTATAGTGGGATTTCAAAGACATGGGCTTCATTTTTTCAGCTTTTTATTACCCGCAGGAGTCCCACTGCCGTTAGCACCTTTTTTAGTACTCCTTGAGCTAATTTCTTATTGTTTTCGCGCATTAAGCTTAGGAATACGTTTATTTGCTAATATGATGGCCGGTCATAGTTTAGTAAAGATTTTAAGTGGGTTCGCTTGGACTATGCTATGTATGAATGAGATTTTCTATTTTATAGGGGCTCTTGGTCCTTTATTTATAGTTCTTGCATTAAC
>ChameleonLLK2_DN2544_c0_g1_i1
AGCACCAGCTATTTCCGAGTTTGATTGGCCTTTCACCCCTAGCCACAAGTCATCCCAATCTATTGCAACAGATACGGGTTCGGCCCTCCAGTTGGTGTTACCCAACCTTCAGCCTGCTCATGGCTAGATCACTCGGTTTCGGGTCTAATGCAACTAACTCAATCGCCCTATTCAGACTCGCTTTCGCTGCGCCTACACCTACCGGCTTAAGCTTGCTAGTTACACTAAGTCGTTGACCCATTATACAAAAGGTACGCCGTCACCCTTGCGGGCTCCGACTGTTTGTAGGCATCCGGTTTCAGGTTCTATTTCACTCCCCTCGTCGGGGTGCTTTTCACCTTTCCCTCACGGTACTTGTACGCTATCGGTCATTGAGGAATACTTAGGCTTAGAGGGTGGTCCCCCTTTCTCGCGTAAAAGCGATCAGAATTCGAACACGCCGCGTTTTACTGGGAAGGATCGAACCATAGGAACGAATCTACAGGGCTATCACCTTCTTTGGCCAGATCTTCCAACCTTTTCACAATTACAGTTCACAGCGCCCTTTAGGAATCTGAAAGAAGAGGGGCTTGCTGGTTTTTCCATCATCCAATCCACAAGAAATCGAATGAAACCTGGCGAAAAAGAAGTGAACACTTTGGAACGAAGCTTCGTCTTTCTTTTTCTTCAAATCCCAAATCCGCTCTCGCTCGCCGCTACTAACGGGGTCTCGGTTGATTTCCCTTCCTTTAGCTACTTAGATGTTTCAGTTCGCTAAGTTTTCAAAGTCCAAAGAGCGCAGACTAGCCACGGAGCTTGGATACGGTTTCCCGATCGGAGATCCATGGATCACAGACGGTATCTCCCCATGGCCTTTCGCCTCTGAATGCATTGGATGGATGCCCGGGCATTGAGAAGGAAGGACGCTTTCAGAGGCGAAAGGCCATGGGGAGATACCGTCTGTGATCCATGGATCTCCGATCGGGAAACCGTATCCAAGCTCCGTGGCTAGTCTGCGCTCTTTGGACTTTGAAAACTTAGCGAACTGAAACATCTAAGTAGCTAAAGGAAGGGAAATCAACCGAGACCCCGTTAGTAGCGGCGAGCGAGAGCGGATTTGGGATTTGAAGAAAAAGAAAGACGAAGCTTCGTTCCAAAGTGTTCACTTCTTTTTCGCCAGGTTTCATTCGATTTCTTGTGGATTGGATGATGGAAAAACCAGCAAGCCCCTCTTCTTTCAGATTCCTAAAGGGCGCTGTGAACTGTAATTGTGAAAAGGTTGGAAGATCTGGCCAAAGAAGGTGATAGCCCTGTAGATTCGTTCCTATGGTTCGATCCTTCCCAGTAAAACGCGGCGTGTTCGAATTCTGATCGCTTTTACGCGAGAAAGGGGGACCACCCTCTAAGCCTAAGTATTCCTCAATGACCGATAGCGTACAAGTACCGTGAGGGAAAGGTGAAAAGAACCCTATGACGGGAGTGCAATAGAGAACC
>ChameleonLLK2_DN1697_c43_g1_i1
TCTTAGCGACAAAGGGCTGAATCTCAGTGGATCGTGGCAGCAAGGCCACTCTGCCACTTACAATACCCCGTCGCGTATTTAAGTCGTCTGCAAAGGATTCTACCCGCCGCTCGGTGGTAATTATAATTCAAGGCGGTCCGGACGGCGCTTCCGCCGAACGGACTTAGCCAACGACACGTGCCTTTGGGAGCCGAAGCTCCTACTGAGGGTCGGCAATCGGGCGGCGGGCGCATGCGTCGCTTCTAGCCCGGATTCTGACTTAGAGGCGTTCAGTCATAATCCAGCGCACGGTAGCTTCGCGCCACTGGCTTTTCAACCAAGCGCGATGACCAATTGTGCGAATCAACGGTTCCTCTCGTACTAGGTTGAATTACTATTGCGACGCGGGCATCAGTAGGGTAAAACTAACCTGTCTCACGACGGTCTAAACCCAGCTCACGTTCCCTATTGGTGGGTGAACAATCCAACACTTGGTGAATTCTGCTTCACAATGATAGGAAGAGCCGACATCGAAGGATCAAAAAGCAACGTCGCTATGAACGCTTGGCTGCCACAAGCCAGTTATCCCTGTGGTAACTTTTCTGACACCTCTAGCTTCAAATTCCGAAGATCTAAAGGATCGATAGGCCACGCTTTCACGGTTCGTATTCGTACTGAAAATCAGAATCAAACGAGCTTTTACCCTTTTGTTCCACACGAGATTTCTGTTCTCGTTGAGCTCATCTTAGGACACCTGCGTTATCTTTTAACAGATGTGCCGCCCCAGCCAAACTCCCCACCTGACAATGTCCTCCGCCCGGATCGACCCGCCGAAGCGAGTCTTGGGTCTAAAAGAAGGGGTTGTTACCCCGCCTCCGATTCACGGAGTAAGTAAAATAACGTTAAAAGTAGTGGTATTTCACTTGCGCCGGAGCTCCCACTTATTCTACACCTCTCAAGTCATTTCACAAAGTCGGACTAGAGTCAAGCTCAACAGGGTCTTCTTTCCCCGCTGATTCTGCCAAGCCCGTTCCCTTGGCTGTGGTTTCGCTGGATAGTAGACAGGGACAGTGGGAATCTCGTTAATCCATTCATGCGCGTCACTAATTAGATGACGAGGCATTTGGCTACCTTAAGAGAGTCATAGTTACTCCCGCCGTTTACCCGCGCTTGGTTGAATTTCTTCACTTTGACATTCAGAGCACTGGGCAGAAATCACATTGCGTTAGCATCCGCAAGGACCATCGCAATGCTTTGTTTTAATTAAACAGTCGGATTCCCCTTGTCCGTACCAGTTCTGAGTTGGCTGTTCGACGCCCGGGGAAAGCTCCCGAAAGAGCCGTTCCCAGTCCGTCCCCCGGCCGACACGTGGCGAGAGCGGACCGCCTCGTGTCGGCCGGGGGACGGACTGGGAACGGCTCTTTCGGGAGCTTTCCCCGGGCGTCGAACAGCCAACTCAGAACTGGTACGGACAAGGGGAATCCGACTGTTTAATTAAAACAAAGCATTGCGATGGTCCTTGCGGATGCTAACGCAATGTGATTTCTGCCCAGTGCTCTGAATGTCAAAGTGAAGAAATTCAACCAAGCGCGGGTAAACGGCGGGAGTAACTATGACTCTCTTAAGGTAGCCAAATGCCTCGTCATCTAATTAGTGACGCGCATGAATGGATTAACGAGATTCCCACTGTCCCTGTCTACTATCCAGCGAAACCACAGCCAAGGGAACGGGCTTGGCAGAATCAGCGGGGAAAGAAGACCCTGTTGAGCTTGACTCTAGTCCGACTTTGTGAAATGACTTGAGAGGTGTAGAATAAGTGGGAGCTCCGGCGCAAGTGAAATACCACTACTTTTAACGTTATTTTACTTACTCCGTGAATCGGAGGCGGGGTAACAACCCCTTCTTTTAGACCCAAGACTCGCTTCGGCGGGTCGATCCGGGCGGAGGACATTGTCAGGTGGGGAGTTTGGCTGGGGCGGCACATCTGTTAAAAGATAACGCAGGTGTCCTAAGATGAGCTCAACGAGAACAGAAATCTCGTGTGGAACAAAAGGGTAAAAGCTCGTTTGATTCTGATTTTCAGTACGAATACGAACCGTGAAAGCGTGGCCTATCGATCCTTTAGATCTTCGGAATTTGAAGCTAGAGGTGTCAGAAAAGTTACCACAGGGATAACTGGCTTGTGGCAGCCAAGCGTTCATAGCGACGTTGCTTTTTGATCCTTCGATGTCGGCTCTTCCTATCATTGTGAAGCAGAATTCACCAAGTGTTGGATTGTTCACCCACCAATAGGGAACGTGAGCTGGGTTTAGACCGTCGTGAGACAGGTTAGTTTTACCCTACTGATGCCCGCGTCGCAATAGTAATTCAACCTAGTACGAGAGGAACCGTTGATTCGCACAATTGGTCATCGCGCTTGGTTGAAAAGCCAGTGGCGCGAAGCTACCGTGCGCTGGATTATGACTGAACGCCTCTAAGTCAGAATCCGGGCTAGAAGCGACGCATGCGCCCGCCGCCCGATTGCCGACCCTCAGTAGGAGCTTCGGCTCCCAAAGGCACGTGTCGTTGGCTAAGTCCGTTCGGCGGAAGCGCCGTCCGGACCGCCTTGAATTATAATTACCACCGAGCGGCGGGTAGAATCCTTTGCAGACGACTTAAATACGCGACGGGGTATTGTAAGTGGCAGAGTGGCCTTGCTGCCACGATCCACTGAGATTCAGCCCTTTGTCGCTAAGATTCGATAATTACCACCGAGCG
>ChameleonLLK2_DN1418_c0_g1_i1
TTCTTTACGGAAACAATATTATTTCAGGTGCCATTATTCCTACTTCTGCAGCTATTGGTTTGCATTTTTACCCGATCTGGGAAGCTGCATCCGTTGATGAATGGCTATACAACGGTGGTCCTTATGAACTCATTGTTCTACACTTTTTACTTGGTGTAGCTTGTTATATGGGTCGTGAGTGGGAACTTAGTTTCCGTCTGGGTATGCGTCCTTGGATTGCTGTTGCATATTCAGCTCCTGTTGCAGCTGCTACTGCTGTTTTCTTGATCTACCCAATTGGTCAAGGAAGTTTTTCTGATGGTATGCCTCTAGGAATCTCTGGTACTTTCAACTTCATGATTGTATTCCAGGCTGAGCACAACATTCTTATGCACCCATTTCACATGTTAGGTGTAGCTGGTGTATTCGGCGGTTCCCTATTTAGTGCTATGCATGGTTCTTTGGTAACTTCTAGTTTGATCAGGGAAACCACAGAAAATGAATCTGCTAATGAAGGTTACAGATTCGGTCAAGAAGAAGAAACTTACAACATTGTAGCTGCTCACGGTTATTTTGGCCGATTGATCTTCCAATATGCTAGTTTCAACAATTCTCGTTCTTTACATTTCTTCTTAGCGGCTTGGCCGGTAGTAGGTATTTGGTTTACTGCTTTAGGTATTAGTACTATGGCTTTCAACCTAAATGGTTTCAATTTCAACCAATCAGTAGTTGATAGTCAAGGACGTGTTATTAATACTTGGGCTGATATTATTAACCGTGCTAACCTTGGTATGGAAGTTATGCATGAACGTAATGCTCACAACTTCCCTCTAGACCTAGCTGCTGTTGAGGCTCCATCTATAAATGGATAATTCTTTAGTGTTAGTCTAGACCTAGTTTAGTAATATTAAAAACGAGCGATATAAGCCAAGAT
>ChameleonLLK2_DN1955_c1_g1_i1
CTGGGGTCAAGGTCGGCCAGTGAGACGGTGGGGGATAAGCTTCATCGTCGAGAGGGAAACAGCCCGGATCACCAGCTAAGGCCCCTAAATGACCGCTCAGTGATAAAGGAGGTAGGGGTGCAGAGACAGCCAGGAGGTTTGCCTAGAAGCAGCCACCCTTGAAAGAGTGCGTAATAGCTCACTGATCGAGCGCTCTTGCGCCGAAGATGAACGGGGCTAAGCGATCTGCCGAAGCTGTGGGATGTCAAAATGCATCGGTAGGGGAGCGTTCCGCCTTAGGGGGAAGCAACCGCGCGAGCGGCGGTGGACGAAGCGGAAGCGAGAATGTCGGCTTGAGTAACGCAAACATTGGTGAGAATCCAATGCCCCGAAAACCCAAGGGTTCCTCCGCAAGGTTCGTCCACGGAGGGTGAGTCAGGGCCTAAGATCAGGCCGAAAGGCGTAGTCGATGGACAACAGGTGAATATTCCTGTACTACCCCTTGTTGGTCCCGAGGGACGGAGGAGGCTAGGTTAGCCGAAAGATGGTTATCGGTTCAAGAACGCAAGGTGTCCCTGTTTTTTCAGGGTAAGAAGGGGTAGAGAAAATGCCCCGAGCCAATGTTCGAGTACCAGGCGCTACGGCGCTGAAGTAACCCATGCTATACTCCCAGGAAAAGCTCGAACGACCTTCAACAAAAGGGTACCTGTACCCGAAACCGACACAGGTGGGTAGGTAGAGAATACCTAGGGGCGCGAGACAACTCTCTCTAAGGAACTCGGCAAAATAGCCCCGTAACTTCGGGAGAAGGGGTGCCTCCTCACAAAGGGGGTC
>ChameleonLLK2_DN1913_c0_g1_i4
TCTCACTGTTTCCCTCTCGACGATGAAGCTTATCCCCCACCGTCTCACTGGCCGACCTTGACCCCAGTTATTTTGAGGTCATATCTAGTATTCAGAGTTTGCCTCGATTTGGTACCGCTCTCGCGGCCCGCACCGAAACAGTGCTTTACCCCTAGATGTCCAGTCAACTGCTGCGCCTCAACGCATTTCGGGGAGAACCAGCTAGCTCTGGGTTCGAGTGGCATTTCACCCCTAACCACAACTCATCCGCTGATTTTTCAACATCAGTCGGTTCGGACCTCCACTTAGTTTCACCCAAGCTTCATCCTGGTCATAGATAGATCACCCAGGTTCGGGTCCATAAGCAGTGACAATTGCCCTATGAAGACTCGCTTTCGCTACGGCTCCGGTGGGTTCCCTTAACCAAGCCACTGCCTATGAGTCGCCGGCTCATTCTTCAACAGGCACGCGGTCAGAGCCCAGGGCTCCTCCCACTGCTTGGGAGCTTACGGTTTCATGTTCTATTTCACTCCCCGATGGGGGTTCTTTTCACCCTTCCCTCACGGTACTACTTCGCTATCGGTCACCCAGGAGTATTTAGCCTTGCAAGGTGGTCCTTGCTGATTCACACGGGATTCCACGTGCCCCATGCTACTCGGGTCAGAGCATAAGCTAGTGATGCTTTCGGCTACTGGACTCTCGCCATCTAGGGTGCGGCACTCCACCGCTTCGCCTAGCAGCACGACGCTTTTATTGCTCTCCCACAACCCCGTTTTCACGGTTTAGGCTGCTCCCATTTCGCTCGCCGCTACTACGGGAATCGCTTTTGCTTTCTTTTCCTCTGGCTACTAAGATGTTTCAGTTCGCCAGGTTGTCTCTTGCCTGCCCATGGATTCAGCAGCAGTTCAAAAGGTTAACCTATTCGGGAATCTCCGGATCTACGCTTATTTTCAACTCCCCGAAGCATTTCGTCGCTTACTACGCCCTTCCTCGTCTCTGGATACCTAGGCACCCAGAGACGAGGAAGGGCGTAGTAAGCGACGAA
>ChameleonLLK2_DN1697_c108_g1_i3
CTCCCCCTTCCAGTCCGTCCCCCGGCCGACACGAGGCGGTCCGCTCTCGCCACGTTAGCGGCTCAAGCAGCCCGCCAACAGTCGACGGGTTCGGAACTGGGACCCCCGAGCCCAGCCCTCAGAGCCAATCCTTTTCCCGAAGTTACGGATCCATTTTGCCGACTTCCCTTGCCTACATTGTTCCATCGACCAGAGGCTGTTCACCTTGGAGACCTGATGCGGTTATGAGTACGACCGGGCGTGAGCGGCACTCGGTCCTCCGGATTTTCAAGGGCCGCCGGGAATGCACCGGACACCACGCGACGTGCGGTGCTCTTCCAGCCGCTGGACCCTACCTCCGGCTGAGCCGTTTCCAGGGTGGGCAGGCTGTTAAACAGAAAAGATAACTCTTTCCGGAATTCCCGCCGACGTCTCCGGACTCCCTAACGTTGCCGTCAACCGCCACGTCCCGGTTCCGGAATTTTAACCGGATCCCCTTTCGAAGTTCGCGCATAAGCGCTATCAGACGGGTTTCCCCCGACTCTTAGGATCGACTAACCCATGTGCAAGTGCCGTTCACATGGAACCTTTCCCCTCTTCGGCCTTCAAAGTTCTCATTTGAATATTTGCTACTACCACCAAGATCTGCACCGACGGCCGCTCCGCCCGGGCTCGCGCCCTAGGTTTTGCAGCGACCGCCGCGCCCTCCTACTCATCGAGGCCTGGCTCTTGCCCCGACGGCCGGGTATAGGTCGCGCGCTTCAGCGCCATCCATTTTCGGGGCTAGTTGATTCGGCAGGTGAGTTGTTACACACTCCTTAGCGGATTTCGACTTCCATGACCACCGTCCTGCTGTCTTAATCGACCAACACCCTTTGTGGGTTCTAGGTTAGCGCGCAGTTGGGCACCGTAACCCGGCTTCCGGTTCATCCCGCATCGCCAGTTCTGCTTACCAAAAATGGCCCACTTGGAGCTCTCGATTCCGTGGGATGGCTCAGCAAAGCAGCCACCCCGTCCTACCTATTTAAAGTTTGAGAATAGGTCGAGGACGTTGCGTCCCCGATGCCTCTAATCATTGGCTTTACCCGATAGAACTCGTTTCCGAGCTCCAGCTATCCTGAGGGAAACTTCGGAGGGAACCAGCTACTAGATGGTTCGATTAGTCTTTCGCCCCTATACCCAAGTCAGACGAACGATTTGCACGTCAGTATCGCTGCGGGCCTCCACCAGAGTTTCCTCTGGCTTCGCCCCGCTCAGGCATAGTTCACCATCTTTCGGGTCCCGACAGGCATGCTCACACTCGAACCCTTCTCAGAAAATCAAGGTCGGTCGGCTGTGCACCCGCGAGGGATCCAGCCAATCAGCTTCCTTACGCCTTACAGGTTTACTCACCCGTTGACTCGCACACATGTCAGACTCCTTGGTCCGTGTTACAAGACGGGTCGAATGGGGAGCCCACAGGCCGACGCCCTGAGCACGCAGATGCCGAGGCACGCCGTGAGGCGCGTGCTGCAGACCACGATTAAGGCAGCGACGTCTCCGCGGGCGTAACGAAAGCTCGGGCTTAGGTCACCACCTTAATCCGCGTCGGTCCACGCCCCGAATCGATCGGCGGACCGGATTGCTCCGTTCCGCATCCGACCGGGACGCATCGCCGGCCCCCATCCGCTTCCCTCCCGACAATTTCAAGCACTCTTTGACTCTCTTTTCAAAGTCCTTTTCATCTTTACCTCGCGGTACTTGTTCGCTATCGGTCTCTCGCCCATATTTAGCCTTGGACGGAATTTACCGCCCGATTGGGGCTGCATTCCCAAACAACCCGACTCGTAGACAGCGCCTCGTGGTGCGACAGGGTCCGGGCACGACGGGGCTCTCACCCTCTCTGGCGCCCCTTTCCAGGGAACTTGGGCCCGGTCCGTCGCTGAGGACGCTTCTCCAGACTACAATTCGAACGCCGAAGACGTCCGATTTTCAAGCTGGGCTCTTCCCGGTTCGCTCGCCGTTACTAAGGGAATCCTTGTTAGTTTCTTTTCCTCCGCTTATTGATATGCTTAAACTCAGCGGGTGATCCCGCGACCCCAGGTCAGGCGGGATCACCCGCTGAGTTTAAGCATATCAATAAGCGGAGGAAAAGAAACTAACAAGGATTCCCTTAGTAACGGCGAGCGAACCGGGAAGAGCCCAGCTTGAAAATCGGACGTCTTCGGCGTTCGAATTGTAGTCTGGAGAAGCGTCCTCAGCGACGGACCGGGCCCAAGTTCCCTGGAAAGGGGCGCCAGAGAGGGTGAGAGCCCCGTCGTGCCCGGACCCTGTCGCACCACGAGGCGCTGTCTACGAGTCGGGTTGTTTGGGAATGCAGCCCCAATCGGGCGGTAAATTCCGTCCAAGGCTAAATATGGGCGAGAGACCGATAGCGAACAAGTACCGCGAGGTAAAGATGAAAAGGACTTTGAAAAGAGAGTCAAAGAGTGCTTGAAATTGTCGGGAGGGAAGCGGATGGGGGCCGGCGATGCGTCCCGGTCGGATGCGGAACGGAGCAATCCGGTCCGCCGATCGATTCGGGGCGTGGACCGACGCGGATTAAGGTGGTGACCTAAGCCCGAGCTTTCGTTACGCCCGCGGAGACGTCGCTGCCTTAATCGTGGTCTGCAGCACGCGCCTCACGGCGTGCCTCGGCATCTGCGTGCTCAGGGCGTCGGCCTGTGGGCTCCCCATTCGACCCGTCTTGTAACACGGACCAAGGAGTCTGACAT
>ChameleonLLK2_DN661_c0_g1_i1
CACGACGATCTTCCGATCTCCCCCTCATAGTCAAAAGAAGAGTTTGATCCTGGCTCAGAAGGAACGCTAGCTATATGCTTAACACATGCAAGTCGAACGTTGTTCCCTGGGAGCTAGTCAGAAGGAATGGAGGCTCCTAGCTCAAGGTAGCTTGTCTCACCCAAGAGGTGGGAAGAGTTGTGAACAAAGTGGCGAACGGGTGCGTAAGGCGTGGGAATCTGCCGAACAGTTCGGGCTAAATCCCGAAGAAAGCTAGAAAGCGCTGTTTGATGAGCCTGCGTAGTATTAGGTAGTTGGTTAGGTAAAGGCTGACCAAGCCGATGATGCTTAGCTGGTCTTTTCGGACGATCAGCCACACCGGGACTGAGACACGGCCCGGACTCCCACGGGGGGCAGCAGTGGGGAATCTTGGACAATGGGCGCAAGCCTGATCCAGCAATATTGCGTGAGTGAAGAAGGGCAATTCCGCTCGTAAAGCTCTTTCGTCGAGTGCGCGATCATGACATGACTCGAGGAAGAAGCCCCGGCTAACTCCGTGCCAGCAGCCGCGGTAAAACGGGGGGGGCAAGTGTTCTTCGGAATGACTAGGCGTAAAGGGCACGTAGGCGGTTCATCGGGTTGAAAGTGAAAGTCGTCAAAAAGTGGCGGAATGCTTTCGAAACCACTGAACTTGAGTGAGACAGAGGAGAGTGGAATTTCGTGTGGAGGGGTGAAATCTACGGATCTACGAAGGAACGCCAAAAGCGAAGGCAGCTCTCTGGGTCTCTACCGACGCTGGTGTGCGAAAGCATGGGGAGCGAACGGGATTAGATACCCTGGTAGTCCATGCCGTAAACGATGAGTGTTCGCCCTTGGTCTATTCTGATCTGGGGCTCAGCTAACGCGTTAAACACTCCGCCTGGGGAGTACGGTCGCAAGACCGAAACTCAAAGGAATTGACGGGGGCCTGCACAAGCGGTGGAGCATGTG
>ChameleonLLK2_DN1697_c141_g1_i2
ATCTACACTCTTTCCCTCACGACGATCTTCCGATCTCCCCCAACACGGACCAAGGAGTCTGACATGTGTGCGAGTCAACGGGTGAGTAAACCTGTAAGGCGTAAGGAAGCTGATTGGCTGGATCCCTCGCGGGTGCACAGCCGACCGACCTTGATTTTCTGAGAAGGGTTCGAGTGTGAGCATGCCTGTCGGGACCCGAAAGATGGTGAACTATGCCTGAGCGGGGCGAAGCCAGAGGAAACTCTGGTGGAGGCCCGCAGCGATACTGACGTGCAAATCGTTCGTCTGACTTGGGTATAGGGGCGAAAGACTAATCGAACCATCTAGTAGCTGGTTCCCTCCGAAGTTTCCCTCAGGATAGCTGGAGCTCGGAAACGAGTTCTATCGGGTAAAGCCAATGATTAGAGGCATCGGGGACGCAACGTCCTCGACCTATTCTCAAACTTTAAATAGGTAGGACGGGGTGGCTGCTTTGCTGAGCCATCCCACGGAATCGAGAGCTCCAAGTGGGCCATTTTTGGTAAGCAGAACTGGCGATGCGGGATGAACCGGAAGCCGGGTTACGGTGCCCAACTGCGCGCTAACCTAGAACCCACAAAGGGTGTTGGTCGATTAAGACAGCAGGACGGTGGTCATGGAAGTCGAAATCCGCTAAGGAGTGTGTAACAACTCACCTGCCGAATGAACTAGCCCTGAAAATGGATGGCGCTCAAGCGTACTACCAATACCTCGCCGCTAGGGTAGAAACGATGCCCTAGCGAGTAGGCAGGCGTGGAGGCCCGTGACGAAGCCTTGGGGGTGACCCCGGGTAGAACGGCCTCTAGTGCAGATCTTGGTGGTAGTAGCAAATATTCAAATGAGAACTTTGAAGGCCGAAGAGGGGAAAGGTTCCATGTGAACGGCACTTGCACATGGGTTAGTCGATCCTAAGAGTCGGGGGAAACCCGTCTGATAGCGCTTATGCGCGAACTTCGAAAGGGGATCCGGTTAAAATTCCGGAACCGGGACGTGGCGGTTGACGGCAACGTTAGGGAGTCCGGAGACGTCGGCGGGAATTCCGGAAAGAGTTATCTTTTCTGTTTAACAGCCTGCCCACCCTGGAAACGGCTCAGCCGGAGGTAGGGTCCAGCGGCTGGAAGAGCACCGCACGTCGCGTGGTGTCCGGTGCATTCCCGGCGGCCCTTGAAAATCCGGAGGACCGAGTGCCGCTCACGCCCGGTCGTACTCATAACCGCATCAGGTCTCCAAGGTGAACAGCCTCTGGTCGATGGAACAATGTAGGCAAGGGAAGTCGGCAAAATGGATCCGTAACTTCGGGAAAAGGATTGGCTCTGAGGGCTGGGCTCGGGGGTCCCAGTTCCGAACCCGTCGACTGTTGGCGGGCTGCTTGAGCCGCTAACGTGGCGAGAGCGGACCGCCTCG
>ChameleonLLK2_DN2596_c0_g1_i1
AGGTTCTTCGCGTTGCATCGAATTAAACCACATGCTCCACCGCTTGTGCGGGCCCCCGTCAATTCCTTTGAGTTTCATTCTTGCGAACGTACTCCCCAGGCGGGATACTTAACGCGTTAGCTACAGCACTGCACGGGTCGATACGCACAGCGCCTAGTATCCATCGTTTACGGCTAGGACTACTGGGGTATCTAATCCCATTCGCTCCCCTAGCTTTCGTCTCTCAGTGTCAGTGTCGGCCCAGCAGAGTGCTTTCGCCGTTGGTGTTCTTTCCGATCTCTACGCATTTCACCGCTCCACCGGAAATTCCCTCTGCCCCTACCGTACTCAAGCTTGGTAGTTTCCACCGCCTGTCCAGGGTTGAGCCCTGGGATTTGACGGCGGACTTAAAAAGCCACCTACAGACGCTTTACGCCCAATCATTCCGGATAACGCTTGCATCCTCTGTATTACCGCGGCTGCTGGCACAGAGTTAGCCGATGCTTATTCCCCAGATACCGTCATTGCTTCTTCTCTGGGAAAAGAAGTTCAGGACCCGTAGGCCTTCTACCTCCACGCGGCATTGCTCCGTCAGGCTTTCGCCCATTGCGGAAAATTCCCCACTGCTGCCTCCCGTAGGAGTCTGGGCCGTGTCTCAGTCCCAGTGTGGCTGATCATCCTCTCGGACCAGCTACTGATCATCGCCTTGGTAAGCTATTGCCTCACCAACTAGCTAATCAGACGCGAGCCCCTCCTCGGGCGGATTCCTCCTTTTGCTCCTCAGCCTACGGGGTATTAGCAGCCGTTTCCAGCTGTTGTTCCCCTCCCAAGGGCAGGTTCTTACGCGTTACTCACCCGTCCGCCACTGGAAACACCACTTCCCGTCCGACTT
>ChameleonLLK2_DN919_c0_g1_i1
CCCCAGCCTGGTAGACAGCTGTGTTGACCCTGGACTTAATGAAGCACATGGACCAACACCAGCAGATGACATGGCTTCTCAAATCAACACAGACTGTGGAAACTTCACACTGGACTTCAAGCATCTTGCATTGTGTTCCTCTCCATTCTTCCTTCAGATTCTGGGTCCTTGGTTCCCAAATGAGATGCCAAAGTTGCTCTCATCAGAAAAGAGGACTTTGGACCACTGAGCAGCAGATTAGTTCTTTTTTTCTTTAGCCCAGGTAAGACACCTCTGATGTTGTTTGTTGTTCAGGAGCAGCTTGACAAGTGGAAAATGACATTCGAAGCCCATGTCCAGGATCCGTCTGTGTGTGGTGACTCTTGATGCGCTAACTCCAGCCTCAGTCCCCTCCTTGTGAAAGTCCCCAACACTTTTGAATGGCCTTTTCCTGGAGAGGACTGTCAGGAAAAGGCCATTCAAAAGTGTTGGGGACTTTCACAAGGAGGGGACTGAGGCTGGAGTTAGCGCATCAAGAGTCACCACACACAGACGGATCCTGGACATGGGCTTCGAATGTCATTTTCCACTTGTCAAGCTGCTCCTGAACAACAAACAACATCAGAGGTGTCTTACCTGGGCTAAAGAAAAAAAGAACTAATCTGCTGCTCAGTGGTCCAAAGTCCTCTTTTCTGATGAGAGCAACTTTGGCATCTCATTTGGGAACCAAGGACCCAGAATCTGAAGGAAGAATGGAGAGGAACATAATGCAAGATGCTTGAAGTCCAGTGTGAAGTTTCCACAGTCTGTGTTGATTTGAGAAGCCATGTCATCTGCTGGTGTT
>ChameleonLLK2_DN1906_c1_g1_i3
TGCCGTCGGGGGAAATGACGTACCCCAGGTACTCGAGGGACCGGTGGAAGAAGACACACTTCTCCAGCTTGGCGTAGAGCTGGTTTTCCCGCAGACGCTGGAGGACACGGCGAAGGTGCTGGAGGTGCTCCTCCCGGGTCCGGGAGTAGATCAGGATGTCGTCGAGGTAGATGATCACAAACCGATCGAGCATGTCCCGGAACACGTCGTTCATGAAATGCTGGAAGACGGCCGGGGCATTGGTTAGGCCAAAAGGCATCACGGTGTACTCATAATGTCCATACCGGGTGCCGAACGCCGTCTTCCATTCGTCCCCCTCCCGTATCCGGACCAGGTTGTACGCCCCCCGGAGGTCGAGCTTGGTGAAGACGGTGGCCTGCCGCAGCCGCTCCAGGATCTCAGAGATGAGCGGCAGCGGGTACCGGTTCCGGACCGTGATGGCATTCAGCCGGCGGTAGTCGCAACACAGGCGGAGGTCCCCCGTCTTCTTCTTTACAAACAGGACCGGGGCCAACGTGGGGGACGACGAGGGACGGATGAAGCCGCGGGCAAGATTCTTGTCCAGGAAGTCCCGGAGCGCCACCAGTTCGGGCTCCGACATGCTGTACAAACGGCCCACCGGGAGCGGCGCGTTGGGCACAAGGTCTATGGGACAGTCGTAGGGCCGGTGCGGGGGTAGGCGGTCCGCTTCCCGTTCGCTGAACACGTCCTCAAAGTCCGCCAGCTCCGGGGGCAAACGCTTCGTCGCGGCAGAGGCCGTCTGGCCGGCGCAGGCGTGGCGGACGTGGTCCACGCACTGCAGGCTGGAGAAAACGATGCAGTTCCGAGACCACGCCACCTGGGGGTCATGAGCTCGGAGCCAGGCGATGCCGAGCACCAGCGGGAGATGGAGGTTCGCGGTAACGTAGAACCGGATCACCTCCTCGTGCGTTCCGATGGTCAGGCGGAGCGGCCGGGTCATGGAGGTGATGGGGCCGGCGCGCAGCTCCCGGCCGTCGATGGTCTCCACCTGCAAGGGTGGGTCCACTGGATCCAAGGGAACCCCATGATGGGCCACGAAGGCCTGGTCGATGAAGTTGGTCGTGGCCCCAGAGTCCACCAGAGCATGAGCCGGGATCCCCTCGGCCCGTCCAGGCAGGAAGACGCAGGTGTCCAGGACCAGGTGCCGGGGCGGCCCCACGTCCTCGTCCGCTGTCTCCGGCAGTGGTTTGGTGCAGGCCCGGCCTAGGACCGCTCCAGGGCCGGGCCCACCCCGTTTCTTGACGGGGCGAGGCTTCCTTGGTGCTGCAGCTGAAGCGGTGGGCCGAGGCATCACTTCGGGCACTTCTGGCAAAGGGCACGGGCGGGGAGGATCGGGCGCGGG
>ChameleonLLK2_DN847_c1_g1_i3
CACGACGATCTTCCGATCTCCCCCTGGGTGTGGCTATACCCACAACCTGGTTGTGGCTAACTCTGTGGGTGTGGCTAACTCTGTGGTCATCCAGTTAAACTAATAGCAGGTGGGTGTGGTCAGACAAGTGGGTGTGGCCTGGGGAAATTTCCGCTACTGGTGCCCGGGCACCCGTGGGCACCTGTAGCAGCTCATCACTGAATGTTCCCCAGGTTTTCATGGCTTGTCTCCCAAGAATCAGTCACCTTTTTATTTCATGGCTGCAATCCCCATCTGCAGCAATCTTAGATCCTAAGAAAGTGAAGTCTGTCACTGCTTCTACTTCTTCCCCATTTATTTTCCAGGGACTGATCAGGCCTGTTTGCCATTATCTTGATTTTCTTGATATTGAGTCTCAGGCCAGCTTTTGCACTCTCTTCTTCGGACCTAAGCAGCAGCTTTAGCTCTTCCTCACTTTCTGTCATTAGGGTGGTATCATCTGCATATCTCAAACTGTTGATGTTTCTCCCAGCAATTGTGATTCCTCCATCCCTGCATTGTGCATTATGTGCATAAGTTGAATAAGCAGGGTGATAAAATGCAGCCATGTCTTACTCCTTTTCCTATACCAAACCATTCTGTCATTCCATATTCTGTCCTAACTGTTGTTTCTTGGTAATCAACAGCTGTCCCACCCCACCTAGGAAGTTACAAGAAGGAAGGGAACTTTTAACCCTATCCTGCCTGACATTTAGTCTTTCTGGCCCTTGATCTGTTATATCATAGGTGCAAGATAGAGGGGGAAAGGTTGGCTTCCAGACACCTTTGGGAAGACACCTGTAAGAACAGGGAGATTCCCATGACATAAACACATTCCATTCCCATGGAAGTCCAGGTGCTTTTCCATGAGGTAAATACATTCCATGGAGCATCAGGTATATTCCCATGATGTCATGAATTGCA
>ChameleonLLK2_DN1631_c0_g1_i1
TGGATGTGGTAGCCGTTTCTCAGGCTCCCTCTCCGGAATCGAACCCTGATTCCCCGTCACCCGTGGTCACCATGGTAGGCACAGCGACTACCATCGAAAGTTGATAGGGCAGACATTCGAATGCGTCGTCGCCGCCACGGGGGGCGTGCGATCGGCCCGAGGTTATCTAGAGTCACCAAAGCCGCCGGCGCCCGCCCCCCGGCCGGGGCCGGGAGGAGGCTGACCGGGTTGGTTTTGATCTGATAAATGCACGCATCCCCCCCGCGAAGGGGGTCAGCGCCCGTCGGCATGTATTAGCTCTAGAATTACCACAGTTATCCAAGTAGGAGAGGAGCGAGCGACCAAAGGAACCATAACTGATTTAATGAGCCATTCGCAGTTTCACTGTACCTGGTTGATCCTGCCAGTAGCATATGCTTGTCTCAAAGATTAAGCCATGCATGTCTAAGTACGCACGGCCGGTACAGTGAAACTGCGAATGGCTCATTAAATCAGTTATGGTTCCTTTGGTCGCTCGCTCCTCTCCTACTTGGATAACTGTGGTAATTCTAGAGCTAATACATGCCGACGGGCGCTGACCCCCTTCGCGGGGGGGATGCGTGCATTTATCAGATCAAAACCAACCCGGTCAGCCTCCTCCCGGCCCCGGCCGGGGGGCGGGCGCCGGCGGCTTTGGTGACTCTAGATAACCTCGGGCCGATCGCACGCCCCCCGTGGCGGCGACGACCCATTCGAACGTCTGCCCTATCAACTTTCGATGGTAGTCGCTGTGCCTACCATGGTGACCACGGGTGACGGGGAATCAGGGTTCGATTCCGGAGAGGGAGCCTGAGAAACGGCTACCACATCCAA
>ChameleonLLK2_DN362_c0_g1_i1
CTCCCCCTCTTCTCTCTTCACCATACCCGGTCTCACTCTCCGATCTCCCACCATATCCAGATTCAGGTCTCCGGCCATACTCAACCTCCGTTCTCCCACCATAGCCACCAGACTCCGATCTGCCACCGTAGCCACCAGATCCGTAACTCTGCTCAGGTCTCCGGCCATACTCCGTCTCCGTCGCTCCGCCGTACCCCGATTCTGGTCTCCTACCGTACTCAGACGGAGGCTGAGTACGGTAGGAGACCAGAATCGGGGTACGGCGGAGCGACGGAGACGGAGTATGGCCGGAGACCTGAGCAGAGTTACGGATCTGGTGGCTACGGTGGCAGATCGGAGTCTGGTGGCTATGGTGGGAGAACGGAGGTTGAGTATGGCCGGAGACCTGAATCTGGATATGGTGGGAGATCGGAGAGTGAGACCGGGTATGGTGAAGAGAGGAGCGAGTATGAGCGTAAGCCTAGCTATGGAAGGTCTGAGGAAGACGAAGGAGGCTACAGGCAGCCTAGCTATGGGAGATCTGAGGATCAGGTTGAGAGCTACATAAAGCCCAGCAGCTATGGAAGGTCTGAGGAAGAGGAAGGAAGTTACAGGAAGCCTAGCTATGGAAGGTCTGAGGAAGACGAAGGAGGCTACAGGCAGCCTAGCTATGGCCGTCGCAATGATGACGATAATGATGAAGAGCGCAGGAACCGTTCTGGTGATGATGAGGAAGGGAGCTATGGCCGCAAGAAATATGGTGGCAATGACTCTGATGATGATGAGGAGAAGAAGCAGCATCGTTACAAGCATCACCACCACCAGAGGCGCCGTGATGAAGATGATGACTAAAACCTTCTCTCAGTACTGG
>ChameleonLLK2_DN1241_c4_g2_i1
TTTTTTTTAATGATACGGCGACCACCGAGATCTACACTCTTTCCCTGCACGACGATCTTCCGATCTCCCCCTTGCTGGAACAGGCCACAGCCCATCCAGTCCAGCATTCTGTATCACACAGTGGCTCACCATTTGCTTTAGGGTGTTTCCAAGCAGATGCCTTCACCTGCTTAGGATTCCCTGGAAATGGCAGTGAGAGAGATCCTGCCTATCTCTCCAACCCAGTGGTTGTCTTTAGGTATCCATAATTATAGCCATTGATACCCTTCTTCTCCATGAACTTGTCTATTCCTTTCTTAAAGCTGTCAAGACTGACAGCTGTCACCACTTCTTCTGGCAGGGAGTTCCATAGACCAGTGATCCTCTGGGTGAAAAAGTACTTTCTCTTATTTGTTTGAGGTCTAGTACACAAAAGTTTCATGGAGTGTCCCCTAGTTCTAGTGTTGTGTGATAGGGAAAACAGTTTTTCCTTATCTACTTTGTCCACACCATGCATGATTTTATAAACTTCAATCAGGTCACCTCTTAGACGCCGTCGTTCAAGAGTGAAGAGGCCCAACCGTTGCAGCCTCAGATGATAAGGCAGGTGTTCCAGTCCCCTAATCATTCTGGTTGCCCTCCTCTGCACTTTTTCCAGCTCCATAATATCCTTCTGGAGGTATGGCGACCAGAACTGCACACAATACTCCAGATGGGGCCTCACCATAGATTTGTAAAGAGGCAAAATAACATTTGCTGACTTGTTTTCTATACCCTTCCTAATGATCGCAAGCATTGAGTTTGCTTTTTT
>ChameleonLLK2_DN1136_c1_g1_i1
CCAGCTCACGTTCCCTATTAGTGGGTGAACAATCCAACGCTTGGTGAATTCTGCTTCACAATGATAGGAAGAGCCGACATCGAAGGATCAAAAAGCGACGTCGCTATGAACGCTTGGCCGCCACAAGCCAGTTATCCCTGTGGTAACTTTTCTGACACCTCCTGCTTAAAACCCCAAAGGTCAGAAGGATCGTGAGGCCCCGCTTTCACGGTCTGTATTCGTACTGAAAATCAAGATCAAGCGAGCTTTTGCCCTTCTGCTCCACGGGAGGTTTCTGTCCTCCCTGAGCTCGCCTTAGGACACCTGCGTTACCGTTTGACAGGTGTACCGCCCCAGTCAAACTCCCCACCTGGCACTGTCCCCGGAGCGGGTCGCGCCCGGCCGGCGCGCGGCCGGGCGCTTGGCGCCAGAAGCGAGAGCCCCTCGGGGCTCGCCCCCCCGCCTCACCGGGTCAGTGAAATACCACTACTCTGATCGTTTTTTCACTGACCCGGTGAGGCGGGGGGGCGAGCCCCGAGGGGCTCTCGCTTCTGGCGCCAAGCGCCCGGCCGCGCGCCGGCCGGGCGCGACCCGCTCCGGGGACAGTGCCAGGTGGGGAGTTTGACTGGGGCGGTACACCTGTCAAACGGTAACGCAGGTGTCCTAAGGCGAGCTCAGGGAGGACAGAAACCTCCCGTGGAGCAGAAGGGCAAAAGCTCGCTTGATCTTGATTTTCAGTACGAATACAGACCGTGAAAGCGGGGCCTCACGATCCTTCTGACCTTTTGGGTTTTAAGCAGGAGGTGTCAGAAAAGTTACCACAGGGATAACTGGCTTGTGGCGGCCAAGCGTTCATAGCGACGTCGCTTTTTGATCCTTCGATGTCGGCTCTTCCTATCATTGCGAAGCAGAATTCACCAAGTGTTGGATTGTTCACCCACCAATAGGGAACGTGAGCTGGGTTT
>ChameleonLLK2_DN2285_c1_g1_i2
CCGGGCGGACTGCGCGGACCCCACCCGTTTACCTCTTAACGGTTTCACGCCCTCTTGAACTCTCTCTTCAAAGTTCTTTTCAACTTTCCCTTACGGTACTTGTTGACTATCGGTCTCGTGCCGGTATTTAGCCTTAGATGGAGTTTACCACCCGCTTTGGGCTGCATTCCCAAGCAACCCGACTCCGGGAAGACCCGGGCCCGGCGCGCCGGGGGCCGCTACCGGCCTCACACCGTCCACGGGCTGGGCCTCGATCAGAAGGACTTGGGCCCCCCACGAGCGGCGCCGGGGAGTGGGTCTTCCGTACGCCACATGTCCCGCGCCCCACCGCGGGGCGGGGATTCGGCGCTGGGCTCTTCCCTGTTCACTCGCCGTTACTGAGGGAATCCTGGTTAGTTTCTTTTCCTCCGCTGACTAATATGCTTAAATTCAGCGGGTCGCGACCTCAGATCAGACGTGGCGACCCGCTGAATTTAAGCATATTAGTCAGCGGAGGAAAAGAAACTAACCAGGATTCCCTCAGTAACGGCGAGTGAACAGGGAAGAGCCCAGCGCCGAATCCCCGCCCCGCGGTGGGGCGCGGGACATGTGGCGTACGGAAGACCCACTCCCCGGCGCCGCTCGTGGGGGGCCCAAGTCCTTCTGATCGAGGCCCAGCCCGTGGACGGTGTGAGGCCGGTAGCGGCCCCCGGCGCGCCGGGCCCGGGTCTTCCCGGAGTCGGGTTGCTTGGGAATGCAGCCCAAAGCGGGTGGTAAACTCCATCTAAGGCTAAATACCGGCACGAGACCGATAGTCAACAAGTACCGTAAGGGAAAGTTGAAAAGAACTTTGAAGAGAGAGTTCAAGAGGGCGTGAAACCGTTAAGAGGTAAACGGGTGGGGTCCGCGCAGTCCGCCCGGAGGATTCAACCCGGCGGCGGGCCCGGCCGTGCCGGCGGCCCGGCGGATCTTTCCCGCTCCCCGTTCCTCCCGACCCCTCCACCCGCCCTCCCCCCG
>ChameleonLLK2_DN1502_c0_g1_i1
GACCCAAACCCCTGAGGGAGATTGTCAGTTGGAGACTGTTGTAAAGGAGGCATCCAAGAAGGGAAGCCTAATCTTAATGGGGGACTTTAACTACCCTCACATAGACTGGGTGAACTGTTGTTCAGCACATGATAAAGAGATAAAGTTCCTAGATATGCTAAATGATTGTTCCCTGGAACAGATGGTTGAAGACCCAACTAGAGGTACAAGAATCCTTGACTTGATCCTGAGTAATACTCAGGATCTGGTGCAAGATGTTAAAGTGACTGATCCAATAGGGAACAGTGACCACAACTCAATTATGTTTAACTTAATCATAGATCGCAAATCACTGATAAAATCTAACACAGAGACCCTAAATTTTCAAAGAGGAAATTTCCCAAAGATGAGGAAACTAGTTAAAAAGAAGTTGAAAGGGAAAATTGAGAGAGTCCAAACACTCCAAGAGGCATGGAGGCTGCTCACCAAAACATTAACTGAGGCCCAATTGAAATGCATACCCAAAAGGAAAAAAGGCACAGCCAGGTCCAAGAGGACTCCAATGTGGCTTACAGGAGCTGTTCAGAAAGTGATCAAAAGCAAGAAAAGCTCATTTAAAAGATGGAAGGCTTGTCCAAATGAGGACAGCAAGCGGAAACATAAATTCTGGCAGAACAAATGCAAGGCAACAATCAGGAAAGCAAAGCAAGAATTTGAGGAGCGTCTAGCTAAGAACACTGAGAGAAGTAACAAAGACTTCTTTAAGTACATTAGAAGTAAGAACCCAGCTAGGAAGGCCATTGGACCATTAGATGACAATGGAAGGGTAGGGGCTATTACGGAAGAAACAGAGATTGCAGAGAGACTCAATGAATTCTTTGCTTCAGTATTCACTGAAGAAGATAGAGACCATATGCCCAAAACAGAGCCTATCTTCCTAGGGAAGGAAGCTGAAGAACTGAGTCAGATAGAAATAACCAGGGGAGAT
>ChameleonLLK2_DN1502_c0_g2_i1
CTCCCTGGTTATTTCTATCTGACTCAGTTCTTCAGTTTCCTCCCCTAGGAAGATAGGCTCTGTTTTGGGCATATGGTCTCTATCTTCTTCAGTGAATACTGAAGCAAAGAATTCATTGAGTCTCTCTGCAATCTCTGTTTCTTCCGTAATAGCCCCTACCCTTCCATTGTCATCTAATGGTCCAATGGCCTTCCTAGCTGGGTTCTTACTTCTAATGTACTTAAAGAAGTCTTTGTTACTTCTCTCAGTGTTCTTAGCTAGACGCTCCTCAAATTCTTGCTTTGCTTTCCTGATTGTTGCCTTGCATTTGTTCTGCCAGAATTTATGTTTCCGCTTGCTGTCCTCATTTGGACAAGCCTTCCATCTTTTAAATGAGCTTTTCTTGCTTTTGATCACTTTCTGAACAGCTCCTGTAAGCCACATTGGAGTCCTCTTGGACCTGGCTGTGCCTTTTTTCCTTTTGGGTATGCATTTCAATTGGGCCTCAGTTAATGTTTTGGTGAGCAGCCTCCATGCCTCTTGGAGTGTTTGGACTCTCTCAGTTTTCCCTTTCAACTTCTTTTTAACTAGTTTCCTCATCTTTGGGAAATTTCCTCTTTGAAAATTTAGGGTCTCTGTGTTAGATTTTATCAGTGATTTGCGATCTATGATTAAGTTAAACATAATTGAGTTGTGGTCACTGTTCCCTATTGGATCAGTCACTTTAACATCTTGCACCAGATCCTGAGTATTACTCAGGATCAAGTCAAGGATTCTTGTACCTCTAGTTGGGTCTTCAACCATCTGTTCCAGGGAACAATCATTTAGCATATCTAGGAACTTTATCTCTTTATCATGTGCTGAACAACAGTTCACCCAGTCTATGTGAGGGTAGTTAAAGTCCCCCATTAAGATTAGGCTTCCCTTCTTGGATGCCTCCTTTACAACAGTCTCCAACTGACAATCTCCCTCAGGGGTTTGGGTCGGAGGCCGATAATATATGCCTACTGTTAGACCATCCTTGTGGCCTGGTACCCTTACCCACAGAGTTTCTAATGATGACTCTAAATCACCTAGGTATTCCAATTCGTATGCTTTTATCACTTCCTTGACATACAAGGCTACACCACCTCCTGTTTGCCCCTTCCTATCTTTTCTGTACAATTTGTAGCCTGGGATAACTGTATCCCATTGGTTATCATCCGTCCACCAGGTTTCAGTGATGCCAATAATATCAATATTTTTATCTATTGCTAAGTATTCCAACTCCCC
>ChameleonLLK2_DN1241_c4_g1_i2
GACTGGAAGGTAGCAAATGTAACACCAATTTTCAAAAAAGGATCCAGAGGTGATCCAGGAAATTACCGACCGGTCAGTTTGACATGTGTCCCAGGTAAAGTGATGGAAACCATCTTAAAAGATAAAATTAATAGGCACATAGAAGAGAAGGCGCTCCTGAAGGAGACCCAACATGGCTTTTGCAAGGGCAAATCATGCCTTACTAATCTGTTGGAATTTTTTGAGAGTGTCAACAAGCATGTGGATGCGGGAGATCCAGTTGACATTGTTTATCTGGACTTTCAGAAGGCTTTTGACAAGGTCCCGCACCAAAGGCTCTTGAATAAACTTGCCAGTCATGGAATAAAAGGACAGGTCTTGTCCTGGATTAGCAACTGGCTAAAAGACAGGAAACAGAGGGTAGCACTAAATGGACGCTTCTCCAAGTGGAGGGAAGTAAAGAGTGGGGTCCCCCAAGGTTCAGTACTGGGACCCCTGCTTTTCAATCTCTTCATAAATGATCTAGAAGTAGGAGTAAATAGTGAGGTAGCCAAATTTGCTGATGACACTAAATTGTACAGGGTAGTAAAAACCGTGAGAGATTGTGAGGAGCTCCAGAGGGATCTCTTGACGCTGGGGGAGTGGGCAAACCAGTGGCAAATGAGCTTTAATATAGGTAAGTGCAGAGTGATGCACATTGGGGCAAAAAACCCAAATTACATTTATAAACTGATGGGATCTGAACTCTCTGCAACAGACCAGGAAAGGGACCTTGGTGTCCTGGTGGACAGCTCAATGAAGGTGTCAACCCAGTGTGCCTCAGCAGTGAAAAAAGCAAACTCAATGCTTGCGATCATTAGGAAGGGTATAGAAAACAAGTCAGCAAATGTTATTTTGCCTCTTTACAAATCTATGGTGAGGCCCCATCTGGAGTATTGTGTGCAGTTCTGGTCGCCATACCTCCAGAAGGATATTATGGAGCTGGAAAAAGTGCAGAGGAGGGCAACCAGAATGATTAGGGGACTGGAACACCTGCCTTATCATCTGAGGCTGCAACGGTTGGGCCTCTTCACTCTTGAACGACGGCGTCTAAGAGGTGACCTGATTGAAGTTTATAAAATCATGCATGGTGTGGACAAAGTAGATAAGGAAAAACTGTTTTCCCTATCACACAACACTAGAACTAGGGGACACTCCATGAAACTTTTGTGTACTAGACCTCAAACAAATAAGAGAAAGTACTTTTTCACCCAGAGGATCACTGGTCTATGGAACTCCCTGCCAGAAGAAGTGGTGACAGCTGTCAGTCTTGACAGCTTTAAGAAAGGAATAGACAAGTTCATGGAGAAGAAGGGTATCAATGGCTATAATTATGGATACCTAAAGACAACCACTGGGTTGGAGAGATAGGCAGGATCTCTCTCACTGCCATTTCCAGGGAATCCTAAGCAGGTGAAGGCATCTGCTTGGAAACACCCTAAAGCAAATGGTGAGCCACTGTGTGATACAGAATGCTGGACTGGATGGGCTGTGGCCTGTTCCAGCAAGGCTGTTCTTATGTTCTTATGTTAGTGTCTGGCCCGTTTGGAGAGCACAACAG
>ChameleonLLK2_DN1241_c4_g3_i1
CACTGGTTTGCCCACTCCCCCAGCGTCAAGAGATCCCTCTGGAGCTCCTCACAATCTCTCACGGTTTTTACTACCCTGTACAATTTAGTGTCATCAGCAAATTTGGCTACCCCACTATTTACTCCTACTTCTAGATCATTTATGAAGAGATTGAAAAGCAGGGGTCCCAGTACTGAACCTTGGGGGACCCCACTCTTTACTTCCCTCCACTTGGAGAAGCGTCCATTTAGTGCTACCCTCTGTTTCCTGTCTTTTAGCCAGTTGCTAATCCAGGACAAGACCTGTCCTTTTATTCCATGACTGGCAAGTTTATTCAAGAGCCTTTGGTGCGGGACCTTGTCAAAAGCCTTCTGAAAGTCCAGATAAACAATGTCAACTGGATCTCCCGCATCCACATGCTTGTTGACACTCTCAAAAAATTCCAACAGATTAGTGAGGCATGATTTGCCCTTGCAAAAGCCATGTTGGGTCTCCTTCAGGAGCGCCTTCTCTTCTATGTGCCTATTAATTTTATCTTTTAAGATGGTTTCCATCACTTTACCTGGGACACATGTCAAACTGACCGGTCGGTAATTTCCTGGATCACCTCTGGATCCTTTTTTGAAAATTGGTGTTACATTTGCTACCTTCCAGTCATCAGGCACAAAGCCTGATTTGAGGGAAAGATTGTATATTTTAGCTAGAAGGTCAGCAATTTCATCCTTAAGTTCCTTGAGAACTCGTGGATGGATGCCCTCTGGTCCCGGTGATTTGTTACCATTTAGTTTAACAAGACATGCAAGGACCTCCTCCCTGGTTATTTCTATCTGACTCAGTTCTTCAGTTTCCTCCCCAAAACAGAGCCTATCTTCCTAGGGGAGGAAACTGAAGAACTGAGTCAGATAGAAATAACCAGGGAGGAGGTCCTTGCATGTCTTGTTAAACTAAATGGTAACAAATCACCAGGACCAGAGGGCATCCATCCACGAGTTCTCAAGGAACTTAAGGATGAAATTGCTGACCTTCTAGCTAAAATATACAATCTTTCCCTCAAATCAGGCTTTGTGCCTGATGACTGGAAGGTAGCAAATGTAACACCAATTTTCAAAAAAGGATCCAGAGGTGATCCAGGAAATTACCGACCGGTCAGTTTGACATGTGTCCCAGGTAAAGTGATGGAAACCATCTTAAAAGATAAAATTAATAGGCACATAGAAGAGAAGG
>ChameleonLLK2_DN996_c0_g1_i1
CCCTCGGGCACCTGGGTGGCGGCCAGGGAGGCCGGGGGCAGCACCGACCGCGGTGGCAGGGGCTCCTCGTCAACCTGGTATTCCGGCTTCCGGGACAAGGCGTCGGCTTGACAGTTCTGGCTGCTAGGGATGTAGGTCACCCGGAAGTCGAACCTACTGAAAAACAGGGACCACCGGACCTGACGCTGGTTCAAGTGACGGGCCGTGGACAGGTACTCCAGGTTGCGATGGTCCGTCCGAACTTCGACCTGGTGCCGGGCCCCCTCCAGGTGGTGCCGCCAGGCCGTGAACGCCGCCTTGATGGCCAACAGCTCCTTTTCCCAGATGGTATAATTTCTCTCAGACGGGGTCAGCTTCCGGGAGAAATAGGCGCAAGGGAGCAGGATGGCACCATCCGCGGGGGCCTGCAGGAGCACCGCCCCAACCGCCACGTCGGAAGCGTCCGTCTCCACCACGAAGGGGCGGCTGGGGTCGGGGTGGCGCAGGATGGGCTCTGTGGTGAAGGCCCGCTTCAGAGTCTCGAAGGCCTGCTGCTGCACAGGGCCCCAGGAAAACGGGACCGCCTTCCGCAGGAGTTGCGTGATGGGGGCCGTCAGCGACGCATAGCCAGGGATGAAGTTCCGGTAGTAATTGGCAAACCCCAGGAAACGCTGGACGTCTTTCACCCGACGGGGCGTCTCCCAGCTCACCACCGCTTCCACCTTCTGCGGGTCCATTGCTGTGCCGTCGGGGGAAATGACGTACCCCAGGTACTCGAGGGACCGCTGGAAGAAGAC
>ChameleonLLK2_DN2455_c0_g1_i1
CCGCCCTCGCCCTTTGCTGGAAGTGCCCGAAGTGATGCCTCGGCCCACCGCTTCAGCTGCAGCACCAAGGAAGCCTCGCCCCGTCAAGAAACGGGGTGGGCCCGGCCCTGGAGCGGTCCTAGGCCGGGCCTGCACCAAACCACTGCCGGAGACAGCGGACGAGGACGTGGGGCCGCCCCGGCACCTGGTCCTGGACACCTGCGTCTTCCTGCCTGGACGGGCCGAGGGGATCCCGGCTCATGCTCTGGTGGACTCTGGGGCCACGACCAACTTCATCGACCAGGCCTTCGTGGCCCATCATGGGGTTCCCTTGGATCCAGTGGACCCACCCTTGCAGGTGGAGACCATCGACGGCCGGGAGCTGCGCGCCGGCCCCATCACCTCCATGACCCGGCCGCTCCGCCTGACCATCGGAACGCACGAGGAGGTGATCCGGTTCTACGTTACCGCGAACCTCCATCTCCCGCTGGTGCTCGGCATCGCCTGGCTCCGAGCTCATGACCCCCAGGTGGCGTGGTCTCGGAACTGCATCGTTTTCTCCAGCCTGCAGTGCGTGGACCACGTCCGCCACGCCTGCGCCGGCCAGACGGCCTCTGCCGCGACGAAGCGTTTGCCCCCGGAGCTGGCGGACTTTGAGGACGTGTTCAGCGAACGGGAAGCGGACCGCCTACCCCCGCACCGGCCCTACGACTGTCCCATAGACCTTGTGCCCAACGCGCCGCTCCCGGTGGGCCGTTTGTACAGCATGTCAGAGCCCGAACTGGCGGCGCTCCGGGACTTCCTGGACAAGAATCTTGCCTGCGGCTTCATCCGCCCCTCGTCGTCCCCCATGCTGGCCCCGGTCCTGTTCGTGAAGAAGAAGACGGGGGACCTCCGCCTGTGTTGCGACTACCGCCGGCTGAATGCCATCACGATCCGGAACCGGTACCCGCTGCCGCTCATCTCTGAGATCCTGGAGCGGCTGCGGCAGGCCACCGTCTTCACCAAGCTCGACCTCCGGGGGGCGTACAACCTGGTCCGGATACGGGAGGGGGACGAATGGAAGACGGCGTTCGGCACCCGGTACGGGCATTATGAATACACCGTGATGCCGTTTGGCCTGACCAATGCCCCGGCCGTCTTCCAGCATTTCATGAACGACGTGTTCCGGGACATGCTCGACCGGTTCGTGATCATCTACCTCGACGACATCCTGATCTACTCCCGGACCCGGGAGGAGCACCTCCAGCACCTTCGCCGTGTCCTCCAGCGTCTGCGGGAAAACCAGCTCTACGCCAAGCTGGAGAAGTGTGTCTTCTTCCAGCGGTCCCTCGAGTACCTGGGGTACGTCATTTCCCCCGACGGCACAGCAATGGACCCGCAGAAGGTGGAAGCGGTGGTGAGCTGGGAGACGCCCCGTCGGGTGAAAGACGTCCAGCGTTTCCTGGGGTTTGCCAATTACTACCGGAACTTCATCCCTGGCTATGCGTCGCTGACGGCCCCCATCACGCAACTCCTGCGGAAGGCGGTCCCGTTTTCCTGGGGCCCTGTGCAGCAACAGGCCTTCGAGACTCTGAAGCGGGCCTTCACCACAGAGCCCATCCTGCGACACCCCGACCCCAGCCGCCCCTTCGTGGTGGAGACGGACGCTTCCGACGTGGCGGTTGGGGCGGTGCTCCTGCAGGCCCCCGCGGATGGTGCCATCCTGCTCCCTTGCGCCTATTTCTCCCGGAAGCTGACCCCGTCTGAGAGAAATTATACCATCTGGGAAAAGGAGCTGTTGGCCATCAAGGCGGCGTTCACGGCCTGGCGGCACCACCTGGAGGGGGCCCGGCACCAGGTCGAAGTTCGGACGGACCATCGCAACCTGGAGTACCTGTCCACGGCCCGTCACTTGAACCAGCGTCAGGTCCGGTGGTCCCTGTTTTTCAGTAGGTTCGACTTCCGGGTGACCTACATCCCTAGCAGCCAGAACTGTCAAGCCGACGCCTTGTCCCGGAAGCCGGAATACCAGGTTGACGAGGAGCCCCTGCCACCGCGGTCGGTGCTGCCCCCGGCCTCCCTGGCCGCCACCCAGGTGCCCGTCGACCTGCGGGCACGGGTGCGCGAGGCGCAGCGCGACGATCCCTGGGCCCAGGAGCGGAAGGCGGAGGTGGGTCCCGATTCCCCTTGGACTTGCGACGACGGGCTCCTGTACCACCAGGGACGTTTGTACATACCCTCGGGCCCGCTCCGGGCCCTCGTCTTGGCTCAGTGCCATGACAGCCCGGCAGCGGGGCACTTCGGCTTCTGCAAAACCCTCCACCTGGTGCTGCGGTCTTTCTGGTGGCCCCGGGTGCGACACGACGTGCATGCCTATGTAACCTCATGCGTGCCGTGCCGTCAGGCAAAGCACCTCACGGGCGCGCCCCCCGGTCTGCTCCAGCCCCTGCCGACACCGGACCGGCCGTGGGGTGCCATCTCGATGGACTTCCTGACGGACCTGCCGCCGTCCTCGGGCTCTACCACGGTGCTGGTGGTCGTGGACATGCTGACCAAGATGGCCCACTTCATCCCATGCCGGGGTCT
>ChameleonLLK2_DN654_c0_g1_i1
CACAAAAAAGGAATAATTAAAAAAAAACAGTAACAGGCAAAAACATACAGACATGTAAGTAAAATGCTATTAGTCACAGTAAACCAATAACCACAATTTACCTACCCCTCCAGGTTCAAAAATGCCACGAAGAGGGCGTGGAACCTTGGCCCGCTCAACCAGCCAAGCTCGAGCAATGAAAAGAAGACACAATGAAGAGACACAACAGGAAAGAACAGAAAGGCTTAACAAAAAACGTGCACAAGCAACAACAAGCAGAAACAATGAAACAACGGAAGCCAGGGAGCAACGACTACAACAACGCAGAGAAGAACGCCAAAAAACAAGACAACATGAAACACTAACAAGAGAAGAACAAAGAATACGACAAGACACACAGAACACAGCACAAAGAAGGACACGCAACAAAGAGCGCATATCAATTGCTAACTGCGCTTTCAACTACAACCCAGAAACTGACTACTACACAGAAACAGAATGTAATCAAGCAAAAATGAACACCATCTGCACCTTCTGCAAGGCAAAGAGATTTCAAAAGGAACCCCCAGGCATATGCTGCGCCAAAGGAAAAGTAAACATTGACATCATACAGCCACCAGAAGAACTACAACACTACACTACAGGAGACACCCCAGAATCAAAGCACTTCATCAAATGCATTCGACAGTACAATGCATGCTTCAACATGACATCATTTGGAGCAACAAACATTGTACAACGACACGGATTCCAAACGACATTTACTGTGCAGGGCCAGATATATCACCAGATTGGACCCATGCTACAAGAACCGGAGGAACCGCCCAAATTCTTACAACTATACTTTGTGGGAGATGAAGCCACAGAAGTACAACAACGATGCCAGACAATAGAAGGGACAAGGCCAGGAATTGTGC
>ChameleonLLK2_DN463_c0_g1_i1
GGCAAGGGTACTAAAAGAGTGCAAATTAATTGTCTGGGATGAATGTACCATGGCACACAAAAAATCACTGGAGGCACTAAACACAACCATGAAAGACATCAGAGAAAACCAAAACATCATGGGAGGAGCAACACTACTACTCTGCGGTGACTTCAGACAAACTCTCCCAATCATCCCAAAATCCACACCGGCAGATGAAATCAACGCATGCCTCAAACAATCCGTACTATGGCAACGGGTCAACACAATAACATTGACCACAAACATGCGAATACAAAATAACCCTCAAGCGAAAGCATTCGCAAACACACTACTACAAATTGGAAACGGTGACTTCCCACAAGATGAATCTGGAGAAATCACCTTTCCAGAAGACTTCTGCAAAAACATGGAGACACCACAAGAACTCATAAACTCTGTATATCCGGACATTGTTCTAAACTACCTAAATTCAGATTGGATAAAGGAAAGAGCAATTTTAGCAGCAAAAAATGATACAGTACTCCACATCAACAACACGATTCTGGAAGAAATACCAGGAAACACTGAAGAATATCACTCCATAGACACAGTAGCAGAAGAGGACGATGCAGTACATTTCCCAACAGAATTCCTGAACTCACTAACTCCTCCTGGAATGCCACCACATTGCCTGAAACTAAAAGTTGGTGCACCAATAATTCTACTACGCAACCTGGATCCACCAAAACTATGCAACGGAACACGTCTGTGCATTAAAACAATGCTAACAAACATCATTGAAGCAACAATAATCACAGGCAAGGGCAA
>ChameleonLLK2_DN1648_c0_g1_i2
GATCTTCCGATCTCCCCCCCCACCAGCTTGTCTAGCTCCGCCTCAATTTTCTCTTTAAGGGCAAAGGGCACCCTCCTCGGCTTCATGCGGATGGGTCGGACAGACGCATCCATGTCAAACGCTACAGGGGGCCCCTTATACAACCCCAACCCCGGGAGGAACACCTCAGGAAACCGCCCACATACCTCAGCGATCGGGTCGGACCCCACGGCATGCACTCCCGTGAAGGCGATCACGATTCCCAATGGCTGGAACCACTGCACCCCCAGCAGGTTGTTTCGGCCCGTCTTCACGACCACCAAAGGTAGCTGGGCGTCCCGGTTCTGGAACTGGACCCGGAACGTCCCGATGCCCAGGACAGGAATGTTCTGGCCTTGCACATCCCGCAAGGCCACGTGCAGAGCTTTAAGCCGCGGCCGGTGCTCCGGTGGAATCTGTAGGAATGTCTTTTGGGAGATGATGGAGTATGATGATCCCGAGTCGATCTCCATCTTGACCGGGACTCCTTGCAACGCCACGGTCATGAAGAACCCCTTCGTGACATTGCTCACTGTTGTCACGTTCACTGTGGCGTCCGATGTCCACGCGACGGACCGTCCCCGGCGCTGGCGGCGGTCTTCCCCCTCCGGTTCTTCGTGTCTCCGGCGGCAGACACGCGCGATGTGCCCCTTTCTGCTGCACTGATGGCAGTCCGCATTCCGGAACGGGCACTTGGCTCTGAGGTGCTTACCTCCGCACCCAACGCAGGCCTCGAGGCGCTTTCCCCCAGCGTCGCGAGCCTTGTCTGTGGTCCTCCTTTGCACCTTCTGGATCTCCTCACCGTCGTCCTCTTCTTCGGAGAGTTCCGTGTCGGAGGGGAACTGTGGCGGCAAAACCCTTTCTTTCCTAGCAGACTGCTTCTTGACA
>ChameleonLLK2_DN529_c0_g1_i1
TCCTGAATGCTGCTGTGCCTCCGTGCCTTATTGGTGTAAGGGTCTGGATAGACCTCCCTCGGCCCAGCTGTTCCCCACATCTGGTGACCCCCTGACGTGATATCGCCAGGTACCGGCCTCGCCTGCTCACAGACGGAAAAGTCTAGGTGCACCTCTTCAGCATTTCGCTTCAGCGTTTTGCTCCCAGATCGTGAGTATGGGGGGAGAGCTCTCAGTAGCACGGAAGCTACGTGTAAGGGAGCTCAATAAACTCATCAAGCAGGACGGACTTCCAGCAGTAACGTTAAGTAGTTTAGAAAGTTTCCTGAAAGAGGTGGCATGCCAATGTCCTTGGTCTCCTGAAACGGGATCCTTGGACAGGAAAGATTGGCAGCATGTGGGGACTCAGCTGTTCGAGGCGCCGCGAGCAGCGGTTCCCCATTTGCTCCTATGGCAGCGATGTTCAGAGGCAGTGGGAAGGTTGGTACCTGAGGCATCTCCCACTGTCTCTCCTCTTATCGTCAAAACACCACCTCCACCCTACCCTAAACTTGTACCACTTGTGTTGCCACCCACACCTTCTGCACCCCAGACCCCCCAAGTAACTTTGAAGCGAGAGGGAGTTTTTCCTACTCATCTGGGGTGCTTCCAAGCCTATGGCCAGTCACAGGAGGAAGAAAATCTCCTGCTTGTAAAAGAATTTCCCTGTTTCGATTACTCAAAAGGAGGATAGAAATTTCATTTGTTAAAATAGCTCTCCAGGCTTGACCTGGAGGAGGGGAATGCCTTAGGCATGTCCACTGAAGTGTAGAACCAT
>ChameleonLLK2_DN993_c0_g1_i1
CAAATGACGGAAAAGTGGAGGACATTGGAGCATTGGTAATTCTGCCAGCAACCTTCACAGGAAGCCCACGCCACATGCACGAATACACCCAAGATGCAATGACATACGTAAGAACACATGGCAGACCAGACCTCTTCATAACATTCACATGTAATCCAGCATGGACACTCATCAAGGACAATCTAAGGCCACACCAGACACCAACAGAACGCCATGATATCGTGGCCAGGGTGTTCAAACAAAAACAAACCCAACTAATACACCTCATCACAACAAAACACATCTTTGGAACGGTCAACTGCTGGATGTACACCATCGAATGGCAAAAGAGAGGACTCCCACACTCCCACAATCTCATCTGGCTAAAAAACAAAATACAGCCAGCAGACATTGATAAGATTATCTCTGCAGAGCTACCGGATCCACAGGGTGACCCACAACTTTACACAATGGTGAAAAAACACATGCTGCATGGACCATGCGGCCAGATCAACACAGCATCCCCATGCATGAAGGAGGGCAAGTGCACCAAACGGTACCCGAGACCACTACTTAAAGAGACACAAACTGGACAAGATGGCTACCCAAAATACAGAAGGAGGAGCGTGGAGGATGGAGGACACACAGCAAATATTACACTACGCACAAAAGAAACTTTCACAGCAGACAACACCTGGATTGTGCCATACTCACCACTACTGACCAAAACCTTCAACGCACACATCAATGTGGAGTACTGCAACAGTGTGAAATCAATCAAATACATCTGCAAGTACATCAACAAAGGACATGACATGGCAGTGTATGAAGTACGAAAAACACACTCAGCAGATGAGATTGCACAGTACCAATCAGGAAGGTACATCAGCAGCAATGAAGCAATATGGAGAATACTGGGATTTCACATACATGAACGGCACCCACCAGTACAACACCTAGCAGTACATCTGGAAAATGGACAGCGGGTATACTTCACCCCAGACACAGCGGAAGAAAAAGCACAAGCACCAACAGACACAACACTAACAGCTTTCTTTAAACTATGCCAAAGAGATGAATTTGCCAAAACACTCCTATACCACGAAGTACCAAAATATTACACATGGAATACAAGCAAAAAAACAATTCTGCCGCAGAAAGATTGGAACACAAGT
>ChameleonLLK2_DN1760_c0_g1_i2
CATGCAGGCCGGAAACGGTTGAAGAGCCCGGGGAAGGTAGACCCTCTCCCGGGCTCTTCAACCGTTTCCGGCCTGCATGGCCGCCATTGCTGCCTTCAAGAAGTGCACGGGCTGCGGAGCAAAGGTACCCAGCACAGACGGCCACGACCGCTGCCTCTACTGCTTAGGTGAGGGCCACCCGGTTCACTCCTGCGTCGCCTGCCGCCAGTTCTCCAAGGCCGCGCAGAAGAACCGCAAGAACCGTCTCCAGGCCCACCTGATGGCGTCCGCCCTGCAGCCACGTGCGTCGCCCAGCACCCCGCCGCGACCTTCGGCCTCCACTTCCTCGGATCTCCCACCGCCTCCACCTACGCCGGAGATGCCCAGGAAGAAAAAGAAGAAGGAGGACAAACGCGAGGGTAAGAAGGGGACCCATCGCCACTCTTCCCTCCCGCCGCCAACGCCCAGGTCTGGCCGCCCGTCGCCCTCACCACCACGCTCGGTGCTCTCGGCGCCCGCGCTACCCGGCCCTTCTCGGCCAGCCTCCCCAGCGTCTGCCCGAGGCCGCAGCCACCAGACCTCGCCGGAAGCCTCACCCCCAGCACCACCACCCAGGGGGGCGTCTCTTCTGCAGGATCGGCGACAGAGGGCTTCGCACGCCGAGACGGTCCCAGTCCACGCTCTCCATCATGGCCCGGAGCAGCGGTTGGAGAGCGTGGACTGGGACCGTCTCGGCGTGCGAAGCCCTCTGTCGCCGATCCTGCAGAAGAGACGCCCCCCTGGGAGGTGGTGCTGGGGGTGAGGTCTCCAGCGAGGTGTGGTGGCTGAGG
>ChameleonLLK2_DN2094_c0_g1_i1
GATAGTGGTCTGACCATGGCACAGGTATAATGTCTAGACTCTGTAAACTCAGACCACTCTGCCACTGCTCCAAGAAGAAAACCAGATCCGGCGTGCAGCCACTACCTCTGGTTGGGCCCTGAATTACCTGAGCCAGGCCCATGGCTGCCATGGTAGCCACGAACTCCTGTGCCACCTCAGAGCCAACCCCCAGCGAAGGCAAATTGAAGTCCCCCAGGACCGTCAGCCTGGGGAACTCCAACGCCAACGACGAGATGGCCTCGAGGAGGCCAGGCAGGGAATCCTTTACCCTGCAAGGGGGCAGGTACAGGAGTAAGACCCCCCAACTGACCCTTAGGGCCCAAGCGCAGAAGCAGGGCTTCACAGCCCGGAACTTGTGGAGCATTGGTCCGGGCAACCCCAAGGGACTCCCTGGCAATAACGGCGACCCCACTGCCCCTCCCATCATCCCTAGGCTGGTGCCAAATACCGAACCCAGCTGGACAGATTTCAGAGAGGGGAACCCCATCCCCTGGTCTCAGCCAGGTCTCGGTGATGCATGCCAGGTTGGCCCACTCACCCAGGATGGAGTCATGAATAAGGGGAGCCTTATTACAGACCGCCCTGGCATTCATCAGCAGCAGCCTAAGGGTGGGGTCACTCTGGATCGGCTGCTCAGGACCTGGAGGTGTAACCAGAGGGCTGGAACGAGGGACAGATATCAAGCATCAGTCCCGCGTTCCCCGTGTGTGGCCCACCCCTCGGTACCCGCCATATCGCCCCTTGCCCGGCACAAG
>ChameleonLLK2_DN844_c0_g2_i1
AACTCAAAATTCACATACACAAATCCAGAAACGAAAGATGATGACAATCCAGGCCCTCCTACGTTAATCAACATGGCCACAGATGATGACCACGCCTCCTCAAAGGGCAAAAGGCAGAACATAAAAATAGGGAAACCCATGCACAGCGAATGTGCACACCTTCTACATAGAAGACTGGGACACACCAGTTTCTCAACAGTCACAAAAATGCTAGACCATTCTGATGGACTGAAGTTAAAGAAATGTGACAGCTTCCTAGATTGCTCAGTGTGCAAGAGTGCAAAATCAAAGACAGCACCCAGACCAAGGACTTCAGAGAGAAAGACTGATCATTGTTTCCAATTAATGCATATGGATCTGGTAGGCCCAATGAAGATGTCTATAGGTAAGAAGAAGTTCTTCCTAACGATAGTCGATGATTTCTCCAGATATGGATACGTGTACACTTTGAAATCAAAAGATGAAGCTTTTCAAAAGTTCAAGGAGTTATACAAAAGAGTGGAAACACAACACAACGTGAAGATACAACAAATAATGACGGATCGTGGATCTGAATTCTTAAATAAAGATTTTGAAGACTGGATTAAAGAGAAAGGCATGATTCATTTTAAGACAGCACCATTCTCAGCTTTCCAAAATGGCGTGGCGGAAAGAAGAAATGGAGTCCTACAGACCATGATCAGATGTGTACTAGAGGATGCGGATCTAGGTTTCTCCTATTGGGGGGAAGCCTTACTATATTCAAACTACACATTGAACAGACTATGGTCTAGTGTTATCTCAAAAACCCCATATGAAGTGATGTACAACAGGAAACCAAGGTTGTCACATCTCCACGTTTTTGGAACCTATGCAGATGTACATATCCCAAAACAATTAAGAAAGAAGGGGGACAAAATAACAGCCAGGTTAAGGTTCATGGGCTATGAACCCGGCTCAAA
>ChameleonLLK2_DN529_c0_g2_i1
CTCCCCCTTATTTGTTTTTTCTTTTTACAACACACAGACACGCTCCCTGAATCTGCAGATCCGAACATTCACACCATTCATACCGGTTTACATAATCATTCATAATCTTTCATAGGCGCCTATCATACATACTTGAGTCATACATAACAATTTAATTCATACATATTCATTCACATTTTGTATACACATTATGCATTGAGGATGATTCTACACTTCAGTGGACATGCCTAAGGCATTCCCCTCCTCCAGGTCAAGCCTGGAGAGCTGTTTTAACAAATGAAATTTCTATCCTCCTTTTGAGTAATCGAAACAGGGAAATTCTTTTACAAGCAGGAGATTTTCTTCCTCCTGTGATTGGCCATAGGCTCGGAAGCACCCCCGATGAGTAGGAAAAACTCCCTCTCGCTTCAAAGTTACTTGGGGTGTCTGGGGTGCAGAAGGTGTGGGTGGCAACACAAGTGGTACAAGTTTAGGGTAGGGTGGAGGTGGTGTTTTGACGATAAGAAGAGAGACAGTGGGAGATGCCTCAGGTACCAACCTTCCCACTGCCTCTGAACATTGCTGCCATAGGAGCAAATGGGGAACCGCTGCTCGCGGCGCCTCGAACAGCTGAGTCCCCACACGCTGCCAATCTTTCCTGTCCAAGGATCCCGTTTCAGGAGACCAAGGACATTGGCATGCCACCTCTTTCAGGAAACTTTCTAAACTACTTAACGTTACTGCTGGAAGTCCGTCCTGCTTGATGAGTTTATTGAGCTCCCTTACACGTAGCTTCCGTGCTACTGAGAGCTCTCCCCCCATACTCACGATCTGGGAGCAAAACGCTGAAGCGAAATGCTGAAGAGGTGCACCTAGACTTTTCCGTCTGTGAGCAGGCGAGGCCGGTACCTGGCGATATCACGTCAGGGGGTCACCAGATGTGGGGATCATCTGGGCCGAGGGAGGTCTATCCGGACCCTTTCACCAATA
>ChameleonLLK2_DN1081_c0_g1_i1
TAACAGCCAGATTAAGGTTCATGGGCTATGAACCCGGTTCAAAGGCATACCGTTTTATAACTCCAAGTCTCACCCTGACGGTATCTAGATCTGCAAATTTTCATGAAGGAGCAAACTGGACTAAGATTCATAGCAACGACGTTTTTGCTGAAAACAAGGATTCATCATCAACAATCAACAATGATGTCGAGGACATCAGTTCTGTAGGTCAGAACAAAGAGGACCCTCAAGGGGAGGGTACAACATCAACCAGAAAATCTGAGAGATCCACAAAAGGTCAGACTCCAAAGGAGCTAGAAGATTTTATCTTGACCATACAAGACGATTCTATTGAACCCAACAATTATAATGACATTTTAAGACTTCCAATGTGGGAACAAAAGAAATGGGAAGCAGCAATGCAAAAGGAGATGGAGAGCCTCAAGACGCTGGAGGTGTTCACGCCCACAACACTACCCGAGGATCAAAGAACCATAGGAACCCGGTGGGTTTACAAAATCAAACCTTTAGAAGGTAAACAAAAACTATATAAGGCCAGACTCGTAGCACAAGGATTCTCACAGAAGTACCCTGAAGATTACACAGATACATACTCTCCGACAGTGCGTCCAGAGAGTGTAAAGGCTGCACTTATAATAGCATCCATCTTAAATGAACAAGTTTTTCAATTCGACGTTCAGACTGCATATCTCCATGCTCCGCTAGATAAGGAAATCTATGTCAGGGCACCACCTGGGATAGCAAAGCAAGAAGGGGAAATATGGCTTCTTAACAAAGGACTATACGGCTTAAAACAGTCTGGCAAACTATGGTATGATTGTCTCTCAACAGCATTGGAATCAATGGGCTTCACACCCACTGACACAGACAAATGTGTTTTTACCAGAAAGGGAAAAGGAGGCTTACAGAAGCTCCTGGTTTATGTTGATGATCTTTTATTCATAGGGAAAGATAAAACAGACTGTGATGCTTTTGCCA
>ChameleonLLK2_DN986_c0_g2_i1
CCCAAATTGAAAAGTTTACTAAAATGTTCTTTTATTTTGTTTTATTTTTACACAGGAGTATGTCCTACATAGAGACCTTGCTGAAAATCTACACATTGGCGATTCAAAGACATATTCCGTTTCCTGCATTTCTTGCATATCCAGCAGTCCTGAGTATTAAGCCCTCCCCCCTCCGCTTTTATTCTTACCAATAAAAAAGATTTACACTACACCCGTGTGTTCATTTGTGTTTTAGCTGACAAAATGGCAGAGCATGAAAAAATCTTAAAGAATATATATTATACACCTGGGGAGGTTGGGAGCTTTGGTGGCGTAAACCCTCTTTTTCAAGAGGCCAAAAAACAGAGCAAAGCCCTGAAGAGAGGAGAGGTTGTCAAATGGCTTTCGGACCAAGATGCTTACACGCTACATAGACCAGCCCGGATCCATTTCAAAAGAAACAAGACTATTGTTTCTGGACTAGACGCCCAATGGCAAGCTGATTTAGTAAATATGCAAAAATTTTCCAAGTACAACAAGGGTTACAAGTATATTTTAACGGTGATAGACATACTGTCTAAATATGCCTGGGCTTTACCTCTAAAAGACAAGACAGGCAGAGAAGTGTCCCGAGCGTTCAATGCTATTTTCAGGCAAGACGATAGGAAGCCTGGAAAATTACAAACAGACCGTGGCCGTGAGTTCCTAAATCGATCTGTAAAGAAATTGCTAAAACTACATGGTATTCATCACTTTGTCACCAATAATGAAGTCAAAGCAGGGGTGGTGGAAAGATTTAATAGAACTTTGAAAACAAAAATGTGGAGGTATTTCACGGCTAATAATACCTTTAGTTATATCGATGTACTACCACAGTTCCTAAAAAGCTACAATCATAGTTTTCACCGAACCATCAAAGCCAAGCCAGTAGATGTTAATCATTCCAACGCTCTTTCGATCTGGAAAACTGTTTATGGAGAGAATATTAAAAGAAAGGAGGAGATTCCACATTTCCGGAAAGGTGACCGTGTGAGGATTTCTAAAATCAAAGGGGTGTTTACTAAAGGTTATGAACAGAATTACACCACAGAGGTATTTGTAGTGGACCGTGTCATCGGAAAAGCAGAGCGGCCCGTATTCCTGTTAAGAGACTATGACGGAGACCCTGTAGTTGGCTCTTTCTATCCTGAAGAATTACAGAAAGTTAACGCCAACAAAGACAGGGTGTATAGAATTGAAAAAATTCTAGCTACAAAAGGCCGTGGCAGGAGAAAACAACATTTAGTCAAATGGGAAGGCTGGCCAAGCAAATTCAACTCCTGGGTGCTCTCATCCGAGATTTGTGAACCTGCGTAAGCGGTCAGAGAGAAAGGAGAGGCGGAAATGGGGGATAGTGGATTTTACGTTACTCTTCCTAGCAACGCCTGCTCACTGATTTTCCCACAGAATACAATCTCGAGCTTTACCATCTCTTTAGCGAGACCCCTGGACCTGCCAGGAGCGTGGGAAGTTGGTTTAGCCGAGATACAGTACCCACACAGTTGGAACAACATAACCACCGATGTGAAGTTTGAAATTTCAAACGGGATAAAGACTTGGCCCTTCCTTCTAAAGGGTGGGTATTACTCCAGCATACCTGAACTGTTGGAAAGCATGAACAGCCTTATACTCAGCTGCCGTGACCCCCCTGAGGTGGCTCTGCATTACAATTCGATAACGAGAAAGGTTAGACTTAAATCTGAGACTCAACACACGTTGTCGGTCGGCACAGAGCTATCCTATATATTAGGAATGGCCCCCGACCGCCATGTCAAAAAGATGGCTTTCACAGCTGACATCACAGGGGGGTTTGACGCCCTGTATATTTACATGGATATCGTTGAGCACCAGATGGTGGGTGACTTTTACGTGCCCTTGTTGCGGTGCGTACCTGTACGTGGACAGAATAACGAATATATCAATATTTGCTATGACAAACCTCATTACATTCCGGTAAGTAAGCATCACATCGATACCATCGCTGTTGAGATAAAGACGGACCAGAATAAAAATGTGCCATTTCGATTTGGAAAGCTGATAGTGAAGCTCCATTTCCGCCCCCGGAGAAACTTGCTGATTTAAATATGGTAATCCTGAAAACATATGGGGACCCGGCTCTTTATAGGGACTATTA
>ChameleonLLK2_DN786_c0_g2_i1
ACGAAGTACCGAAATATTACACATGGAATACAAGCAAAAAACAATTCTGCCGCAGAAAGATTGGAACACAAGTGCCAGGACAAGACATCTTTGCAACGGATGCATTGGGCAGGGTATACACAGTGCACCCAAACAACGCAGAATGCTATTTCCTCCGACTACTACTCCACACAGTTCGGGGACCAACTTCATTCTCCTTCCTAAGAACAATTGACAACGAACAATGCCAAACATATAGGGAAGCCTGCATACGCATGGGATTACTAGAAGCAGACCAACACTGGGAAAACGCAATGGAAGAAGCTTCCCTAATATCAACACCAGAACAAATCAGAACACTACTTGCAATCATACTCACCACATGTGCACCATCAAACCCACAAACACTATGGGACACATTTAAACAAGCAATGAGTGAAGACATCCTAAGAAAAGTCCAAAGAGAAAACCCAGACCTGGATTTAGATTATGGCCCAGACATTTACAACACAGCACTCATCAACCTCGAAGACAAATGTATGGCCATCAACAACAAAACACTGAACCAGCTGGGACTAAAAGCACCCAACCGAAACCATGCACAAGTAACACAGGCAGAATACATTCGAGAAACATCATACAACAAAGAAGAACTCCAAGAATACTTAACACAAAATAAACCACTACTAAATACACAACAGACTGAAGCATACAACACAATTCTCGAAAAAATAAACAAGGAAGACGGAGCAATCATCTTCCTACAAGCCTCGGGAGGGACAGGAAAAACTTTCCTCACCAATATTATCCTGGCAGAAGTAAGACTAAGAGGAAACATTGCACTGGCACTGGCATCATCTGGAATAGCCGCAACATTAATGGAGGGAGGGCGAACAGCACACTCTGCACTACAACTACCACTGGACATTGCAAAACAAGAAACACCAACTTGCAACATTACCAAAACCAGTGGTAGGGCAAGGGTACTAAGAGAGTGCAAATTAATTGTC
>ChameleonLLK2_DN2480_c1_g1_i1
CACGACGATCTTCCGATCTCCCCCTCGGCTCCCTGTGCGTCAACGGGACATGGTCTCCACAGGAGAGACTGCACCACATCAATCTCCTCGAACTTCTCGCCATCTGGAAGGCACTGAAGGCGTTCCAGGCTCACGTCGAAGGGACAGTAGTTCAGGTGGCCACGGACAACACTACAGCGATGGCCTACCTCAACAACCAGGGAGGGACACGCTCACGCTCCCTGCTGTACTTGGCCGTCCAACTCTGGGAATGGTGTCTCCCTCGGCACATCCGGCCTCTCGCCATCCACATCAAGGGGCAGGACAACGGCCTGGCAGATGCCCTCAGCAGGACGACGGCCACGACCCACGAGTGGGAGCTACACCCGGACGTCTTCCAGGAAATCTCCCGTCGTTGGGGTCGTCCGACCCTGGACGCCTTTGCCTCCAGCGTCAACAAGAAATGCCCACGCTTCTGCTCCAGGGCGGGCATCGACAGGGCGTCGGAAGGGGACGCATTCACCACACCCTGGGACTCGGACTTCCTCTATCTGTTTCCTCCGATCCCTCTGATACCCAGGACCATCATCCGGCTGCGGCAGCACACGGGCCGCGCCATCCTAGTGGCCCCAGCCTGGCCCAGGCAACACTGGTTCACGTCACTGCAACATATGGCAGTGGACCATCTCACCCTTCCCAAACGCCCGGATCTTCTGTCAGTGGATCACGGGAAGGTGTACCACCCAGATCTGGAGAGCCTTCACCTGACTGCCTGGCTCTTGGACCAGAACTGACCCGCATCCTGGATGCGTCCCGAAAACCTTCAACGCAAAGGTCCTACAGGTCTAAATTCTCCCGCTTCAGCCACTACTTGCGGAACGCGGGAGAGGCCCCAGACACGGCCACATGGGAGCAGCTGCTTCGCTACCTCCTCCACCTCGCCGAGGCAGGACTCTCCCATTCATCTATCAAGGTCCACCTGGCTGCGATTGTGGCACATGTCCCACAACTTTCCACAGCCTTCCGCCAGCGGCTGGTCAAGAGGTTCCTAGCGGGACTCACTCGCACATTTCCTCCTCTTCCCAGGCCAGTGCCACAGTGGTCACTCAGCACCGTCCTCCAGGCTCTCATGCACCCACCCTTCGAGCCTATGGGCACCTGCGACCTGCAGCTGTTGTCATGGAAGACAGCCTTCCTAGTGGCCATCACCTCCACCAGGAGAGCAGGAGAATTGGCGGCACTGCGGGCTGACCCGCCATTCCTGCAAGTCTTCCGGGACAGAGTGGTGCTGTCACCTGACTTGTCTTTCCTGCCAAAAGTCATCTCCAAATTCCATCTGGCACAGAAACTGGTGCTGCCAGCATTCTTCCCAGATCCGGCCACACCACAGGAGCGTCTCTGGCATGCCCTGGATGTCCGTCGGGCCATCCTTTTCTACATCAACCGCACAACAGCCTTCAGACGCTCTCAGCGGCTATTCATAGCCTTAGGAGGACCCCGCAAGGGAGAGGCCCTCTCGGCTCAAAGACTATCTAAGTGGATTGTGAATGCCATCACAAGGTCCTATGAGCTGGCAGGGAAGTCTCTGCCTGCCCGGGTGCGGGCACATTCCACCAGGACGGTCTCCTCCTCAACAGCCTTTTTGGAGGGAGTACCCCTGGAAGACATCTGTAAATCAGCCACCTGGTCCACGCCCTCTACGTTCGTGAACCACTACAGGCTGGACACCAGGACCATCCCGGACACCAGGGTCGGCCGGTCTGTCCTGACTGCAGGCCTACGACCTTCATCGGGACCGCCTTCCTGAGAGTATGGAGGTCGTCCCACCGTCCGTGGATGGATGCTGAACATCGTCTGGACATCACCTCGGCTGCCCACCTACCAAGTAAGTGAAGCTTGTTAGTCACCCAGTTGTGTGTCTTGCCAAACGACACGAAGAAGAAAGGAAGGTTGTACTTACCAGTAACTTTCGTTCTTCGAGGTCGTCGTTTGGCAAGACACACTACCCACCCGTCCTCCCCTCCAGCGCTGCTGGGATGTCCAGACTCCTGGGCTCCAGGCGCTAGCTGGTCATAGAACTGGCGAAAGAGCGCGAACAGCGCCTTTTAAGGACGGGTGGGACGGTGGGCGGTCCCGGATTTGAATCTAGCCAATTGGCTGACTGGCTCCGATTTGTGCTTCCGCGCAGGCGCGAAACCCAGTTGTGTGCATTGCCAAACGACACGAAGAAGAA
>ChameleonLLK2_DN1349_c0_g1_i1
CTTAGGAAGAGTAGACAAATACTTGGGGGTACAAATAACCCACACATCAGGAGGATACAATATATCCCAAAAGGAGAAGATATTGGAGCTACTGGAAAAATGCAACTTGTTAGACGCGAGCCCGTGTGAAAGCCCCATGCAGACTGACTTTTTGAAAGCTGAGAGTACATGTGATGAGCCTTTTGAGGATACCACTTTGTATCGCTCTATCATTGGGTCACTGCTATATATCTCAAAATGGTCAAGGCCGGATATCACTCTGGCCATTAACCTTCTCTCCAGATATTCAAATAACCCCAAGGCCTATCATTGGGAAGCAATAAAAAGGGTTTTGAGATACCTAAAAGGTACCATGGATGCAGTATTAGTCCTGCGCTCAAATGGGAAACCACGACCAACACTCTCATGCTACGCCGATGCTGATTGGGCAATAGAAAAATCCAGACAAAGTACTCTGGGATATCTAGTTCTCTTAAATGATTACCCTATTTTCTGGCACACTGGAAAACAGAAGATAGTGGCAACATCAACCGCAGAGTCGGAATATGTTTGTCTCTCCGAGGCCGCAAATGACCTAGTCTGGTTTAAGGAACTAATATCTGAAATGTGGGAAGAACCCATGTTACCAATTACAATGTATGAAGACAATACAGCTACCATCGACATATCAAGAAACGATGGGACAGGTCGTAGGTCAAGGCATATTGACATAAAATATCGTCATGTCAGGAAAATGTCTAAACAAGGCTTCATCAAATTAGAACACTGCAGAACTGAAGAACAAATAGCAGACATATTGACAAAACCTCTTCCCCGCAGTCAGCATAAGTATCTCACAAGAAAGATATCTCTGATAGGAGTGTAAGGCCTGGACATTAGAAGGGGATTTGTTAAGATAGAATGCCCAGGCCCTACCCTGACATTCTCAGGAACTACAAGCACCAGAAGGCAATACGCTGTCAAGTGACCTCTCCTAAGGAATGTACCCTTTGACCATAAACCTCTCCTGTTACACTCCACGTTTCCTTTTACCTCCCCTTTATAGTGGGGAGGTAAAAGGAAACGTGGAGTGTAACAGGAGAGGTTTATGGTCAAAGGGTACATTCCTTAGGAGAGGTCACTTGACAGCGTATTGCCTTCTGGTGCTTGTAGTTCCTGAGAATGTCAGGGTAGGGCCTGGGCATTCTATCTTAACAAATCCCCTTCTAATGTCCAGGCCTTACACTCCTATCAGAGATATCTTTCTTGTGAGATACTTATGCTGACTGCGGGGAAGAGGTTTTGTCAAT
>ChameleonLLK2_DN1717_c1_g1_i3
GACGATCTTCCGATCTCCCCCGCCACAGTTCCCCTCCGACACGGAACTCTCTGAAGAAGAGGACGACGGTGAGGAGATCCAGAAGGTGCAAAGGAGGACCACAGACAAGGCCCGCGACGCTGGGGGAAAGCGCATCGAGGCCTGCGTTGGGTGCGGAGGTAAGCACCTCAGAGCCAAGTGCCCGTTCCGGAATGCGGACTGCCATCAGTGCGGCAGAAAGGGGCACATCGCGCGTGTCTGCCGCCGGAGACACGAAGAACCGGAGGGGGAAGACCGCCGCCAGCGCCGGGGACGGTCCGTCGCGTGGACATCGGACGCCACAGTGAACGTGACAACGGTGAGCAATGTCACGAAGGGGTTCTTCGTGACCGTGGCGTTGCAAGGAGTCCCGGTCAAGATGGAGATCGACTCGGGATCATCATACTCCATCATCTCCCAAAAGACATTCCTACAGATTCCCCCGGAGCACCGGCCGCGGCTTAAAGCTCTGCACGTGGCCTTGCGGGATGTGCAAGGCCAGAACATTCCTGTCCTGGGCATCGGGACGTTCCGGGTCCAGTTCCAGAACCGGGACGCCCAGCTACCCTTGGTGGTCGTGAAGACGGGCCGAAACAACCTGCTGGGGGTGCAGTGGTTCCAGCCATTGGGAATCGTGATCGCCTTCACGGGAGTGCATGCTGTGGGGTCCGACCCGATCGCTGAGGTATGTGGGCGGTTTCCTGAGGTGTTCCTCCCGGGGTTGGGGTTGTATAAGGGGCCCCCTGTAGCGTTTGACATGGATGCGTCTGTCCGACCCATCCGCATGAAGCCGAGGAGGGTGCCTTTTGCCCTTAAGGAGAAAATTGAGGCG
>ChameleonLLK2_DN2388_c1_g1_i1
GACGATCTTCCGATCTCCCCCCATGGTGACCCAGCGCGGATCCGTCCACCAGAGGAGTTGTTGTTGTAGCTCCGGGGACGGAGGGATGAGCTTGTGTTGATGGTCCTTGCGAGGGTCGAAGTGGTGCATGAGCCAGGACTGCAGTGACCGCAACTTGAGCTTTGCAAATGGTACCACTGCCATAGTGGAGGCCATGAGACCCAGTAGCCGCTGAGCTTGTCTTGCGTGGACCTCGCGGCGGGATCGGAGGATATTGACCATTGTCTCTATATCCGTGAGGCGTGTTGTTGTCGGAAAGGCCCTTCCGAGGGTCGAATCCAGGACGGCTCCTATGTATTCTACCCTCTGGGTCGGTTCCAACTTGGACTTTTTGGTGTTGAGGCGAAGGCCGAGACTCTCCATAAGACGTATGGTAAAGCGGACATGGTACAGGGCTTGACTTCTGGTCGTGGAGCAGATGAGCCAGTCGTCGATGTATGGGAAGACCCGTATCCCGTGGATGCGAAGGAAGGCCGCCACCGGAGCCATGCACTTGGTGAAGACCCTCGGCGCGGTGGCCAGTCCGAACGGTAGGCGAGTGTACTGGTAGACCGCGTCCCCCACCTTGAATCGCAGGAACTTGCGATGGTCCGGATGGATGGAGACGTGGAAGTACGCATCCTTCAGGTCTATGACGGTGAACCAGTCCCCCTCGTTGATGAACGGCATGATGGACTGTAGTGTCACCATGCGGAATTTTCGGGCGACGATGTGCTTGTTGAGGCGTCGCAGGTCTAGGATCGGTCGCAGTCCCCCGTCCTTCTTGTCCACGATGAAGTACCTTGAGTAGAACCCGTTGGACAAGTCCGTCGATGGAACCGGCTGAATAGCCCCTTTGCTTAGCAGGGCTTCCACTTCGGCT
>ChameleonLLK2_DN1304_c0_g1_i6
CTGCACACACCGCATACAACTAATGATCCCCCCACCCAGTGTTATTTACAAGCCATGGAAGATGCAATTCTCTACTTCTCTCCCTTTTTAACTAATCCAAAAGCTCCGCGATTCCGGTACCGGTTGATTTATGTCCTGCGATGAGAGAGCCGAGTCCACAAATGGTTTCCAAACAGTCCAAAAACTCTCCTTAACTAACACCCCTTTCTTTAAATTCAGCTCGTTTGTCAATTTGTCGTTTAGGGCGAGATTCCACATTTCTCTATACCAATCCGAGACCTCCAATTTATAGTCCAATTTCCATTTCTTCGCAATGCACTGCCTCCCTGCCGACAGGCAGATTGCCATCAACTCCTTTTCGTTTTTGTCCAACTCCATTCCAGACAAATCTGTTATCAGCACATCCTCTGGTGTTAAGGTTATCCGCTTCCCGAATATTTTTCTTAGTTCTTGTTCCATCTTTGTCCAAAATTCCCTAATATTCTCACAGTCCCACCACATATGCTTGTACGTCCCTGTATTTCTGGTACACCGCCAACAATTCTTATTCTTAACTTTATCCATTTGAAACAATCTTACCGGCGTCATGTACCAACGCCATAACATTTTAAAATTGTGTTCCTTCACCCTTGTCGACAAATTTTTCATAATCCTCCTATTCCACAACCTTTTCCATTCATCATATTTAATCTGTTTTTTTAAATCTCCTTCCCAGATTTCCTTTAGATTTTTTTGTATGTCATCCCTAGTACTTACAATTTTGTAGATCTTACTTACTAATCCTTTTACTCCTATTTCCCCCTGTCTAACTTTCAGTAAGATTTCCTCAAATTCAGTCCTATTTCTTCCCCAACTCCTATCCGCTTGATATTTCTCGTTCCACTTGCTCACCCCTATACTCTGTAACCAATTCAACCCCATTATTTTATAAATTTCCTCCCTTCTCTTCCTGTCTGCACAAACTTGCAGCCAATCCTTCAGCAAATACACCTTCTTACTCTTCAACCTCTCTTTCATAACCCCGTCCAATTTTATCGGAAAATCACCTATATCCCCTAAATTAATAACTGGTGACAGGCCTGGGGCAAGATCATTCTTAAGCCCTCTCCATACTTTTATCATTGCTTTCATCATTTTAAATTTACCGTTAAACTCTCGCTTGCTACCATCTAAAAAAAAGGCTTTCCCTACTCCACTTAAATCCTTCAGTTCTAATTTTCCCCATAAATTCTCTTCACACTTTAACAACCTAACTACATTTTTAACCTGGAACGCTTTATAATAATTGGCTACGTTTGGAATACCTATTCCCCCCTGTCTCTGGGCTAAATACCAAAAACCCTTTGCAATCCTAGCTCTCCTTCCGTTGTTGCAAAAATTATTTATCAAGGTCTGAAATTTTTTTATTTCCTTGTTTCCCAAATATATCGGCAAGGTCTCAAACAGAAAATTTATTTTAGGCAATACCGCCATTTTAACTAAGGCCACTCTGCCAAACCAGGAGAGCTTTAACACTCCGTATTGCTTTATTTGATCCCTTAGTATTTTCTCTAATTTCTCATAATTTAATTTCTTAATCTCTTCTAATTTATCACTTATAAATACTCCCAAATATTTAAGGCTTTGCTTCATTTGTATATTAAATTTTTCCTTAATCCAATTTTGATCTGTAATCTTCATATTACATGCCACCATTTCCGTTTTGTCCCAGTTAATCTTCAATCCTGTAACCTCTTCAAATTCTCTCAAGCGCTCCTTAATTTTAATTAATGCTCTCCTCGGGTTCTTCACAGTTAATAACGTATCATCCGCATACATATTCACTTTATTTCCCATCACCCCTTCAATTTCTACATCGTCTCTTATGGATGCTGCCAACAACTCCATGGCCGTTATAAACAAAATGGGAGAGAGGGGGCAGCCCTGCCTTGTTCCAGCCTGTATATTCACATCCTCCGTTAACGTTTGATTTACCTTTATATTAATTATACCCTTTTTATACAATTTATCAATCACCCCTTGAAATTTTTGTCCAAATCCGTAATTCTGTATTATCCCTTTTATCGTGTCCCATTGAATCGAGTCGAAAGCCTTGAAGATATCCAATGCTAACAATAATATAGGTTCTTTCTTTTGATTTGCTATATCCAAAATGTCATATACCCTTCTTGTCAAATCCGACATTTGACGACCCCTCAAAAACCCCACCTGATCACTATTTATGTATTCCCCCATAAAACTTCCAAGTCTTTCCGCGATGATCATTGTAAATATTTTAGAGTCCTGGTTAATGAGCGAGATTGGCCTATACGATTCTACTCTTTCCAGGTCTTTTCCTGCCTTGGTATAAAGCTATAGTGGTGTTGATACCTAAGGCAGGAAAAGACCTGGAAAGAGTAGAATCGTATAGGCCAATCTCGCTCATTAACCAGGACTCTAAAATATTTACAATGATCATCGCGGAAAGACTTGGAGGTTTTATGGGGGAATACATAAATAGTGATCAGGTGGGGTTTTTGAGGGGTCGTCAAATGTCGGATTTGACAAGAAGGGTATATGACATTTTGGATATAGCAAATCAAAAGAAAGAACCTATATTATTGTTAGCATTGGATATCTTCAAGGCTTTCGACTCGATTCAATGGGACACGATAAAAGGGATAATACAGAATTACGGATTTGGACAAAAATTTCAAGGGGTGATTGATAAATTGTATAAAAAGGGTATAATTAATATAAAGGTAAATCAAACGTTAACGGAGGATGTGAATATACAGGCTGGAACAAGGCAGGGCTGCCCCCTCTCTCCCATTTTGTTTATAACGGCCATGGAGTTGTTGGCAGCATCCATAAGAGACGATGTAGAAATTGAAGGGGTGATGGGAAATAAAGTGAATATGTATGCGGATGATACGTTATTAACTGTGAAGAACCCGAGGAGAGCATTAATTAAAATTAAGGAGCGCTTGAGAGAATTTGAAGAGGTTACAGGATTGAAGATTAACTGGGACAAAACGGAAATGGTGGCATGTAATATGAAGATTACAGATCAAAATTGGATTAAGGAAAAATTTAATATACAAATGAAGCAAAGCCTTAAATATTTGGGAGTATTTATAAGTGATAAATTAGAAGAGATTAAGAAATTAAATTATGAGAAATTAGAGAAAATACTAAGGGATCAAATAAAGCAATACGGAGTGTTAAAGCTCTCCTGGTTTGGCAGAGTGGCCTTAGTTAAAATGGCGGTATTGCCTAAAATAAATTTTCTGTTTGAGACCTTGCCGATATATTTGGGAAACAAGGAAATAAAAAAATTTCAGACCTTGATAAATAATTTTTGCAACAACGGAAGGAGAGCTAGGATTGCAAAGGGTTTTTGGTATTTAGCCCAGAGACAGGGGGGAATAGGTATTCCAAACGTAGCCAATTATTATAAAGCGTTCCAGGTTAAAAATGTAGTTAGGTTGTTAAAGTGTGAAGAGAATTTATGGGGAAAATTAGAACTGAAGGATTTAAGTGGAGTAGGGAAAGCCTTTTTTTTAGATGGTAGCAAGCGAGAGTTTAACGGTAAATTTAAAATGATGAAAGCAATGATAAAAGTATGGAGAGGGCTTAAGAATGATCTTGCCCCAGGCCTGTCACCAGTTATTAATTTAGGGGATATAGGTGATTTTCCGATAAAATTGGACGGGGTTATGAAAGAGAGGTTGAAGAGTAAGAAGGTGTATTTGCTGAAGGATTGGCTGCAAGTTTGTGCAGACAGGAAGAGAAGGGAGGAAATTTATAAAATAATGGGGTTGAATTGGTTACAGAGTATAGGGGTGAGCAAGTGGAACGAGAAATATCAAGCGGATAGGAGTTGGGGAAGAAATAGGACTGAATTTGAGGAAATCTTACTGAAAGTTAGACAGGGGGAAATAGGAGTAAAAGGATTAGTAAGTAAGATCTACAAAATTGTAAGTACTAGGGATGACATACAAAAAAATCTAAAGGAAATCTGGGAAGGAGATTTAAAAAAACAGATTAAATATGATGAATGGAAAAGGTTGTGGAATAGGAGGATTATGAAAAATTTGTCGACAAGGGTGAAGGAACACAATTTTAAAATGTTATGGCGTTGGTACATGACGCCGGTAAGATTGTTTCAAATGGATAAAGTTAAGAATAAGAATTGTTGGCGGTGTACCAGAAATACAGGGACGTACAAGCATATGTGGTGGGACTGTGAGAATATTAGGGAATTTTGGACAAAGATGGAACAAGAACTAAGAAAAATATTCGGGAAGCGGATAACCTTAACACCAGAGGATGTGCTGATAACAGATTTGTCTGGAATGGAGTTGGACAAAAACGAAAAGGAGTTGATGGCAATCTGCTTGTCGGCAGGGAGGCAGTGCATTGCGAAGAAATGGAAATTGGACTATAAATTGGAGGTCTCGGATTGGTATAGAGAAATGTGGAATCTCGCCCTAAACGACAAATTGACAAACGAGCTGAATTTAAAGAAAGGGGTGTTAGTTAAGGAGAGTTTTTGGACTGTTTGGAAACCATTTGTGGACTCGGCTCTCTCATCGCAGGACATAAATCAACCGGTACCGGAATCGCGGAGCTTTTGGATTAGTTAAAAAGGGAGAGAAGTAGAGAATTGCATCTTCCATGGCTTGTAAATAACACTGGGTGGGGGGATCATTAGTTGT
>ChameleonLLK2_DN844_c0_g1_i1
TTTTTCCAGTAGCTCCAATATCTTCTCCTTTTGGGATATATTGTATCCTCCTGATGTGTGAGTTATTTGTACCCCCAAGTATTTGTCTACTCTCCCTAAGGTCTTCAATGAAAAATGTTTGTTTAGATCTTTGGCAAAAGCATCGCAGTCTGCTTTATCTTTCCCTATGAATAAAAGATCATCAACATAAACCAGGAGCTTCTGTAAGCCTCCATTTCCCTTTCTGGTGAAAACACATTTGTCTGTGTCAGTGGGTGTGAAGCCCATTGATTCTAATGCTGTTGAGAGACAATCATACCATAGTTTGCCAGACTGTTTTAAGCCGTATAGTCCTTTGTTAAGAAGCCATATTTCCCCTTCTTGCTTTGCTATCCCAGGTGGTGCCCTGACATAGATTTCCTTATCTAGCGGAGCATGGAGATATGCAGTCTGAACGTCGAATTGAAAAACTTGTTCATTTAAGATGGATGCTATTATAAGTGCAGCCTTTACACTCTCTGGACGCACTGTCGGAGAGTATGTATCTGTGTAATCTTCAGGGTACTTCTGTGAGAATCCTTGTGCTACGAGTCTGGCCTTATATAGTTTTTGTTTACCTTCTAAAGGTTTGATTTTGTAAACCCACCGGGTTCCTATGGTTCTTTGATCCTCGGGTAGTGTTGTGGGCGTGAACACCTCCAGCGTCTTGAGGCTCTCCATCTCTTTTTGCATTGCTGCTTCCCATTTCTTTTGTTCCCACATTGGAAGTCTTAAAATGTCATTATAATTGTTGGGTTCAATAGAATCGTCTTGTATGGTCAAGATAAAATCTTC
>ChameleonLLK2_DN786_c0_g1_i1
TTCTGCTGCTGTGTCTATGGAGTGATATTCTTCAGTGTTTCCTGGTATTTCTTCCAGAATCGTGTTGTTGATGTGGAGTACTGTATCATTTTTTGCTGCTAAAATTGCTCTTTCCTTTATCCAATCTGAATTTAGGTAGTTTAGAACAATGTCCGGATGTACAGAGTTTATGAGTTCTTGTGGTGTCTCCATGTTTTTGCAGAAGTCTTCTGGAAAGGTGATTTCTCCAGATTCATCTTGTGGGAAGTCACCGTTTCCAATTTGTAGTAGTGTGTTTGCGAATGCTTTCGCTTGAGGGTTATTTTGTATTCGCATGTTTGTGGTCAATGTTATTGTGTTGACCCGTTGCCATAGTACGGATTGTTTGAGGCATGCGTTGATTTCATCTGCCGGTGTGGATTTTGGGATGATTGGGAGAGTTTGTCTGAAGTCACCGCAGAGTAGTAGTGTTGCTCCTCCCATGATGTTTTGGTTTTCTCTGATGTCTTTCATGGTTGTGTTTAGTGCCTCCAGTGATTTTTTGTGTGCCATGGTACATTCATCCCAGACAATTAATTTGCACTCTTTTAGTACCCTTGCCCTACCACTGGTTTTGGTAATGTTGCAAGTTGGTGTTTCTTGTTTTGCAATGTCCAGTGGTAGTTGTAGTGCAGAGTGTGCTGTTCGCCCTCCCTCCATTAATGTTGCGGCTATTCCAGATGATGCCAGTGCCAGTGCAATGTTTCCTCTTAGTCTTACTTCTGCCAGGATAATATTGGTGAGGAAAGTTTTTCCTGTCCCTCCCGAGGCTTGTAGGAAGATGATTGCTCCGTCTTCCTTGTTTATTTTTTCGAGAATTGTGTTGTATGCTTCAGTCTGTTGTGTATTTAGTA
>ChameleonLLK2_DN1453_c0_g1_i1
GTTAGGGTGGAAGGAATGTAGTGTTTTGGAAGCTGTCCGCCATGACAGCTATTTGAATTTCCCGCCGCTGCGACCGTGGCGCGAACAGAGCGGAAGCGCCTCAGGCTACAACAGCTGAGCGGCGCAGCGCAGGAGTTTCAAGGAGCTGTCATTGGACAGCTGAGCGAGTGGCGCGAAGAGTTACTCGACGCGCCATTCGCTACATTGCTTGATACAAAGTTAATCCTAAATGTATCCAATCCCCTGGCCGTCTGCCAGGGTCTTTTGTGTTGCTAATGCCGGTATAGGGATAAATACCGGCCCATTTCCTGTTTGTGTTGTCCTTGTTGTGTGCTCAATAAAGAGGTGGTTTGGCCCCTACTGCTGGCCTCTGCGTGATTTCTTCTTGCTGCTCAAGACACAACATTGGCGACGAAGGTGGGATGGCTGCCGCAGCTCAAGGTTCCCTCGGACATTTCGACACGTCGAAGCCGGAGTCATGGCCCATGTACGAGGTCCAGTTCGAGCACTTCGTACTGGCGCACAAGGTGAGCGCGGAAGACCAGAAGTCGATCTTCCTCTCCAGCTGCGGCCTTCCCACGTTGGAGATCCTGATCAATCTGATCCAGCCGAGACAGCTCAAGGACGTCTCCCTGGAGGACATCTTGACCAAGCTGAGGGAGAACTTCAGGCCGAAGGTCTCCATGTTCGCGGCACGGGTGGCGTTCTACCGGCGGGAGCAGAAGCCTGAAGAATCCGTCACGGACTTCGTCGCTGCCCTGCGCCAAGCTGCTGGACCGTGCCAATGGAGAGACCTGGATGAGGCCCTGCGAGATCGCCTTCTCACAGGTATCTGCGACGAGGCTGTCCAGAGGCGGCTCATGAAGCGGGAGACCCTGACTTTCGACCAAGCTTTCCAGGAGGCGCTGGCATCCGAGGTCGCCAACGTCGGGATCAAGCTCTTCAG
>ChameleonLLK2_DN986_c0_g1_i2
CGGGGGCGGAAATGGAGCTTCACTATCAGCTTTCCAAATCGAAATGGCACATTTTTATTCTGGTCCGTCTTTATCTCAACAGCGATGGTATCGATGTGATGCTTACTTACCGGAATGTAATGAGGTTTGTCATAGCAAATATTGATATATTCGTTATTCTGTCCACGTACAGGTACGCACCGCAACAAGGGCACGTAAAAGTCACCCACCATCTGGTGCTCAACGATATCCATGTAAATATACAGGGCGTTAAACCCCCCTGTGATGTCAGCTGTGAAAGCCATCTTTTTGACATGGCGGTCGGGGGCCATTCCTAATATATAGGATAGCTCTGTGCCGACCGACAACGTGTGTTGAGTCTCAGATTTAAGTCTAACCTTTCTCGTTATCGAATTGTAATGCAGAGCCACCTCAGGGGGGTCACGGCAGCTGAGTATAAGGCTGTTCATGCTTTCCAACAGTTCAGGTATGCTGGAGTAATACCCACCCTTTAGAAGGAAGGGCCAAGTCTTTATCCCGTTTGAAATTTCAAACTTCACATCGGTGGTTATGTTGTTCCAACTGTGTGGGTACTGTATCTCGGCTAAACCAACTTCCCACGCTCCTGGCAGGTCCAGGGGTCTCGCTAAAGAGATGGTAAAGCTCGAGATTGTATTCTGTGGGAAAATCAGTGAGCAGGCGTTGCTAGGAAGAGTAACGTAAAATCCACTATCCCCCATTTCCGCCTCTCCTTTCTCTCTGACCGCTTACGCAGGTTCACAAATCTCGGATGAGAGCACCCAGGAGTTGAATTTGCTTGGCCAGCCTTCCCATTTGACTAAATGTTGTTTTCTCCTGCCACGGCCTTTTGTAGCTAGAATTTTTTCAATTCTATACACCCTGTCTTTGTTGGCGTTAACTTTCTGTAATTCTTCAGGATAGAAAGAGCCAACTACAGGGTCTCCGTCATAGTCTCTTAACAGGAATACGGGCCGCTCTGCTTTTCCGATGACACGGTCCACTACAAATACCTCTGTGGTGTAATTCTGTTCATAACCTTTAGTAAACACCCCTTTGATTTTAGAAATCCTCACACGGTCACCTTTCCGGAAATGTGGAATCTCCTCCTTTCTTTTAATATTCTCTCCATAAACAGTTTTCCAGATCGAAAGAGCGTTGGAATGATTAACATCTACTGGCTTGGCTTTGATGGTTCGGTGAAAACTATGATTGTAGCTTTTTAGGAACTGTGGTAGTACATCGATATAACTAAAGGTATTATTAGCCGTGAAATACCTCCACATTTTTGTTTTCAAAGTTCTATTAAATCTTTCCACCACCCCTGCTTTGACTTCATTATTGGTGACAAAGTGATGAATACCATGTAGTTTTAGCAATTTCTTTACAGATCGATTTAGGAACTCACGGCCACGGTCTGTTTGTAATTTTCCAGGCTTCCTATCGTCTTGCCTGAAAATAGCATTGAACGCTCGGGACACTTCTCTGCCTGTCTTGTCTTTTAGAGGTAAAGCCCAGGCATATTTAGACAGTATGTCTATCACCGTTAAAATATACTTGTAACCCTTGTTGTACTTGGAAAATTTTTGCATATTTACTAAATCAGCTTGCCATTGGGCGTCTAGTCCAGAAACAATAGTCTTGTTTCTTTTGAAATGGATCCGGGCTGGTCTATGTAGCGTGTAAGCATCTTGGTCCGAAAGCCATTTGACAACCTCTCCTCTCTTCAGGGCTTTGCTCTGTTTTTTGGCCTCTTGAAAAAGAGGGTTTACGCCACCAAAGCTCCCAACCTCCCCAGGTGTATAATATATATTCTTTAAGATTTTTTCATGCTCTGCCATTTTGTCAGCTAAAACACAAATGAACACACGGGTGTAGTGTAAATCTTTTTTATTGGTAAGAATAAAAGCGGAGGGGGGAGGGCTTAATACTCAGGACTGCTGGATATGCAAGAAATGCAGGAAACGGAATATGTCTTTGAATCGCCAATGTGTAGATTTTCAGCAAGGTCTCTATGTAGGACATACTCCTGTGTAAAAATAAAACAAAATAAAAGAACATTTTAGTAAACTTTTCAATTTCTCCCCCAACCACCTCTCTCTCACACACTCACATGCACACAC
>ChameleonLLK2_DN828_c0_g1_i1
CGATCTTCCGATCTCCCCCCCCACGGAATCACCCCTACTCGTGTCCCTGGGGGGAGAGAGTGGCGGTGATTCCGTGGCGATGCCCTCATCTTCCCGCTGGGCCTCCCCCTGTGCATTCTCTACCGGGTGAACTTCGAACTGAATGGGCTCCGGCTCGGGCGGCTCTACCCGCTCTGTCGGCCCTTCCGTGGGCTCCTGTGCTGGCTCTTCGGGGTCTCCCAGGTCCTCCCCTTCGTTCTCTCCCGTAACTCTTCCCCTGAGCTGATCTATGTGTCTCCGCCACACTAACCCATTCTCCATCTGGACCCGATAGGACACTGGGCCAGTCCTTTCAATAATTTCCCCCCCCAACCAGAGGGGTCCCGGGGCGTAATTCCTGGCGTGGACCGCTTGGCCCACCTCGAACGTTTTCGACGGGCAGACAGCAATATTCAAACCCCTTTCTGCAATGTGGGTAGGGTCTAGCCTGTCCAGCGCCGTGGTCAGGCGCCGGCGCATCAGCAACTCTGACGGGGAGAAACCTGAGGCCAACGGGGTGACCCTCTGTGCCAACAGGAACTGGCAAAGGTGCAGTTCCATGTCTCCCGGCCCCATCCTCTTCAGGGCATCCTTAACTGTACGGACCTGACGCTCTATTTGCCCGTTGGTGGCCGGGTGGAACGGGGCAGCAGTGATGTGCCTGATTCCATTCCTGTCTAAAAACCCCTGGAACTCTGCGGACGTGAACGTGGCGGCATTGTCGGAGACGACAATGTCGGGGATGCCATGGGTCGTGAAGACCCTCCTCAGCTTCCCTATCGTGGAGGCTGCCCCCGTGCTAGCCACCGGCAGGACCTCCAACCATTTAGAAAATGCATCCACCACCAACAGGAACGTTGTTCCCCGAAAAGGTCCCGCAAAATCTATGTGGATCCGTGACCACGGCCCCGAGGCCGTGTCCCACTCCCTATGGGGACTATGTGACTCCTCTGGCCGGGACTCCTGGCACTTTCGGCACCTGCCCACCCATGGCTCGATGTCTTTGTCTAGCCCCGGCCACCAGAAATA
>ChameleonLLK2_DN1431_c0_g1_i1
CTGCCCAGCTCCTGTCGGCTTTCCCCCAGTTATCAGTTTAAAAGCTGCTCTGCTGCCCTTTTGATGTTGCGTGCCAGCAATCTGGTCCCGTCATGGTTCAAGTGCAACCCATCTCTCCTGAACAGATTTGGCTTGTCCCAAAATGTTCTCCAGTTTCTGACAAATCTGAAGCCCTCCTCTCGACACCACTGCCTCATCCACACATTGAAGCTTCTGAGCTCTGCCTGCCTGGTAGGTCCTGCACGAGGAACAGGCAGCACTTCTGAAAATGCTACCTTGGAAGTCCGGGACTTCAATCTTCTTCCCAACAACCTGAATTTGGCTTCCAGCACTGACCGCTTTGCCTTCCCAATATCATTGGTACCAACATGTACTGTGACCATTGGATCCTTCCCAGTTCTGTCTAACAAGCTATCTAGATTTCTCGTGATGTCTGCAACTTTTGCACCTGGCAGACAAGTCACCGTACGGTTATCATGTGCATCACAAATCCATCTCTCTGTGTTCCTAATAATCGAATCACCTAGTACAAGGAGCCTCTCTCCTGCAATCTGTTCGTCTACAAGCACCTTATCTGCTACAATAAGGGAGAGGACTTCAGTTTGTTCTTGTTGTTTATATTCCTGTATCTCATCAAGTGTGATGAAGGAGAGATCCTCAGGTGGAACCAATTGTTCCTCTGTGTGTTCCTCATCGAGTGAAATGAGGGAAAGAGCCTCAAATTGATTTTGTAATTTCAGACTTTCAGAATGATCCCTTGCCCTTCTCCTTCTTCG
>ChameleonLLK2_DN1144_c1_g1_i1
CCCCCTGGGAACCCGTGCTTTCTCTCTGATAAAGGGATCTCAGTACATTCCAGCACTCATATGCAGATTCCAGCCCTCTAATGTGCACAAATTGATCATCTGAGATAGTGAGTCCTATTATAGACAAAGCCTTTTCATTCTGCTCAGTCAACTTTCTTTCTGTCTCATTACTTGAGTCAGCTTCCTGGGGATTGAACTGCTGTGTACAAACTTCCCACAGGGATTCCCTCTTTAAGAGCAGTTTACACTTCTGGGACCATGCCACATAGTTTGTCCCATCAAATATAGGCACTAAGGAGATAGGAGTTGCCATCATATCGCCCACAACCGAGACCCAGCACTTGCTAACCCACAGGAAAGGTTCCAAGCCTCCTTACCGGTGCAGTGCTGCAGGGAAGTCTTCTGGGCTGGCACAAAACAGAGTGGTAGCCTTGTAGAACCTCTGGATTCACCTTCTGTGTCCGTAACACGTCCACGCTTCACGGTAGCTGCGCTATTGCGTTTGCGCTGGGCCCATAACCCATTGATAACGTATCGGCGGCGCCTGGTCTTGGTATTCAGCAGAGTGCAGAGTAGTTCCTCACCAATCCAGACGCACACACTTTGGTTAGTCTCAGGAAGCGTATTTACTTCAGGTTAAAAGGTTGAACGTGCAGAGTATATAATTACAGAGGTCTATTTACAGTGATCAGGTACAAAGTACAGTTCTTGTGCCACACAGGCAATACAACTTAATCAGGCTTTACACACACTCTCTCACTATCTCTCTCTCTTAGCAATAGGTCTTACAAGAAGGGC
>ChameleonLLK2_DN2300_c0_g1_i1
CACGACGATCTTCCGATCTCCCCCGTGGAAGAGATGCAAAGAAGCTGGAACAAGTGATAGGTAAACATGGTAAATCTTAAGATATTAACGTGGAATGTAAACGGTACCGGTTGCCAAATAAAGAGGAAAAGGGTGGAGGCGGTACTTAGAAGAGAGAAACCGGATTTAATATTTTTGCAAGAGACTCACCAAAGATCGGGCAAAGATAATAACCTCTTTTTAGGCTGGACAAAGATTTATGAGAAAGCTTTCGGTTCATCAAAGGCTAGAGGAGTTGCAATTCTGATGTCCGCTAGGACAGATATGAGGGTAGAAAAGACAATAGCCGACCCAGAAGGTAGATACTTAATATTAAAGGGACGTATTATGGAGGAGGAGATAGCGTTGGTGAATTTGTATGCACCAAATAGCAATCAGGAAAGTTTTTTAAATAAAATCCAGAGTATTCTTGAAAAGGAAAGGTGTGAAAAGATGGTGGTGGCTGGGGATCTAAATTTGATTAGATCTTCGTTAGACACCACAAATCTGAGTAGATGTGAAAAAAAAGATAAAACACAAGTGGTAGATAAATGGATGGTGGCATTAGGCTTGAAGGACACTTGGAGGGAGTTGAGGGGCACAGAAAGGGGGTATACGTTTTCTTCACAGGTATATCAGTCATACTCTAGAATTGATTATATTTTTGTCACGGGAAATATGACCAAGGATCTCGATTGGATTGAAAATGGTATTTTCAAAGAGTCAGACCACGCGAAAGTGGTCTTGGAACTTGAAATAAAAGGGGAGAGTAGGACTCGGAAGTTTTGGAGATATGACCCAAGTTTATTTAAGGATGCTAAAGATAGAGATCAGATAATTAACAATTGGGAGGAGATTTGGGCCATAAATGAGAATGGGGAGGTAAGTTACAATACGGTTTGGGATACTATGAAATCGGTATTTAGGGGGGAAAGTATAAAATTAGCTAACATAAAAAAAAAGGAATCAAAATTGAGATATGAGAGGGAAGAAAAGGAGATTAGACGTTTACAAGAAATTCATATCAGGACAAAAGATTTGGAAAATTATGAGGCTTTGCAAAAATTAAAAAAAGAAGTAGTGGGTAGAGATATAGAAAGGGTTAAGAAAAATTTATTATACCTGAAGAGAGACTATTTCGAATATAGCAATAAAAATTCCAAAATGTTGGCGAGAGCAGTAAAGAAAAAGAGGGAGGAGAGGGAAATAGGAGTTTTGAAAGCAAGTAATGGAGTTAGGTGTAATAAATTGGGGGATAAGTTAAGAATAGTGAAAGAGTTTTATACTGAACTGTATGCGGAAAAGAAGATTGATAAGAATAAATTAAAGGAATATTTGCAAAAATATCAGAAAGCTAAAATTAAAGAACAATTTAGGGAAAGGATGGAGGAAAAAATTACGGAGAAAGAAATTAAAGGGGTTATTAGAAAGTTGAAAAATAATAAATCACCAGGGGAGGATGGGTTACCGGGGGT
>ChameleonLLK2_DN1035_c0_g1_i1
GGTGACACTACAGTCCATCATGCCGTTCATCAACGAAGGGGATTGGTTCACCGTCATAGACCTGAAGGATGCGTACTTCCACGTCTCCATCCATCCGGACCATCGCAAGTTCCTGCGATTCAAGGTGGGGGACGCGGTCTACCAGTACACTCGCCTACCGTTCGGACTGGCCACCGCGCCGAGGGTCTTCACCAAGTGCATGGCTCCGGTGGCGGCCTTCCTTCGCATCCACGGGATACGGGTCTTCCCATACATCGACGACTGGCTCATCTGCTCCACGACCAGAAGTCAAGCCCTGTACCATGTCCGCTTTACCATACGTCTTATGGAGAGTCTCGGCCTTCGCCTCAACACCAAAAAGTCCAAGTTGGAACCGACCCAGAGGGTAGAATACATAGGAGCCGTCCTGGATTCGACCCTCGGAAGGGCCTTTCCGACAACAACACGCCTCACGGATATAGAGACAATGGTCAATATCCTCCGATCCCGCCGCGAGGTCCACGCAAGACAAGCTCAGCGGCTACTGGGTCTCATGGCCTCCACTATGGCAGTGGTACCGTTTGCAAAGCTCAAGTTGCGGTCACTGCAGTCCTGGCTCATGCACCACTTCAACCCTCGCAAGGACCACCAGCAGAAGCTCATCCCCCCGTCTCCAGAGCTACAACAGCAACTCCTCTGGTGGACGGATCCGCGCTGGGTCACCATGGGGATTCCTTTCCAGCCACCGCTCCCAACCGTCCAGATCACTACGGATGCGAGCGAACACGGATGGGGGGCGCACCTCGGCTCCCTGTGCGTCAACGGGGA
>ChameleonLLK2_DN2388_c1_g2_i1
GGGACGTAGGGGAGGATGAGTGGTGGAGAGTCTACGGCCGGGAGATTGTCAAACCTGCTTTTGCTTGCGGTCGTACCTCTTTGCAGACGTCTGAGGCTGCTGGGGTGCGAACCGCTGTTGGGTGTACTGCCTCTTGGGCCGATGCGGGCGGGCTGGATCCGATGGCCGGGTCGCAGGACGCTGGGAGTAGTCCGGACGCGAAGCTGTGGATTGGTAGGTGCGTCGCCGGGCGGTCTGGGAGCTGCTGAGACGTAACCTGCTTGTGGTGGTCATGTCCTCCTGCAGTTCCTTGAGGGCCGAGTCCGTCTCCGCCGCGAAGAGGCCCTTCCCGTCGAAAGGCATTTCCTCCACGAGCCTCTTCGTCTCCTCCTGGAAATCGGCGGAGCGTAGCCAGGCATGCCTCCGGATCTGGACAGCGGCCGCAATATTTTTTGCTTCGGATTCGCACACGTGGCGTGATGTGCGAATCTGCTGTTGGCCAAGCTGAGTCCCCTCCTTGCATAGGGACTCGAACTCGGCCTTCGCCGCCGGTGAGAGCTTGGATCCGAGAGCCTCCATCTTGGACCAAAGCTTCACTTGGTAGGCCCCCATGGCCGCGGCGTAATTGGTGGCGCGGAAGGCGAAGGAGCCATGGCTGTAGATGCGCCTCCCCAGCGCCTCCATCTTCTTGCCCTCCTTCGACGCCGGGACCGGGGTGCTGCTGGTGGCGGTGCGGTGTTGGGAGGCGCGGACGATCCGCGAGTTCGGAGCCGGGTGAGTGTGGAGAAACTCGGCTTCCT
>ChameleonLLK2_DN1220_c1_g1_i2
TAGCCCTTTCAATCCTATTCCAGCCGTGCTGTTCATCAAAAGTGGCAGAGGCTGATAAAAATACAGAATTGGAGGAACGATCCCAAAAGCGATAACATTTGCGGTTATTTGTGTAACCAACCATGTATGCTTGCCTTGCCTTATGTTCACCCTTTCTCCTTGCTTGTTTGGGAATATGTACCCAGGCTGGTGCACCAAATGTCTTCAAAAAATCTAAGTTGGGCTTTCTACCATGCCATAAAGTGTATGGGATCTGACCAATGCCTGAATGAAACACCGTGTTTATAGTATGATTGGCACACATGGCAGCTTCTCCCCAGAGATTATTTGGGAGCCCTGAATCAGCTAACATAGCTGCAATCATGTTCTGTAATGTCTGTCCCCTTCGTTCCACAAATGCATTGTGTTGAGGTCTGTAAGGGGCAGTGAAGTTGTGCCTTATCCCATTTTCTCTAAAGTAGGAAGCAAGGTTATTATTTAAGAACTCTCCACCCCTGTCAGAAACTATGGTCTTGACTCTATAACCCATTTTCCTTTCTGTGTATTTTACCCATTGCTTTATACACTCAGTTGTCTGGTCCTTTGACTTCAAGAGAAATAGGGTTGAGTACCTTGAATAGTGATCTAGAAGGGAAAGCATCCATTTTGCATTTCCCAAAGAGGGACTTCTTGGACCAATTAGATCAGCAAATATGACATCCAAAGGTGCCTTGCTATGAAAGCCATCAATCCTGTTTGCAGGAGTTTGCTTACTCTTTGTAGTGTTACACACAGAACAATTCACATATTTGCTACAGGGCTGCAAAGTGACACCTGTACCCTTGTCTATAGTTCTCTTCACATCCCGAAAATTAATGTGACCAAACTTCCTATGAAACATATGTATACAATTGGGATGGGGAACCTGATTTGCATAGCAAGTATTACCTTGAGTAAGCATTGTTTCAGGAGTTTCTAAGATATACAATCCTTGTTTCATCCCAACACTTATAGTTTGTTCATGCCCTTGTATGATAGCTTTGTCTTTCTGAAACTTTACATCAAACCCATAAGTTAACAGCTTGTGAACTGACAATAGGTTATGCTTTAGCTGTGGCATATACAAAGCTTGCATTTCCACCCCAAACAATATCACCGTACCTTTTGCAGTTGCCTTCATCTTCCAGCCATTTGCTAAGGATAATTGCACATTACACTTAG
>ChameleonLLK2_DN1693_c0_g1_i1
AATGGAGTCGAAGAACGAAAGTTACTGGTAAGTACAACCTTCCTTTCTTCTTCGTGTCGTTTGGCAATGCACACAACTGGGTGAGTAGCAAGCTACACTTACTTGGTAGGTGGGCAGCCGAGGAGATGTCCAGACGATGTTCAGCATCCATCCACGGACGGTGGGACGACCTCCATTCTCTCAAGAAGGCGGTCCCGAGGAGGGTCGCAGGCCCGCAGTCAGGACAGACCGGCCGACCCTGGTGTCCGGGATGGTCCTGGTGTCCAGCCTGTAGTGGTTCACGAACGTAGAGGGCGTGGACCAGGTGGCTGATTTACAGATGTCTTCCAGGGGTACTCCCTCCAAAAAGGCTGTTGAGGAGGAGACCGTCCTGGTGGAATGTGCCCGCACCCGGGCAGGCAGAGGCTTCCCTGCCAGCTCATAGGACCTTGTGATGGCATTCACAATCCACTTAGATAGTCTTTGAGCCGAGAGGGCCTCTCCCTTGCGGGGTCCTCCTAAGGCTATGAATAGCCGCTGAGAGCGTCTGAAGGCTGTTGTGCGGTTGATGTAGAAAAGGATGGCCCGACGGACATCCAGGGCATGCCAGAGACGCTCCTGTGGTGTGGCCGGATCTGGGAAGAATGCTGGCAGCACCAGTTTCTGTGCCAGATGGAATTTGGAGATGACTTTTGGCAGGAACGACAAGTCAGGTGACAGCACCACTCTGTCCCGGAAGACTTGCAGGAATGGCGGGTCAGCCCGCAGTGCCGCCAG
>ChameleonLLK2_DN1617_c0_g1_i3
ATGTATGAACGATTAGCGAAGTTGCAGCAGGAGGGGTTGGTAGAAACGAGGAAACAGATACAAAATGTTTCGGAAAAACTAGATAAGAACTTGGAACTACTCTATGCGGGTCATGCTGAACTGAAAAAAGAACAAGAAGTGCTCAGGGAGGAGTCGAGAGAAATTAAAGGGCAGTGTCAGGCACAAAAAGAGAAAATGGAAGGGATGGAAAGAAAGGTAATGACACTAGAAAATAGGGTTGAATTAGCTGAACAGCAAACGAGGCGTTCTAATGTGGTGGTAAGGTCAATCCCAGAAAAGGTTCCGGATCTGTTAAAAAATAGGTTTCTCGAATGGTTGAATGGACTTGGGATGGAAGTTAGGTACTGGTCAGAAGATATTGTATCAATCTACCGTATTGGGCAAAGAAGGGGGAGAGCAAAGCCTAGAAATGTGCTGATAAAATTTGCTAGTGTTGCTAATAAACTGAGGTTAATGGAATATATTAAACGGAGGGGTCAGTCTACTATTAAATTCGAGGGAATAGAAATTGAGGTGTATAATGACATATCACTGGAGGAAAGGCTCTGGAGGAAAGAAATGAAACCCGTTACTGGCTGGTTGAGACGGAAAGGGATCAAATACAATTGGGGAGGTTATAAACAAATGTTTTTTTGGCATGCAGGAAAGAAAAATTTTTTAAGAGAGGGACAGTGTGTGTTGGAGGTATTGGTTTCAGCAAAGTTATTAACGGGGGGTTCAGAGGAATGGAGGAAATTAAAAGAGGAACTAGGTGGGACACAGGCGTCATCGAGGGGGGAGTCGGAAAGTGGGGATGACCAGGAAGAGGAGGTAGATGAGAATTTAGGTGAGGATGAGGGTGATGGAGGTAATAAGCAGCATGGGAGCTCCTAAGAGAGAAGCATCGGGAAGTTCATCGGGATTCTACTCCCCCCTCCCCTTCTTTTTGGTTTTTCAAGAAGGCTTAGCTCGAGGGAAGAGCGGGGAGGGTGAAATATTAAAGTAAAGTAGGTGGGTATTAAATTGGGTATTGGGGAGGATAATGGTGGTGGGTAAGAGTAGAGAGGGGTTCTTTAGGTTAAGGGGGCATAGGATAGACACGCCGTGGAAGAGATGCAAAGAAG
>ChameleonLLK2_DN706_c0_g1_i1
CCAACACACACCACAGGATGGCTCACTCTTTATGCTTAATCACCTTAACCTTTTACAAATTAATTCTCAATTTCTGTCCAGGGCTCAGCACCAGATGGAAGCCCTGCTTAGTAGTGCTTACTCTCCTAACCAATGAGGATTGGGGCCTTTGCAGCTATCTCCACCTCTGTAGGTGTTCCAGTGCTTCATGCCAGCCTGCCAGTGATGACATCCCAGAGATGCCAGCCTCATTACCCAGCCTAAATCCAGCCAACAGTGACCTGGAAATGCCTAAAGGCCAACCCAACCATGCCCAGCACCAGCTGACCAAAGATGACCGCCCACGGACTCCAGAGATGTCCCTGCTTCCAGTTATTGATGCCCTTGGTCCCAAGAGGGACCAACACAGCCATAAAGGTTGGGGCGGGTGGGTGGTTTTTCTCTTGGGTTTTGCCAAGCTTTGCATCATGGCCAGGCTCTTGCCTTGGCCACCAGTGGCCCATCAGCCAGATCTACAACACTCCAAACACTTTTGCCCTGCACTTTGAGCAGGGGACCAGGAGATGCTTCTCTCCACAGCATACAGGTCCTGCCTGTGTGCTCATCCCGGTAGGAGCAGTTCCTGCACCTTCAGCGCCATGTTTTGTGGCTCACCTTGATAGCAGAAAGTTACCCTAACACATGATGAACCCTATATGTTGAACACATGAACATTACAAACACATGTTGTCCCCTACTGACTTTCCCTTGCTCCTTGGGAAAGACATCCTTGGACAGACTCAAGTACATAATGGGAGGAGCTGGCTCATGTTGTGACTTTTGCCCCCAGAGAGCCACACATGAACATTCTGAACCCTATGGACTGAACTTTTGAATACTAAGACTGCCAAATAGCATACTTGGGGCCAGTCTGTGGCCCACCAATGCTCTTGTTCTGCCAGATGCCATGTGTGCCCGCATTGCCAACTAATCTCACAGGCCAGTTTGCACCCAGACTCTTGGGCTAGTGCTGTCCTCAATGAACTCAGTTCATCCTAGCATGATGCCAGCATGTCTTCAGACTGAAAATGGAATGTGGCCAGGATATTCCAGAGAACATTTGTGCTGCCCATTATTGCCTTAGCCATCTCACAGCTGCGTTACTCTCTT
>ChameleonLLK2_DN151_c0_g1_i1
CCCTACTGGCAGCAGACATTCAACTTGGATGCAAGTCGCAGTTCAAGTAAATTGGATTCCTGTTCCATAGAAATGCCTCCACGACCTAGGCGGGAATCAGCATCCTGGGATGGACAATTAAGGCCTTTCTCCTTCTTCTTACCTTGAAATATATCAGGACAGGCATAATTTCATAACCAATAGAGAGAGAAAAAATCTGGTACCCCGTTACTTCATGACCAAGAAGTCAGAGAAACCCCAAGGGCTCCCTCTCAGAACGTCAGTTCTTAAAATCTTTTTGTTGTTGTTCAGTCGCACAGATTTTGGTGGTGCTGAAACACACACACCTCCCCCTTTGAGAGTGTTTGTCGAAACATGTATTTTTTTAAAACGCAAAACAATACATTCAGTGTGAAGAAATAAGAAATCGGGAGTAAGAAAAACACCCTTCTAGATTTATGGTGCATTGGACTCTGCATTCGTGGTTAAATTTTGGTGATAAAATCAGAGCCAGTGGCAAAGATTGATAGAGTTCATTCGAGATCAATAGGAACGTCATTAACTAATTCGGGTTACCCAGTCCTTCAAACAACACTCAGGTTCTGGCTTAGCCTGGTTCCCTTCCCCCAACTCACCCCACCTCCAAGCCACCCAAGCAAAGAGTAAGAAATATTTTGGAAGAGTGAGATGGAGAAGCTTGGGCAGATAGGGTTACAGAGCTACCCTGCTAATAAACCTCACTGGTTGGCAAACTCATATCATCTTGAAAAAAGAAATACACACCTCTATCTTATGTATGCATCTATAGTATTGTTTCATTTTGTA
>ChameleonLLK2_DN352_c0_g1_i2
CACGACGATCTTCCGATCTCCCCCATTTTCAGGGAGTTGGTGGTTCTCCCCACTTCCTGAGGTCTCCCTGGGGTCTCCCCGGATTTCCCTGGGTCTTTCTGGGTCTCTTGGGATTTGGGGGCACCCAAGTGTACCCCAAAAAACGTGCGATTGTTAGAGGCTAGCCATGTAACACCTCTATGCGTGCGCTTCACCACCCCCAATCTGCCTGTAGACTTTCTGACCCCCCTGGGATTTGGGGGCACACAGGTGTACCCCAAAACATGTGCATTTGTTAGGGGCTAGTCATGTAACACCTCTATGTGTGTGCCCCACCACCCCTGAGCTGCCTGTAGAGTTTCTGAGCCTCCCAGGAGTGCCCCCCACCTTATTTCTAGAGGAGCCCCTCTTTTTCAGAAAGTAACCGTGCACATGCAAAAGCAGAGATCAGACAAGGGTTTGTTTAATATTAATATTATTTATTTACTATTCTAAAAGACAAACAGACATGCAATTAAAAATAATTTGTCATGGTCACCTCAAAACCTGATTCCTTGGGCGCAGCAGCATCTGAGAGGAATGGTGGAGGGCTTCACATCGGAGGGCTTCTGTTGGGAGCATCTGGGTTCTGTCTGGCCTCTGTGCCTGCCACGGAGTGACTGAGCTGAGCAGCAGTGCGACGAGCTCTGTAAAGCTTTTCAAAACCCCGCCCACCTCCACATGGAGATAGCTGATTGGTTAGGCCTGCCTCCTCCCACTGGGCGGTGCTTCTGGGAGGGTTTGTGAGTTTTCCTGATTGGCCGGCCTGTCTCCCCAAGGGGATGTACCATGAGACCATGTAGAGCCGGGGGGG
>ChameleonLLK2_DN754_c0_g1_i1
CGACGATCTTCCGATCTCCCCCATAGGGCACCACTAGCTGAAAGGGCATACATGAGAAGGGTCTGGAGCCAGCCAAGGCTTGGGAGCGATGACCAAAAGTAAGCTTCACCAGGTGGGGAGCATGTTTACCTGAAGCTTGATCACTGGGTCCTTGAGGGTTGAGACTACCTTGTGGACTTGTGCAGGAACCATCGGGAAGGTTGTGTACTGACTCACATGAATAATGGTGAGGAAGAGACATAATCAATAATGGCTGTCCAATACAGCCTTCCACAGCTTGCTGTGCTCAGAGCTAGGTGGAATACTGGCAGTAGGGGTGTGATATCTTTGGCTGTCGCCTGAGCGACCCTAGATCATGGTGAGAACCCCTATCATACTGATGGCAAGAGAATTACACTCAGCAAGGTCAGACAGTGAATACAACCATAACAATGTACCTAAATGTCAAGAGCAATTCATGAATATTTGTAGAAATAAAGTCCCAAGTTTTTGAACACAAGGATGTGCCCACCCCACCCGTAATTCTGGGGTGGCCAGATATTCATGAGGTATTACAGGTCTGAGAATCCAGGTCGGGGGTGTGTGAACTGACCTGATTACAAGGCAAATAGGAAAAGATTCATTGGTGGGCCGACTTGGCTGAAGACTGGCCCCATGTGTTACTGAGCATATTCTAAATGTCCAAATGTCTCTAGAAACCTATTTTGGCATCTGCGCATGGCCAGTAGGTATCAGCACGGTGCTTTTCCATGGCACACGTTCAGCATGGTCTCAGAGTTCCGGTAGGGTTTAGTCTGTGTGCCTACCATATGGCCATGTATGGCACACAGACTAAACCCTACAGGAACTCTGAGACCATGCTGCACGTGCGCCATGGAAAAGCACCGTGCTGATACCTACTGGCCATGCGCAGATGCCAAAATAGGTTTCTAGAGACATTTGGACATTTAGACTATGCTCAGTAACACATGGGGCCGGTCTTCAGCCAAGTCGGCCCACCAATGAATCTTTTTCTATTTGCTTTGTAACCAGGTTAGTTCACACACACCCGACCTGGATTCTCGGACTTGTAATACCTCATGAATGTCTGGCCACCCCAGAATTACGGG
>ChameleonLLK2_DN1873_c2_g1_i1
TTCCGATCTCCCCCCCATGTGGTGAAACTTTTCCTGGCAAAATAAAATTGGAGCCAAGAAATTGGAAGCTCTACATAACACTGAGTTGATTCTTTGGGATCTGTTAACACTGAGCTCTACTTTCCTTCTCTTTCTCTTTAAAGTCTGATATCACCACCACAACCACCCCCCAAAAATTCTCAAGCTCCAGAAAGTACGTACCATTTTCTTGCCATTTTCTTAAATGACAATGAGTCAGGCAACAAATTAGAAACCATGTTGAAGTTCTTGTGAACACCTATACTAATTCTCCCTTATTTACTGTAATTTTTGGCAATGGCTACCCATTGAAAGTCTTCCTTTTTAAAAATATGATGTGAGAAACACCTTTTTATTAAAAAGATAGCATGTCTCATATTAATTTCCAACTAGTTCTGTGGTAAGAGAGCTCATTGCACTGCTCGTGTCTCACTATAAAATATAGGCACTATATTAGGGCTGAATATCAGAACTCCACAACTTCCCCATTCTCTTTCACAAAACCGCAAAAGTTGACAGTTAGAAGAAGGATTTCACAAATAACTACTAAACTGAGCCCTGCATGCATTTATAACTTATTTTATAAATGAATATTAAATAAATACCATTTCAGTACTTCAACTTCCCCATTTCACAAAACCACCGCTCTGGCAGTTAACATACAAGCGAGAAGGATTTCACATACTGTATTAGGATCTCATGAGGTAACAATAGGAAATTTGTATTAGTTTTATTAGGATGATA
>ChameleonLLK2_DN634_c0_g1_i1
AAACAGGTTTGGCCTTTGGCGTGCCCGGACAAGTTCAGAGGAGCAGACGTAAAGATGACAAGCAGGCCAATGAAGACCACGGACCTTTCTTTACCACATAAAAAGACAAAAATACAACAGAGGAAGAGGACTTTGGCAAAACATGTAAGCACCCCATCACCTGATATAGATGTGAGTGCTGTGAATATGTCCCTACCCAGTGCACCCTCAAAGAAGCAACCCAAAAAGGTGAACAAGTCTAACCTGCAGCCTAAGGGTTTTTCGTTTCCACCCTTGAGTCCGAAAACCAACTCATTAGACTTGGATTTTTCTACAGATTTTCAGAAAGGTAGAAAGAAACGTTTTTCTGCAGGAGAGAGCTTACCAGTAGCCATTTTTACAGCTGGTCAAGACTCAGATCCCGAAAGCACCACCCCGACAAAATGCTGTTTGGAATGTAGCGAGCAGTGGACCTACTGTAGCCGTGAGTGCGATCTAAAAGGACTATTCCAAAAGCTGCAAACCATGAGGTCTTCAACTATTATGGAATCTGTTGAGGGTTTTCCAAAACCTGTAGATGTTGTAGATGGTGGGATGCTTTTCAAAGCCGCCAAACCAAGCAGTGGGAAAACAAAGCAGGAAGCATTTGGACCTACCTGGTCTCCGGACCGGTTATACCTTGATGGCCTTTTGGAAGAGGAAGAAAAGGAAGATGAAGAGAAGTCAGCTTTAAATGAAACCCTGGAAACTGAAGTGGACAAAGAAACCACACAGGTAAGAGTTTTATTTCTCGGTGTGTTTTTATTGAGAAAGCGTGTGTGTGCATGTGAGTGTGTGAGAGAGAGATGGTTGGGGGGGGAAGATC
>ChameleonLLK2_DN289_c0_g1_i1
GCCAATGTGGGCCTGACAAAATATAGAGTAAAATGCTCTGGAAGGAAATCTTTTAAGTGCAAAAATCCAAGAGGAGATATATATGAAAAGAAACAGAAAGGAAGAAAGGGTCCAAAATATCATGGTCCCTGAATTCAGTATAAAAATATCAAAGAATTTTGCATCAAGATGAAAGGGAAAGGACCAGAATGTGAAACTATATGCAAGTTTATTTATGTCATGATGTTGTCCAGATTAAATAAGCCTTCTGTTTAAGGCTAACTTCCCTTTCCCAGGGAGATGAAATAAATCAATAATAAATCCGATTCCTAATGCCATACGTATGGTTACTACATAAATGAGGAGACTGTAATTAAAGGACTAAGGTGTTTAGAAGCAACAGATCAAAGGTTTATCTGTATACAATTCATGATTAGGTACAATTAAAGCAAGAATCCATGTGCCACTGCAAAGAGCAAGGAAAACACGGTTCAAAACATCGAAAACAGAATCATCTGTTGCTCAAGATAAGAAGGAAAACATATGAAAACATGAAAAGGGGAGGGGGGAAAACCCCTTGGTGGGTGTAAAAAGGTGTGGCTCCCTTGAGCCTGTACAACAACAACTGCAAGGAAAGATAAGCAGAATACTATATAGGACAAATGACCCATTAGTTTTCAAATGAAGAGGGAAGAGTCCCTAGAAAAATACATCAATGCTTTAAAAGGCTATAAAAATATGAAGGAATGTTAGACAATCTTAAGATAAGGAAAATAATACACAATTCATGAAACCAGTTCATTAAAATTAGGAGTTTTGGTACCAAATATGATGTGTTAACAGAATTTCATAGAAAATTTCACATTTAGACATTAACAGACAAACATGTTTACTGCAGCGCTGCTTTCCACATGACTTATTCTACACGTGCAGAAAATAGATAAGCGGAAGAGAGAAAGGGGTCTCAAACTTTAACAACAAGATTTATACATTCAGATAAGGGCAACACCATTTTAAGGAGAGAAAAATGTTACAAAAACAAA
>ChameleonLLK2_DN883_c0_g1_i1
TCCCCCTCCCCCAGGGGGGTGCCAGTTCTTTCCCTCCGAACCGTGCGAGGGTTCCCTGGGCGGGTGGGCACCACTGGGCACCTCCCTCCCGCCGGAGACCCTGGCAAGGTCAGTAGTAGCCATGCCACACACCCCTCTACCGCCCCGTAGCACTTAGACGTGCACGCTCTAGGCGGTTTTAAAGGTAATTAGCAGCTACCTCCAACATGTTGGGTACTCATTTGGAAGAGACCGAGAGTTAACCTGGAGTCTGTCCCATATCAGGCTCAAGCTCACAACGTTTTGACAGCAGCAACTTCACCCCTGCTGCGCCACCCGGGATGGCAGGTGGCTTGCCTGTAGGTAGCTCTCCTCCTCCTCTTCCTCCGTGGTTCCCTACAGCAAACCCCTTCTTCGGAGGGCTGGCAGGGAACCACGGAGGAAGAGGAGGAGGAGGAGGAGGAAGAGGAGAGCTACCTACAGGCAAGCCACCTGCCATCCCGGGTGGCGCAGCAGGGGTGAAGTTGCTGCTGTCAAAACGTTGTGAGCTTGAGCCTGATATGGGACAGACCCCAGGTTAACTCTCGGTCTCTTCCAAATGAGTACCCAACATGTTGGAGGTAGTTGCTAATTACCTTTAAAACCGCCTAGAGCGTGCACGTCTAAGTGCTACGGGGCGGTAGAGGGGTGTGTGGCATGGCTACTACTGACCTTGCCAGGGTCTCCGGCGGGAGGGAGGTGCCCAGTGGTGCCCACCCGCCCAGGGAACCCTCGCACGGTTCGGAGGGAAAGAACTGGCACCCCCCTGGGGGAGGGGGAGGGGGTAGAT
>ChameleonLLK2_DN1455_c1_g1_i1
TGTAGAACACTCCTCCCCTAGGGCGATTTGTACCCCCAAGGAATCCACAGATCTGTGCATTTTATTTGCTTGGTAAACGGCTTACAAAGCGACTGCAGCCTTTCTCCAATACTGTTCAGAGGACGTGAGAGAGAAAAAGGAAGAATTATTTTCACTGTATAATGTGAACACATCAAGTATTTTCAATACAGACTATGCTGTTTACTGGAATCCCATGAACCAATGCCATTTCTCTAAGAGACAAAGTCTATTGGAGTTTTCAATTTATGCTACAGTGTGCGTGTGTGCATATATATAAATTTTAAGGGGGCAATTTGTGAAGGAGTTAGACCAAGTGTATGGCTTTTTACATGAATGGAATACTTTTTAAATACTGTACTAAGAATTATATGACCCTCACGGCATCAGGATTTTAGAGATGCTTTTGGGGGCCTGCAGGCAGCCAACACATTGTGTGAATGTGGACACACATACAGAAATGGCAGATAGCAGTAACACAGGCTCTGTTGTGATAAACTCTTACCATGGTAAGAAATGCCCCAACTGCTTTAGATCTCTGTTATTACTAAGGTGTATCACCGCATCATGCTACCTAGTACAGCATCTTCTTTTGCTTGGAAGTTAACTGACAGACAAAACAGACAAATAGGAGACTTTTACAACTTGAAGGACATAAGGATGAAAGATCACAGCTTCTAGTATTATAAGCTGCAAGAGGTTCAGGCTTATGAAATTGGTTACAGGGAAAACCAATTTGGGTAC
>ChameleonLLK2_DN706_c0_g2_i1
AGGAAGGGCTGCCCGCCAATCACATCTGCCACTGACCCTTGCCTTTTGCATATGCTAGCAAGAGAGTAACGCAGCTGTGAGATGGCTGAGGCAATAATGGGCAGCACAAATGTTCTCTGGAATATCCTGGCCACATTCCATTTTCAGTCTGAAGACATGCTGGCATTATGCTAGGATGAACTGAGTTCATTGAGGACAGCACTAGCCCAAGAGTCTGGGTGCAAACTGGCCTGTGAGATTAGTTGGCAATGCGGGCACACATGGCATCTGGCAGAACAAGAGCATTGGTGGGCCACAGACTGGCCCCAAGTATGCTATTTGGCAGTCTTAGTATTCAAAAGTTCAGTCCATAGGGTTCAGAATGTTCATGTGTGGCTCTCTGGGGGCAAAAGTCACAACATGAGCCAGCTCCTCTCATTATGTACTTGAGTCTGTCCAAGGATGTCTTTCCCAAGGAGCAAGGGAAAGTCAGTAGGGGACAACATGTGTTTGTAATGTTCATGTGTTCAACATATAGGGTTCATCATGTGTTAGGGTAACTTTCTGCTATCAAGGTGAGCCACAAAACATGGCGCTGAAGGTGCAGGAACTGCTCCTACCGGGATGAGCACACAGGCAGGACCTGTATGCTGTGGAGAGAAGCATCTCCTGATCCCCTGCTCAAAGTGCAGGGCAAAAGTGTTTGGAGTGTTGTAGATCTGGCTGATGGGCCACTGGTGGCCAAGGCAAGAGCCTGGCCATGATGCAAAGCTTGGCAAAACCCAAGAGAAAAACCACCCACCCGCCCCAACCTTTATGGCTGTGTTGGTCCCTCCTGGGACCAAGGGCATCAATAACTGGAAGCAGGGACATCTCTGGAGTCCGTGGGCGGTCATCTTTGGTCAGCTGGTGCTGGGCATGGTTGAGTTGGCCTTTAGGCATTTCCAGGTCACTGTTGGCTGGATTTAAGCTGGGTAATGAGGCTGGCATCTCTGGGATGTCATCACTGGCAGGCTGGCATGAAGCACTGGAACACCTACAGAGGTGGAGATAGCTGCAAAGGCCCCAATCCTCATTGGTTAGGAGAGTAAGCACTACTAAGCAGGG
>ChameleonLLK2_DN1954_c1_g1_i1
AGACAGGACTGCAGAAAACAAACAAAAAAACAAACAAAGTCAGGCAAAGTCTATCTTAAAATCCAGTCCAACCTCCCATTTTATAATTTTTTTATTAATTTTCAAACAAAACAAAATACTCAAAACAGATCACACTACAAAATACAAAACAACAAATAAACTACAAAATTCAATGCAATACAGTACAAATTACAATTAAAGAAAAAATACAATAAAAGATATATGACTAAAACACAATTAAATGAAGAAAAAATACAATAACATTACATAAATGCATAATAAAAAAGAAAGAAAAATTATTATCAAATCCATCTCAGCCTACTAATATCTCCCCATTCTACTTCAGTACTTTTTCAATGACCTATAACTCATTATATTTCTTAACTTAATTACATTAAAACACATTTTTAAAGTCATATATGTTAATATATTCATTTACCCTAGTTATCCTATTCCAAAACTTATGAGATTATTACTGTTACCAAGTTGCTTCCTCATCTAAACAAAATTACTAAAAATAAAGTTGTAATTAACAATAAACACCCAGTGTATTATACAAATCCCTGGATAATGCAGCAAGTCATATTATTTCCACACTATCCCCACCACCACCACCACCACCACCAAAAATCATTTGATCAGGTACTGGCTTACTCCTTTCATCCCCAATCAATGAGTAATCTGCATATGGGTGCCATATTAAAGCAAATTTGTTTTCTTTAACTATGCCCTTGCTTCAACTCCCATGTTAATTTTTCATTCAATGCAAGTTGCCACATATCCTTAAATCAATCTTCTATTTTAAAAATTACTTCATTTTTCCAATTCCTTGCAATACACTACCTACCCATTGTCAACATTATATCCAATATAGTTTTTTCCTTTACTTACATTCAAATTATCTCCATCCGTCAATAAAAAAGTATCTGGTCCCAGTTAGAGCTGCATCACCATAATACCACATAAGAATATCTCTTTCTCAATTTTACCCCAAAAATCTTTTACCACAGTATAGCTCCACCTCATATGCTACCACAAAAAAATTACATCGCCAACACATCTTAACTTTTACTCTTATCCACCTAATGCAGCCACCCAGAAGACAAGTACTCAACCTCCCATTTTAAGGTAGGAATTATTTTGGTCTTATTAAGAAAGAAAAGCTTTTGAAAGACCTTCCTGGGCAGATGCTTTCCACCCACTCTTTCTGTAATAACTAATTTCGAAGATATACTATTGCTAACCATGGAGGTTCTCCTTAAATATTTGATCAGTTCAACACGCCGTCTTTAGTCTGAGGTGGGAGGAAAGCAGAAGGAGGAGGCCATCTGGTGCGTGTGACTGATAAGTCTTGTGGCTGAGCAGTTGGGCCATGCTGAGGGCCTGAAGAAACAAAAAGGCTGTTCTTTCTTTGACGTTAAAAGTTAATGGAGACAAGAAGTACATTTCAACTTGCCTCCATTGCCACAGACATTTTAAAGAAAACTGCATGCCTAAAAATAAAAATAAAAAGGTATTTTCTGTGCTATTTCTAACTAAACTTCTTCCTTTCTTAACTAAAAAACTTTTCTTTACCTAAAGCTATTAATTGCCTCCTGAAGCCTTTTTATAGTCCTTATAAGCAAACAAGCAAACAAATCATAGATATATCTTAATTCAACTCAAAAGGTATATGTAGACATTTTTTTTCCAACTTAAAACATCATAATTCATAGATTTACTGTTAGTATAAATTTTTAGAGATTAAAAATTAAATTGCTTATCATCCTATTAAAACCAATACAAATTATCTACTGTTACTTCATGAGTTCCTATGCTCAAAGCATTGTTAATCAATACAGCATATTCATTTCATTCCTTTGTAAACCAGATACTTATAGACAAATTATAATTCAAATTTCATGCATAATACTGGTATCCTCATTGGGGAGAGGGGTTATAAACCAGATACATATTCTGCTGGGAAAATCTCCTTTCCTTTATGTATAGGCAAGCAGATTTTTCATTAGGCTGGTGGTCAACTGGTACCAGCCTGGTTAATTCACTTTACTTGGGTGGGGTGGGTGGACAGGCATTTATTGAGAAGAAAAAAACTCAGCTCTTTATCTACAGATCATCCTGTAATTTTATGTTGTGTTATGTGCTGCTTCTGTTTACCTGGATAAGAGGAAAAATAGATTTCAAAAACATAAAAATTCAAAACAGGTCAAAATTGGACTTTGGCTCATGAAGACATTTTTATAAAA
>ChameleonLLK2_DN2214_c2_g3_i1
CCCTCCTGCATGTTCTGTATTTCAGAGGTAAAGAGCATTTTTGCCCTTTCAGGACCAGAGTAGAAGACCCTACAACTTCGCACTTCAAGGTGGTGAAATGCTAATCCTGTATCTTTAAACCTCCCTTTTTGCAAAACTCAGCCTGTACCCCAATTGGTTTTGCCCAGTAACCAATTACACAAGGATGAACCTTTTGCAGCGTATAATACTGGAACCGTGATGCAGAAGGCTACATATTTTAAACTATCTTTAGTCAGCCATAGATATGGTATGGAAAGGCCTCTTGTGGAAAAACAAAAAGCATTCGCTTGATAGTATAGTGACAGACAAATTCCATGACAAATTCCATGACTCTATTTTTGCCTTGAGGGCAGAAGGTTATCTTAAAAAATATATTTAGTCAAATGCTATAAACATTGTAGTATATTCCTATCTTTTAAGAGTTTAAGAATGTCCAGATAGATAGCCTTCATCATTGGTCCTCTTGTGGAATCAAACTCTATTTTTGCTTTGAGTTCGAGCATTCTGCCTGTCAGGTCAAGTGCCATTCTCTTGAGATAAGCTTTGCTATTGTAAGAGTACTGTGCCTCTTGCCAAGTGGTTTTTCATTTCATTTTATTTTTAATAAATATATTACTTTTGTCAAAATACAAACAGAGTAACACAAGAGAAATACAAAAACAAAAATAAAATTGACACAATGCAAACAATATAGTATCACCCCTCTTCATTATGACTTCAATGTTAGAATAAGTATGATCATTG
>ChameleonLLK2_DN1455_c0_g1_i1
TGCAGAAAACTGGAAAAGTAAAATCCCTTTTAAGATTACAGATTGGTGTAAAGAGATGTGGTCAATAGCATTAAATGATAAGCTCAAATGGGAAACTAAATTATAGGAAGGGAATCATAACAAAAATAAATTTTATGAAATATGAAACCCACTTCTAACTCACGCATTAAAAAACAAGAAAGATAGCAAGCCAACAACTGACCAAATGCCTTTTTGGAAGTGAATATTTAAATAATTAAACAATTAACCATAATCGTAATCCTGGAAGCAATGTGTATATCACCCTCACCCTCCCTCCCCTCCCCTCCCTCCCTCTCCCTCCTCTTTTCCCCTCTTTTTTAGGGGTTCAGTCCTTAGACTGTCTTGCCCCTGTTTTGGAGTGCAGTCTGGGGACCCCAATTTAGGGATGCACCCCCAAATCCATTAATTTGTAAGGCATGTAGCAGCAGTTCAGGGTTTATAAATATATTTTATTGATTAATCAAAAAGAGAAATAGAATAAAAAAGAATTAGGCATAGGGCTCATAAAAAAGAATTAGGCTTAGGACTCATTGTGGGAGGCTCTGACCTTGTGCTTGCAGCCTCTGCTTGCAGCCTCTGTGTGCATAGAGCTCTGCGTCTGACTGAAGACTGAAGTTTGCATAGCTGTGAGAAGCTCTCTTAGAGGGTTTTTAAGGCCCCGCCCACCATCACGTGGCAAAAGCTGATTGGTCAGGACTTTTCTGTTCTTTCTCTTAGCCAATGAGCATACAGCATGAGCCACACCCACCCAC
>ChameleonLLK2_DN821_c0_g1_i2
TTACAACACAACCAAGAGGGGAGAAATGGGTGGATGTGTACCAGGTCTCAACCCAATTGGATATTTTTCTAAATTCACCTTCAACCTATTGACATTTCTCAAAAAATTCACTGCTCATATTTCCATCCCACAACTCAGCCTGGATAGGATCTGCCCCCCTTCCTTGTATTTATTTCCATAGGTCTGCCTTGGTTCCAGTGTGGCCGATCCAGCCCAGACGAAGTATATCTTGAAGCCTGGCATCAGGGCTGCCACGGATTGTGCAGCTATCCTTATGACAGACTCCTTGCAGAATTTTCCTGTACCAGTTTAACATGTTTTACCTACAACCTCTAACACTTATCCATGTTCCATTGTTGTTCCATGCATCTTTCACTTGCAGTTCCACCTGCCATGAGAACTTTTCAAAACCACAGTGGCTACCCTATAGCCTATGGGACACCTTACAGCTACTGTATGCATCCTTCACTACAGGCCCGCCTACCCAGAACTTTGAGACAGTGGCTAATTCATAAACTGTATCAACACTTTGGTAAAGGCAATGTCCGCAAAGTGTTGATACAGTTTATGAATTAGCCACTGTCTCAAAGTTCTGGGTAGGCGGGCCTGTAGTGAAGGATGCATACAGTAGCTGTAAGGTGTCCCATAGGCTATAGGGTAGCCACTGTGGTTTTGAAAAGTTCTCATGGCAGGTGGAACTGCAAGTGAAAGATGCATGGAACAACAATGGAACATGGATAAGTGTTAGAGGTTGTAGGTAAAACATGTTAAACTGATACAGGAAAATTCTGCAAGGAGTCTGTCATAAGGATAGCTGCACAATCCGTGGCAGCCCTGATGCCAGGCTTCAAGATATACTTCGTCTGGGCTGGATCGGCAACACTGGAACCAAGGCAGACCTATGGAAATAAATACAAGGAAGGGGGGCAGATCCTATCCAGGCTGAGTTGTGGGATGGAAATATGA
>ChameleonLLK2_DN778_c1_g1_i1
TTTATTTATGTGATATTAATGTGACTTATGTTTTGTACTCACATGAGAAAACTGAACAAGAATAATAATTGTTGCTCCTGAGGTATGCAAAAAGGGCCTCCTCGAAGTATGCGCAACCCTTGACCGCTCCAGCCAAAAAACATGGCAACGAGCCCGTGGGTAGCGCAGCAGATAAAAGCAGCCAGGAATACGGCCTACATGTGACAGAACAACACATACAACAATACAACATGATACAAAACATACATGTGACCCTGGGAGACCAGGACAGGGACGAAAATAGTAAGTACAGGGGACAGTCTCCCGGGCAACACCAGGAAACTGCTAGTACATTATGAAAATACTAAAGCTAAATAAATATCTATTACGAAGGGGTGCGTGCTGTTCCCGGGAACCGGTAGTGGAAATTTTCCGAGGCCATGCCCACTTGGATGGCCACACCCACTTGCTATTGGTTTAACAATGCCCACATAGTTAGCCCCACCCACAGTTAGCCCCTGGGCGTGGCTATACCCACTATGGGCGGGGCTAACTGTGGGTGGGGCTAACTATGTGGGCATTGTTAAACCAATAGCAAGTGGGTGTGGCCATCCAAGTGGGCATGGCCTCGGAAAATTTCCACTACCGGTTCCCGGGAACAGCACGCACCCCTTCGTAATAGATATTTATTTAGCTTTAGTATTTTCATAATGTACTAGCAGTTTCCTGGCGTTGCCCGGGAGACTGTCCCCTGTACTTACTATTTTCGTCCCTGTCCTGGTCTCCCAGGGTCACATGTATGTTTTGTATCATGTTGTATTGTTGTATGTGTTGTTCTGTCACGTGTAGGCCGTATTCCTGGCTGCTTTTATCTGCTGCGCTACCCGCGGGCTCGTTGCCATGCTTTTTGGCTGGAGCGGTCAAGGGTTGCGCATACTTCGAGGAGGCCCTTTTTGCATACCTCAATCGGAAGA
>ChameleonLLK2_DN1411_c0_g1_i1
GCCCAGGGGGGTGTCTCTCCTGCAGGATCGACGGCAGAGGGCGGCTCACGGAGAAACAGTCCCGGTCCACGCGCTCCAACCGCTGCTCCGCGCCATGATGGAGGAGATGTCCAGGTTCTTCCCGAGGGCGTCGGATCCATCGCCGTCGGATCCGTCGGGTCGGATCCGAGAGGACACCCGGCCAGCCAAGCGGCCGCGCACGGAGCGAGCGCAGCTTCCAGAGTTGCCGTCTCCTCCGTTGCCTCCTGCCGGGGACGAACCGAGTTCAGCCAGGCCGCACTGGTCTGACTCGGACCCCGAGGCCTCCCTTCCCCCCCCATCGGACCACGGGGGATCGGACGGCTCCGACATCGAGTCGGTCTACGGGGACCCGGACGACCTGGACTTGGAGCAGCCGGCGGATCCCGATCGGTCACCCGAGGACCAGATCGGATCCAAGGACCGCACGCAGCCGGAGGACCAGCGCACCCTGACTGGCCTCCTTACCCGGCTCGGATCCACCCTGAACCTCCAGGTGGAGACTCCGCCGGCGCCGTTCACCGACGAGGTGTGCGGGCTGGCCGAGTCGAAGAAGATACTGCCGGTCCACCTGCCTCTGCTCCCGGCGGTGCACCACGACGCGAAGGCGGTGTGGCGGAAGCCCTTCTCCGGCCACAACGTTTCCACCAGGTTGGACGGCGTTTACAAAGTCCTCGGGGAGGAAGCCGAGTTTCTCCACACTCACCCGGCTCCGAACTCGCGGATCGTCCGCGCCTCCCAACACCGCACCGCCACCAGCAGCACCCCGGTCCCGGCGTCGAAGGAGGGCAAGAAGATGGAGGCGCTGGG
>ChameleonLLK2_DN2094_c1_g1_i1
ACCCCACACACACAGACCAACCTGGCATTCATCAGCAGCATCCTAAGGGTGGGGTCACTCTTGATCGGCTGCTCAGGACCTGAAGGTGTAACGAGAGGGCTGGAACGAAGGACAGATATCAGACATCGGTCCCGTGTTCCCCGTGTGCGGCCCACCCCTCGGTACCCACCATATCGTCCCATGCCCGTCACAACACTTATTCGGGCCCCAAGGACCTCCTCACCCATCTCAGGCAGTGCTGCCCATCATTGACAGGCCCAGCCATCTCCCCCTCCCTCCCTCTTCACCCATCACTCCCACCCAACTTAAAACCTCCCCTCTCCCTAAGACAGCCCCAACTATTCCCATCCCAACATAATGGTGGGGGCGGAAAATATTGAGCTCTTCCCGCATCACCTCCAACAGAAGAAAAAAATTGATGGAGGGATCCACCCTGCTTCCATCCCACTGCAGGTGGTTCTAGTTTGCGGTAGTAACGACCACACGTCACACCACCCCTCCAGTAGTAAAAGTTCAATGGAGGGAGAATGAGAATCTGCTCTCGCTGGGGCTCGGGAGAGGGGGAAAGCCACCCTTCCACCCGGCCCTTTTAAAGATGTTTGGCCGCCCCGCTGCAGGTGGCAAGAGTTAGTAGCATTGGTGGCGGCAGCGCAGGGGTCCCTTCCGTGACGTTGATGACATCCCGCCTCCTGCAGATGGAAATAGTTAGCAGCATTGGCGGCGCTGCGGGGGAAGTTCATCCCGCGGCAAAAAGCCGCTCTCGCTGGGGCTCGGGGGAGGGGGAAATCCACCCCGCCACCCGGCCCTTTTCTGCTCCAGCCACCCCGCCGCAGGTGTGGTTGGTTCGCGACATCGGTGGCGCTGCGAGGGTGGTCCGTCCCGTGGCAAGAAGCCAGAT
>ChameleonLLK2_DN973_c1_g1_i1
CGATCTTCCGATCTCCCCCCCTTGGCTGCCTTCTGCCCAGTCTCACTGTCTTTTCTTTTTCCATTTCATTTCCAGGGGTGGCTTTGGAAGTCCAGGCGTAAGCGTTACTTCCTGCCCGAGGACCATCTGTATGACACGGGGAAGAGAGGAGATTGAGCGATGAGGTACTTGCGGTACCTGTTTATTCTTTCCCTTCTCCCTTCTTTCCATCTATTTCTCTTAGTCTCTTTATTCTTTCATCCATCCATCTCTTCCTTCTATACATCTCTTTATTTACTTTGCTTCTAGCAATCCTCCTTTCCATCTATCCCTCTTCATTCCTTACATCATTTTCTTCCATCTCTCTCTCCCTTTCGTACTTTTTCCCCCTCCCTTGTGTCTATCTCTCTCGTTTCCTTCTTTTTTCTGTTCTTTGTATCCATCTCTCTTTCCTTCTATCCATTTATCACACTAACCTTATCAGACTTCCACAAATTCTGGGACAGGGACTAGGTTGCCAATCAGGAATCATCGCCTCAGACTCTCCCACGACCTGGACAAACCTTAACTATAGTCCCCTAGGACCAGCACAGGCATACCTGTGTTGGGACTTCCATTGGATTCCCAGTACCACAGCTGCCTGAGATCTTCTGCTTTAGAGAGATCTTGGAGGGGAGGATACATGAAGTACATTATTTCTGTAGCAGCGACCTAAAGGATGGCACCGGCTCTTCATAAAGACCCTTTTCAATAACCACACCCGGTGTTGAAAGTGACGCATTCTTTATGAAAGATTAGACAAGCATCGCTCATACCGTTGTAATGAAAATTTCAAAAGTTCACAAACATAAATAGAACCTAAGCATTCAAAGTCCTTGTAAACTCACATACTTTTGCTCTTTGTTGATGAAGAGAAATGGTAGGCGTTGATAGAAGCAAGGAAAAGAGAGAAATGGTAG
>ChameleonLLK2_DN2200_c1_g1_i1
CCCCACCTCGGTTGTTATCCCCTTCTTTCCCTTCCACAGGGGTTGGGCTGGAGGAGATAAGAGCCGTTGGGCTTGCAAAAGACCCGCCCCCGCCCCTGACCAGCTGGCCAGTTTCACAAAATATCTGTACCCATCTCCTACGTGTACGTTGGCACCGTGAGGTTCGGCTCGCACGTCCGATGAAGCGGGCTCGATCCACGAAACCTCACGCACAGATACAGGGTTGTTTGGATTCCCTCTAATACAGGAGTTAGCCTTAAAGGTGCCGCAGCTTTCCTCCTCGTCTTTATCGGTTTGGTTTGTTTACTCTCTGACGGGACTTTTGTTTGCACTTCTCGTGTTAGGAGGAAGCAAAGGAAGAGAGAGGACTCCTTCCATTGCATTGCTAAAGAGCCAGTCGAAGGAAATTTTGGCATTGTGCAGGAAGGGAATCCCACCACCCGAGCTCCAACCAGGGATCCAAAGACGACGAGCAGGAGGAGAATGAGGTAAGTCAGCAGCAATTCAAACCCTTCAGGAAGGGAGAGAGATGGCCCCCTCCATCTACCATGTTTCGGGGGGGTTGGGCAGGCGAGAGTCTTGGACTGTGACAGCTAACCTTTGCGCACTTTGTGTCCTTGGACGTCAGTTTGCAGAAGCCCAAGTCAGCACTCCTGCTGATCAGGGCTCCTGGGAATTGGAGTTTAAGGACATCTGAATTGGGAAGATTTACCATCACTGGACTGGACTGAGAGTTCCATCCGGGCACACCCCGGTAACGGCCACTTTCTGTTGCCTGCTAATCTTTCTCACGCTGAGTCAGGCGAAGGGAACTGCAGAATGAACTCGGCCAAAGTTGTCTTCGTTTTTAGCAGTTTCACGCCTGGCCTAGACGCAGAAGAAGGATCCATCGACTATTTATTTTATATATTTATTCACGTTTTTATACCCTGTTCTTTTGTTGCGAGCAACCCTCACGGTGGCTTTCTAGCATTAATGTACATTTTTTTCTGAGATAGCATTTGGGCTTATTCCATTTTCATTTTAGTGGCTACGCGTATCTAAATATGGGGGATGCAAGGACCGTGCAATCCTATGACCCATTCCCTCGTTCTATTTTCTAGCTATAATCGGTCTATGGCATATAGCGACGGTTTACATTTCCATTGACTGAAATCCTAATGCTAATCTAGCAAGCAACAGCTAAATGTAAATCTGGCGATCCCACTTCTTCGTAAGTTCTGTGGATTCAGTTGGCCTGCTCTATTTATGACTTACTATGCAGAAGAAGGTAGCGGGTAAATCAGGTCCATTTGAATGGATGGAACTTACTGAGGAGCTGAAATTTCAAATTTCTACTGATGTACAATTAGATGATTTAGTGCATAATTTTATTATGTGTTTTTAATGTGTTTTGTTCAGTAAGTCAGACTAGAGGCGGCTTACTAAAAATTTATTGTTTTATTGTAATTATCTACATTGATGCAAATACAAATTGGCCATCTCAAGTTCCCGGCTAGAATTCCACATCCAAGTCTGAAAGCCATTGCAAGTTTCATCTGTGACACTATGCAAGTCTTCCAGTGTGCCTCCAAACGCGCATAAACGCGCATAAAGGACATCTAGCTATAATGTGGTCCATGTTTTGGTCCTCTCTCCATGAAAAATGTGACTTTGTCACAACTAAATAGTCTACACATCATAGGAGACCAAACTGCAGCGGCTTCCTGGTCAAAAGCTACATAGTAAAAGATAATATATTTGGTGGTTGCTGCTGCTATTTTCCATTTATATCTCCCAGAGATATCTCCCCCTTCTCCGGCAGGCTCAGGCTGACCGGAGCGCTCTGCTCAGCCCAAGCCTGCCGGAGAAGGCGAGCGGATAGCCCCATCCCC
>ChameleonLLK2_DN1784_c2_g1_i1
ACAATGCAAACAATATAGTATCACCCCTCTTCATTATGACTTCAATGTTAGAATAAGTATGATCATTGTACTCAACCCACTTATCATCTTTATAGTTTTGATTGACTTATCCCACATCATGATTTAATAAATTACAAACTCAAAGTCCAATTTTGGGGTGGGTGGATGGGATAAAAAACAGTCATGAAGAAAAAATTTACATATTACATCACCCAGTGATATGCACATTGCTTCCAGGATTATTATAGTTAATTGCTTGATTTAAATATTCACTTCCCAAAAGTCATTTGGTCAGTTGTTGGCACACTACCTTTCTTGTTTTTTAATGTGCGAGTTAGAAATGGGTTCCATATTTCATAAAATTTATTTTCGTTATGATTCCCTTCCTATAATTTATTTCCCATGTGAGCTTACCATTTAATGCTATTGACCACATCTCTTTATACCAATCTGTAATCTTAAAAGGGATTTTACTTTTCCAGTTTTGTGTAATACATAATCTTGCTGCTGTTGTCATAGTAATTGTTAAATCTTTATTATATTTATCAAAGTTCAGTGCAACTACCTCCATTATCAAGTGGTTTTTCCATTTTAACTTAATCAAATTTTCATAGGAGATGATTCTCAAACCTGTAGACTATTCTCAAACTGCTTTGCACATCTTTACCCCATCTTTACCAACACTAGAAGGCTACATGATGAGCCAAAATACAGTTTAGGCTCTAATACTTTATACTGCAGGTGGTAAAATGTTGATCCTATATCTTTAAACTTCCCTTTTTGCAAAACTCAGCCTGTATCCAAATTGGTTTTCCCTGTAACCAATTTCATAAGCCTGAACCTCTTGCAGCTTATAATACTAGAAGCTGTGATCTTTCATCCTTATGTCCTTCAAGTTGTAAAAGTCTCCTATTTGTCTCTTTTGTCTGTCAGTTAACTTCCAAGCAAAAGAAGATGCTGTACTAGGTAGCATGATGCGGTGATACACCTTAGTAATAACAGAGATCTAAAGCAGTTGGGGCATTTCTTACCATGGTAAGAGTTTATCACAACAGGGCCTGTGTTACTGCTATCT
>ChameleonLLK2_DN1714_c0_g1_i2
ACCTTGGGTGAGGATCATAGTCCCTGTTTCTCCCTCCATAGGTAGTCATCACGCCAGGTATGTAACAGATACAGTAAGCGAGCACAGGGGTGGTGGTGGTAATTGTCATGCAAATCAGCTAGTGCAGGGGTTCGTAACCTATGGCCCACGGGCCAGACCTGGCCCCCAACGCTATTCCACGCAGCCCACAGTGGCAACCCTGGAAGCGGGTGCATTTTTGACAGCCGTAAATGCACCAGCACACGCTAAAATCCACCCGCCGCAGTCGGCAGGTGCATTTACGACAGGGGGACATCACGTGGCGTCCTGTCCACTCGGCTATCTGAGAGCGAGCGGTCCAGGCCATGACGTGATAACTTTGTTAACCCCTGAGCTAGACCCTCCCTGAATACACACAAACTCATTCTCTCCGTATAAACCTACAATTTATTTACTCATTGGATTTCTTTGCCGCCCATCTAGGTGTTATCCCACTCTGGACGGTGAACACGCAGAGAAACCAATAACAAAGATCCCCAACAAATTAAAACCCACTAACAACAAATACCACACAGACTAGACTAATTAAACTAAGATAAACTAATTGGCATCTGAGGGAAACAGGACTGAACCTAACTGGCTAATACGTTCACTTGCTATTTCAAACAGGTTGGCGAGAATCCTGTGGTATGTTTCCATGCATGGGAGATCTCCTGTGGGTGACCGTAAAGGTTATTTGCAAACCATCCAGATTACTGGGCACGCATTACATCAGCGATGGCCAACTGTGGCACACCAAGTGTTCTGCAACTTCAATTCCTAGAACCCCCGATCAGCAGGAGTGTTCATTAAGGCTTCCTGGAGTGCCAAGGTTTGCCATCACTGTCCCAAATAGAGAATATACTAGGAAATGGCTTTATTAGAGAAAATACAAAATCGGCAGAGCAGCGTGACTTTAAAAGTGCTTTGCTAATCTACCCCATTTCTTCTTTGGCAGTTTTTGATCGAGGGAAACATAAAGAAAGTGGTGGTGGTGGTGGTGGGGAGGATGAGATG
>ChameleonLLK2_DN623_c0_g1_i2
CTGTCAATGATGGGCAGCGCTGCCTGAGATGGGTGAGGAGGTCCTTGGGGCCCGAATAAGTGTTGTGACGGGCATGGGACGATATGGTGGGTACCGAGGGGTGGGCCGCACACGGGGAACACGGGACCGATGTCTGATATCTGTCCTTCGTTCCAGCCCTCTCGTTACACCTTCAGGTCCTGAGCAGCCGATCAAGAGTGACCCCACCCTTAGGATGCTGCTGATGAATGCCAGGTTGGTCTGTGTGTGTGGGGTGGGAGGAGGAAGTTAGGAATGGATGCTAACTGGATGCTGGTTGGAGTAGTACAAATGGATATTCCATATTGTACAGTGTAGCCACATGGCATGAGTCTGCAGAATGAGCAGGCTGACTGATGCAATCCACTGGCAGATGCAATCCACTGGTGATGTCACAATACCCATCAGTACTTGGGGTCATCTCACTCTCTATAAATAGGGCATGTTAGCATGTGCTCAGTCCTTCAGCCCTTTTTGCCTTTTGCCCTTCTGTCCCTTTTATCCTTTGCCTATGACTGAGAGAGAGAGAGAGAGAAGACTATTGCACTACTGGAGCAATCTGGACTACTGAAGCCAGAGACATAGAGACCACCAGCTTGGATGACTATTTGAAGAAGCTTGTATGCTTGTACTAAGTTGTATTGGATTCTTGTATATAATTCCTGTGAGATCCCTTGCCTCCTGTCCTTCAGTAAACCCTTCCTGTGTCTGTGTGTCTCTGTTGGTGAGAATTAACTTGCACTCTGCTGAATACCACACACAGACGCCCTCAAGATCTATCAGAGGGAAGGGCTTACCCGAGCGGGTGGGCGAATGCCTCCTCCTCCTGCTCCCAACCGCGGCGGCGCGTCCCTGCTCTTTGCTGCAAGCCCTGGCGAAGAGGGCTGCTGCTCGTCTCCTTCACGGGTGTCCTTTGGACAGCCACGTTTGGAGGTGTGTTGTTTTTTTTGGGGGGAGGAGCTGTGTGGGCG
>ChameleonLLK2_DN2199_c2_g1_i2
GGGAAAACCAATTTGGATACAGGCTGAGTTTTGCAAAAAGGGAAGTTTAAAGATATAGGATCAACATTTTACCACCTGCAGTATAAAGTATTAGAGCCTAAACTGTATTTTGGCTCATCATGTAGCCTTCTAGTGTTGGTAAAGATGGGGTAAAGATGTGCAAAGCAGTTTGAGAATAGTCTACAGGTTTGAGAATCATCTCCTATGATAATTTGATTAAGTTAAAATGAAAAACCACTTGATAATGGAGGTAGTTGCACTGAACTTTGATAAATATAATAAAGATTTAACAATTACTATGACAACAGCAGCAAGATTATGTATTACACAAAACTGGAAAAGTAAAATCCCTTTTAAGATTACAGATTGGTATAAAGAGATGTGGTCAATAGCATTAAATGGTAAGCTCACATGGGAAATAAATTATAGGAAGGGAATCATAACGAAAATAAATTTTATGAAATATGGAACCCATTTCTAACTCGCACATTAAAAAACAAGAAAGGTAGTGTGCCAACAACTGACCAAATGACTTTTGGGAAGTGAATATTTAAATCAAGCAATTAACTATAATAATCCTGGAAGCAATGTGCATATCACTGGGTGATGTAATATGTAAATTTTTTCTTCATGACTGTTTTTTATCCCATCCACCCACCCCAAAATTGGACTTTGAGTTTGTAATTTATTAAATCATGATGTGGGATAAGTCAATCAAAACTATAAAGATGATAAGTGGGTTGAGTACAATGATCATACTTATTCTAACATTGAAGTCATAATGAAGAGGGGTGATACTATATTGTTTGCATTGTGTCAATTTTATTTTTGTTTTTGTATTTCTCTTGTGTTACTCTGTTTGTATTTTGACAAAAGTAATATATTTATTAAAAATGAAATGAAATGAAAAACCACTTGGCAAGAGGCACAGTACTCTTACAATAGCAAAGCTTATCTCAAGAGAATGGCACTTGACCTGACAGGCAGAATGCTCGAACTCAAAGCAAAAATAGAGTTTGATTCCACAAGAGGACCAATGATGAAGGCTATCTATCTGGACATTCTTAAACTCTTAAAAGATAGGAATATACTACAATGTTTATAGCATTTGACTAAATATATTTTTTAAGATAACCTTCTGCCCTCAAGGCAAAAATAGAGTCATGGAATTTGTCATGGAATTTGTCTGTCACTATACTATCAAGCGAATGCTTTTTGTTTTTCCACAAGAGGCCTTTCCATACCATATCTATGGCTGACTAAAGATAGTTTAAAATATGTAGCCTTCTGCATCACGGTTCCAGTATTATACGCTGCAAAAGGTTCATCCTTGTGTAATTGGTTACTGGGCAAAACCAATTGGGGTACAGGCTGAGTTTTGCAAAAAGGGAGGTTTAAAGATATAGGATTAGCATTTCACCACCTTGAAGTGCGAAGTTGTAGGGTCTTCTACTCTGGTCCTGAAAGGGCAAAAATGCTCTTTACCTCTGAAATACAGAACATGCAGGAGGGTGTGGGATAACTCTAGGCAAGCGGTCCCAGTTCAAAAAGGAAGGCTGGAGGCACTAACTTTACCAAAGTGGACTGCACAACCCTG
>ChameleonLLK2_DN1730_c0_g1_i1
ACTTGGCTAGCAGAGCAGGTATGGGGCCCAGGTGGCATGGTGGCCCCTGCCTGCTGGCTTATTAAGTGATTCCCCTCTCTGTGGGTGGTGTGGGTGGGCTTTTTGTATTGGGGATTTTATCTGTTTTATCTTTTATGTACCTTCTTGCTGTAAGCCGCCCTGAGTCAGCTTGTGCCGAGTTGGGCGGGATACAAATTGAATAAAATAAAAATAAGTAAATAAATAAATACCTGCAGGGCAGCAGAGGCAGATGGCCACCTGTCGCTCCTCTAGCTGATGGACCAGCCTGTTCTGCCTTCCTTCGGCCTGGAAGAAGACACGGGCCGTGCCTCTACAGCCTCTGTGGAGCAGCGGCGCCATCTCTTTCCGGTTTGACAGAGGCAGACCTGGTCTTGGCAGGACCCGACCTCCCAGTTCTTAAATCTTTGGATGCCTAACGTTCAGATCTCTTACCAACCCCAAACCCCGGTTTAGCACACCACAGCTCATGGAGATATTTACCACTAGTTCCGTTTGGGATAAGGCAGCTTCCGTCCAACCTGTGGCCTGCTGGTGACCAAAGCAGCGTCACTCGTGGTGAAACAGACGGGCCTTTCTTTGAGCTCACTTGGCAGACGGTGAGCTTTTCTCTTGGGACTCTCCCATGTCTCACCTTCAGTGACAAGCCTTTCTGGGGAAGAAAAAGCAGAAGGGTCAGCGTATAATCTCCTGAGAATTGCTATTTATCAAAATATTATAGGCATGGCAGGAGACGGTATGCTTTCTTTCCAACATGGGGCTTTCTAGCACCCAGAACTTCTTCATTTGTCACCATGCATCACTGGCATTTAACATTCCTACAGGCTTATGTTTTCATATTGCATAAACATGGCAGAGCATAGTTATAGTTGGGAACCTGTGAGTAAC
>ChameleonLLK2_DN1410_c0_g1_i6
CGACGATCTTCCGATCTCCCCCCACCCCACCCAGGTAAAGTGAATTAACCAGGCTGGTACCAGTTGACCACCAGCCTAATGAAAAATCTGCTTGCCTATACATAAAGGAAAGGAGATTTTCCCAGCAGAATATGTATCTGGTTTATAACCCCTCTCCCCAATGAGGATACCAGTATTATGCATGAAATTTGAATTATAATTTGTCTATAAGTATCTGGTTTACAAAGGAATGAAATGAATATGCTGTATTGATTAACAATGCTTTGAGCATAGGAACTCATGAAGTAACAGTAGATAATTTGTATTGGTTTTAATAGGATGATAAGCAATTTAATTTTTAATCTCTAAAAATTTATACTAGCAGTAAATCTATGAATTATGATGTTTTAAGTTGGAAAAAAAATGTCTACATATACCTTTTGAGTTGAATTAAGATATATCTATGATTTGTTTGCTTGTTTGCTTATAAGGACTATAAAAAGGCATCAGGAGGCAATTAATAGCTTTAGGTAAAGAAAAGTTTTTTAGTTAAGAAAGGAAGAAGTTTGGTTAGAAATAGCACAGAAAATACCTTTTTATTTTTATTTTTTAGGCATGCAGTTTTCTTTAAAATGTCTGTGGCAATGGAGGCAAGTTGAAATGTACTTCTTGTCTCCATTAACTTTTAACGTCAAAGAAAGAACAGCCTTTCTGTTTCTTCAGGCCCTCAGCATGGCCCAACTGCTCAGCCACAAGACTTATCGGTCACACGCACCAGATGGCCTCTTCCTTCTGCTTTCCTCCCACCTCAGACTAAAGACGGCGTGTTGAACTGATCAAATATTTAAGGAGAACCTCCATGGTTAGCAATAGTATATCTTCGAAATTAGTTATTACAGAAAGAGTGGGTGGAAAGCATCTGCCCAGGAAGGTCTTTCAAAAGCTTTTCTTTCTTAATAAGACCAAAATAATTCCTACCTTAAAATGGGAGGTTGAGTACTTGTCTTCTGGGTGGCTGCATTAGGTGGATAAGAGTAAAAGTTAAGATGTGTTGGCGATGTAATTTTTTTGTGGTAGCATATGAGGTGGAGCTATACTGTGGTAAAAGATTTTTGGGGTAAAATTGAGAAAGAGATATTCTTATGTGGTATTATGGTGATGCAGCTCTAACTGGGACCAGATACTTTTTTATTGACGGATGGAGATAATTTGAATGTAAGTAAAGGAAAAAACTATATTGGATATAATGTTGACAATGGGTAGGTAGTGTATTGCAAGGAATTGGAAAAATGAAGTAATTTTTAAAATAGAAGATTGATTTAAGGATATGTGGCAACTTGCATTGAATGAAAAATTAACATGGGAGTTGAAGAAAAGAAAGGGCATAGTTAAAGAAAACAAATTTGCTTTAATATGGCACCCATATGCAGATTACTCATTGATTGGGGATGAGAGGAGTAAGCCAGTACCTGATCAAATGATTTTTTGGAGGGGGGGGATAGTGTGGAAATAATATGACTTGCTGCATTATCCAGGGCTTTGTATAATACACTGGGTGTTTATTGTTAATTACAACTTTATTTTTAGTAATTTTGTTTAGATGAGGAAGCAACTTGGTAACAGTAATAATCTCATAAGTTTTGGAATAGGATAACTAGGGTAAATGAATATATTAACATATATGACTTTAAAAATGTGTTTTAATGTAATTAAGTTAAGAAATATAATGAGTTATAGGTCATTGAAAAAGTACTGAAGTAGAATGGGGAGATATTAGTAGGCTGA
>ChameleonLLK2_DN402_c1_g1_i1
AAGGGGAGGTTGGACGGGATTTTAAGATAGACTTTGCCTGACTTTGGAAGCTCCATTTGAGCAATTTTTTAGCTCCAATTTGCAAGAGAATGTGAAAAGCAAGATAAATGTTTTCTCCTTCATATATGGGGTTTTTAAATGAAGTTAAGATACTGGGTACAGTACTTTGTTTTGATATACTTATAAAAGGAGGGTTGAGGCCTGTTGGAATTTGTATGCAGATATTCTGCAATGAGAATTTGCTACTGAAAAAAGGGCTGGGAGGGCTGGGGAGAAACAGCGGATTTTGGTTTATTAGCAACTTCTCTTGGAGTAATATGTACACAAATTTTAAGGTATTCTTCAATTTCCATCCAAAGTGGAACGGTTAACAGTACAGTACTGTAGTTTGTTTGATTATTTGAAGCCTTGTAAGAGATATGAACTGCTGTTTGTTCAAGATAATCTCTCATTCTACACCTAAGAAATATGCCTGGGTGAAAGAAGATATTGTAAAATACCAGGGTGATCAAAAAAGGCATTGTTTCTGATAGTGCAATTGTTAGAGCTGTTCTAAATCCTAACATTATATTTCCAAGGTCTTTCAGATATGAAGAATTTATTGTATTGTTTTTTTATAAAAATGTCTTCATGAGCGGTCTAAAAAGTCCAATTTTGACCTGAGTTTTGAATTTTTTATGATTATTGAAATCTATTTTTCCTGTTATCCATGTAAACACAAGCAGCACATAACACAACATAAAATTACAGGCTGATCTGTAGATAAAGAGCTGAGTTTTTCTTCTCAGTAAATGCCTGTTCCCCCCAAAAGTAGTGAATTAACCAGGCGGGTGCCATTTGATCAGCAGCCTAATGAAAATTCTGCTTACCTATATGTAAAGGAATGGAGATTTTCCTTGGCAGAATGTGCATCTGGTTAATAAAATTTCTTTCTTTTTTCCCCCCAATGAGGAGACCATTATTAGGCGTGACTTTTAATTGTAATTTGCCTATAAGTATCTGGTTTATGCAGGAATGAAATGAATATGCTATGCTGATTAATAATGCTTTGAAAATAGGATCTCATGAGGTAACAATAGGTAAAATAAACACATGCAGGGCTCAGGCTAGCAGTTATTTGTGAAATCCTTCTGCTTCTAACTGCCAACTTTTGTGGTTTTGTGAAAGAGAATGGGGAAGTTGTAGGGTTCTGATGTTCAGCCCTAATATAATGCCTATATTTTATAGTGAGACACGAGCAGTGCAATGAGCTCTCTTACCACAGAAATAGTTGGAAATTGATATGAGACATGCTATCTTTTTAATAAAAAGGTGTTTCTCACATCATTTTTTAAAAAAGGAAGACTTTCATTGGGTAGCCATTGCCAAAAATTACAATAAATAAGGGAGAATTAGTATAGGTGTTCACAAGAACTTCAACATGGTTTCTAATTTGTTGCCTGACTCATTGTCATTTAAGAAAATGGCAAGAAAATGGTACGTACTTTCTGGAGCTTGAGAATTTTTGGGGC
>ChameleonLLK2_DN1119_c0_g1_i1
AAGGAAAGAACGAGATACTGTCTTTGTATTGTTCTTACTTTTTTCCTTTCTCTCTTTTCCTTGCTTCTATCAACGTCTACCATTTCTCTTCATCAACAAAGAGCAAAAGTATGTGAGTTTACAAGGACTTTGAATGCTTAGGTTCTATTTATGTTTGTGAACTTTTGAAATTTTCATTACAACGGTATGAGCGATGCTTGTCTAATCTTTCATAAAGAATGCGTCACTTTCAACACCGGGTGTGGTTATTGAAAAGGGTCTTTATGAAGAGCCGGTGCCATCCTTTAGGTCGCTGCTACAGAAATAATGTACTTCATGTATCCTCCCCTCCAAGATCTCTCTAAAGCAGAAGATCTCAGGCAGCTGTGGTACTGGGAATCTAATGGAAGTCCCAACACAGGTATGCCTGTGCTGGTCCTAGGGGACTATAGTTAAGGTTTGTCCAGGTCGTGGGAGAGTCTGAGGCGATGATTCCTGATTGGCAACCTAGTCCCTGTCCCAGAATTTGTGGAAGTCTGATAAGGTTGGTGTGATAAATGGATAGAAGGAAAGAGAGATGGATACAAAGAACAGAAAAAAAGAAGGAAACGAGAGAGATAGACACAAGGGAGGGGGAAAAAGTACGAAAGGGAGAGAGAGATGGAAGAAAATGATGTAAGGAATGAAGAGGGATAGATGGAAAGGAGGATTGCTAGAAGCAAAGTAAATAAAGAGATGTATAGAAGGAAGAGATGGATGGATGAAAGAATAAAGAGACTAAGAGAAATAGATGGAAAGAAGGGAGAAGGGAAAGAATAAACAGGTACCGCAAGTACCTCATCGCTCAATCTCCTCTCTTCCCCGTGTCATACAGATGGTCCTCGGGCAGGAAGTAACGCTTACGCCTGGACTTCCAA
>ChameleonLLK2_DN1883_c0_g1_i1
TCCCCTCTCATCCCATCCAGTCCAGCATTCTGTATCACACAGTGGCTCGCACTAGCTCAAGATACCTCCAAGGTCTCTTAAAGAACTTGGATGTGCTCACACTGCTAAATGCTTTGCTTTTTCCAAGATCCTAAGGTTTCTTTTTCAGATGAGAAGCCCACCTAGGGACTACCATCGGGAAGAGAGGGGATGTGTTAGGATCTTGGTTTTAGACCTCATCTTTAGGCTTTACAGGCCTGGCTAGGCCAAAACAGGACAAGGGTAAAACTTTGGCCAAGCAGTGTAACTCCACCCTTTCTCTATCTCTGCACACGGTACCTTGCCTATCTCTGCACACAGCACATTGAACTTTTCACTCTCTTAGGAGGGGTAGGAGTGATCTTTCTAATTGGATAATGAGTTATCCACTCTGTCACTAGTACTTTATTTTAGGATAGGAGTGGCCCATCTTGATAAGTTCTACTTATCTAGACCAAGCCCCTAGGGTAGGTCTCTTTAGGGTATTTAAGGTGTTACCCAAGACCTTTGGGTTTTGTCAGTACGTTTCCTCAATTCTAAAGGAGCTAGCCTTGCCCAGGGCTATGCCAAAGGGTACCCAAGAAACTAACTATCTTTTCCCTTTTATTTCTGTTTCATTCTGTTTCATGCTGTTCTTACTTTGTAGATGCTATACTTAATAAGCTGTTACTAAACGGACTTATTGACTGGACTTCAGTTATTCAGGCATGCTCTCTGCTCTGGTGTCTCAAAGCATACTCCAGGAAATGGTTCATTATTGATTCCGCTCAGCTGGCTATTGGTACCGGATTGAGGAGGTGATAGGAGACTGCACTGGGAGTATGCGTGCTGGAACAAGCTAAGCAGCTCTGAATCGTGACATGCCTCCCATTCCCATGTCCTGGTCGGCTGAGGTCCATGACAGCACCCTTCCAT
>ChameleonLLK2_DN1333_c0_g1_i4
TAAAATTTTCAATTTCTCCCCCCCCCCCAACCATCTCTCTCTCACACACTCACATGCACACACACGCTTTCTCAATAAAAACACACCGAGAAATAAAACTCTTACCTGTGTGGTTTCTTTGTCCACTTCAGTTTCCAGGGTTTCATTTAAAGCTGACTTCTCTTCATCTTCCTTTTCTTCCTCTTCCAAAAGGCCATCAAGGTATAACCGGTCCGGAGACCAGGTAGGTCCAAATGCTTCCTGCTTTGTTTTCCCACTGCTTGGTTTGGCGGCTTTGAAAAGCATCCCACCATCTACAACATCTACAGGTTTTGGAAAACCCTCAACAGATTCCATAATAGTTGAAGACCTCATGGTTTGCAGCTTTTGGAATAGTCCTTTTAGATCGCACTCACGGCTACAGTAGGTCCACTGCTCGCTACATTCCAAACAGCATTTTGTCGGGGTGGTGCTTTCGGGATCTGAGTCTTGACCAGCTGTAAAAATGGCTACTGGTAAGCTCTCTCCTGCAGAAAAACGTTTCTTTCTACCTTTCTGAAAATCTGTAGAAAAATCCAAGTCTAATGAGTTGGTTTTCGGACTCAAGGGTGGAAACGAAAAACCCTTAGGCTGCAGGTTAGACTTGTTCACCTTTTTGGGTTGCTTCTTTGAGGGTGCACTGGGTAGGGACATATTCACAGCACTCACATCTATATCAGGTGATGGGGTGCTTACATGTTTTGCCAAAGTCCTCTTCCTCTGTTGTATTTTTGTCTTTTTATGTGGTAAAGAAAGGTCCGTGGTCTTCATTGGCCTGCTTGTCATCTTTACGTCTGCTCCTCTGAACTTGTCCGGGCACGCCAAAGGCCAAACCTGTTTCAAAAGGGGAGTCTCTGGGGAGGTCATATAGGTTACAGAGGGTATCGCGTGTCCCTACACAACCAATCAGCGCTAGGGTTGCCCTGCCATCATTTCCGGGGCGGCATGCCACATGTTCCAGGTCAGGGGTATACCTGAGGGTGGCCATTTCCGCTTCCGGGTGGCCTGGGTGGCCTTTCCTTCCACGTGGCGTCCGCCATGCTGCCTCCGGTAATGGAGGCTAACAATGTACTTCCGGTCATGGGGGCAAACAAAAGCACATGGCATTGATGTCACTTCCGGTCATGTGGGCAAACAAAACATGGCGTCGATGACGTTACTTCCGGTCATGTGGGTAAACAAAACATGGCGTCGATGACGTTACTTCCGGTCACGTGGGTAAACAAAACATGGCGTCGATGACGTCACTTCCGGCCACGTGGGTAAACAAAAGCACATGGCATCGATGACGTCACTTCCGGTCACATGGGTAAACAAAAGCACATGCTGTGACGTCACTTCCGGTCACATGGGTAAACAAAAGCACATGCTGTGACGTCACTTCCGGTCACATGGGTAAACAAAAGCACATGGCGATGACGTCACTTCCGGTCACGTGGGTAAACAAAACATGGCGTCGATGATGTCACTTCCGGTCACATGGGTAAACAAAAGCACATG
>ChameleonLLK2_DN2131_c0_g1_i4
TGAAAAATTTTTAAATTCATATAACTCCCCATGCTAAGATTTGTTACTAAAAACTCTCAAGATAAATCGTCTGATCTATTCTCTATTTGTTCTGATCGCGGAACTTTTGTTGCTCATAATAGAGTTCGGACTGATTTCAAGTTTGACAACTTAGTATTCAACCGAGTTTATGGTGTTTCTCAAAAATTTACGTTAGTCGGTAACCCGACAGTCTGCTTTAATGAAGGCAGTTCTTACCTAGAAGGTATTGCTAAAAAGTACCTAACTTTGGATGGAGGACTTGCCATTGACAATGTCCTCAATGAGTTGAGATCCACTTGCGGTATCCCAGGTAATGCTGTTGCGTCTCATGCGTATAATATTACATCCTGGCGTTGGTATGACAATCACGTGGCACTGTTGATGAACATGTTGCGTGCTTACCACTTACAAGTATTGACTGAACAGGGCCAATATAGCGCTGGAGATATCCCTATGTACCATGATGGACATGTCAAAATCAAGCTACCAGTGACTATCGATGACACGGCAGGCCCAACACAATTCGCTTGGCCTAGTGACAGGTCTACTGATTCGTATCCTGATTGGGCACAGTTTTCTGAATCATTTCCATCAATCGACGTCCCGTACCTAGATGTTAGGCCATTGACCGTAACGGAAGTCAATTTCGTGCTTATGATGATGAGTAAGTGGCATAGACGTACTAACTTAGCGATAGACTACGAGGCACCCCAACTAGCTGATAAGTTCGCTTACCGCCATGCGCTTACTGTTCAAGACGCTGACGAGTGGATAGAAGGCGATAGAACTGATGACCAGTTCCGCCCCCCCTCGTCTAAAGTAATGTTATCGGCACTTCGTAAGTACGTGAACCATAACAGGCTGTACAATCAGTTTTACACTGCAGCACAACTGTTAGCTCAAATTATGATGAAACCTGTCCCTAACTGCGCTGAGGGCTACGCTTGGCTGATGCATGACGCATTGGTCAATATACCAAAATTTGGGTCTATTCGAGGAAGGTACCCCTTTTTGTTATCAGGAGATGCAGCGTTGATTCAGGCTACAGCCCTAGAAGACTGGTCTGCTATCATGGCGAAACCCGAGCTGGTGTTCACTTACGCGATGCAGGTGTCAGTAGCGTTAAACACCGGACTATACTTACGTCGCGTTAAGAAAACAGGCTTCGGCACAACTATAGATGACAGCTATGAAGATGGAGCGTTTTTGCAACCGGAGACGTTCGTTCAGGCCGCACTAGCATGTTGTACCGGACAAGATGCGCCCCTAAATGGGATGTCAGATGTGTATGTCACTTATCCAGATCTTCTAGAATTTGATGCTGTTACACAAGTACCCATCACGGTCATTGAGCCCGCTGGCTATAACATTGTTGATGATCATTTAGTGGTTGTGGGTGTACCTGTGGCATGTTCACCATACATGATATTTCCAGTAGCTGCGTTTGATACTGCAAATCCTTACTGTGGGAATTTTGTCATTAAGGCTGCTAACAAGTATCTCCGTAAGGGTGCCGTGTATGATAAACTCGAAGCATGGAAGTTGGCCTGGGCACTGAGGGTAGCCGGGTATGACACTCACTTCGAAGTGTATGGCGATACACACGGCTTAACTAAGTTCTATGCTGACAACAGTGACACATGGACACACATACCTGAATTTGTCACTGACGGTGACGTGATGGAAGTATTCGTTACTGCCATCGAACGCAGAGCTAGACATTTCGTTGAACTACCTAGACTGAATTCACCAGCATTCTTCAGATCTGTAGAAGTCAGCACCACTATATATGATACTCAAGTGCAGGCTGGTGCGCATGCGGTGTATCATGCTAGTCGAATCAATCTTGATTATGTTAAGCCTGTTTCGACCGGCATTCAGGTGATCAATGCGGGCGAACTTAAGAACTACTGGGGTAGTGTGCGTCGTACTCAGCAGGGTTTAGGAGTGGTAGGTCTTACGATGCCAGCCGTAATGCCTACCGGAGAACCTACAGCTGGCGCTGCCCACGAAGAGTTGATAGAACAGGCGGACAATGTTTTAGTAGAGTAAACGTAATCGAACCCTCACACGGACCCCGCCCTACAAGGTACATACTGCAGGAACCAGGTACGTACCCTGCGTGGATTAGATTCAGGAACAGAGTACAAGCTGTATCGCGTCAGAAAGCCACTCACTTCTTGTTTGACATCGTACCTGCTGCAGTAATTAGTGATTTTACTACGTCTGACACGTCTTCGTTTGCATACAAATCGCACACCTACGCTGCAAATGTAACAGCATTGAGGTTCAGTGACACTTATGCCTTGTACGTACAGACTGATACCAACATGACAATTTTAAGCCCAGCGGCGCGTCGCCAGGCTTCTGCGACGTACTCACAGGTGGCAGGGTTTTGTTATAACACACCTACCGTTATGGATTCGCTAGCGAATATCTTGGACGTAGACCGCAATATACGACCCAAACACTTCAAGGGTTTACGGCTATACACCAGGTCTAAGGTCACTGCTCAACATCATACTCACTTGCGGCCAGACGAGCTAGTAGAAGCGGCCGCAAAGGTCTCGCCTAGACGTAAATACTACTTAATGTGTGTAGTTGAGCTGCTCGCGAACTTACAAGTAGATCTTGAAGCAGCAGTAGCTACTATTCTCGCATATGTCCTGACACTAAGTGAAAAATTTGTACCAATTTTCTTGGATTCTAGAGCAATATGGGTCGGTGAGCCTGGGCCTGATGCTCTGACTGCACGTCTCAAGGCCAGTAGTGGGCAGATCAAGAGCATACACACGGCTGATTACGAACCACTCACTGAACTATTCGAGTTAGCAGTATTGATGAACCGAGGTGTTGGCCATGTCTCTTGGCAAGCTGAAAAGGATCATCGCTTGAATCCCGACGTGGCTGTAGTTGATCAAGCACGGCTATATTCGTGTGTGCGCGACATGTTCGAAGGATCAAAGCAGACGTATAAATATCCCTTTATGACGTGGGATGACTACACTGCAAACAGATGGGAGTGGGTTCCAGGTGGCAGTGTCCACTCTCAATACGAAGAAGACAACGATTATATCTATCCTGGTCAGTATACTAGGAACAAGTTCATAACTGTTAACAAAATGCCCAAACACAAAATATCTAGAATGATAGCATCACCGCCTGAGGTACGAGCCTGGACGTCGACGAAGTACGAATGGGGCAAGCAACGTGCTATCTACGGGACGGATCTACGAAGTACTCTGATAACTAACTTTGCAATGTTCAGGTGCGAGGATGTTCTCACTCACAAGTTCCCAGTAGGTGACCAGGCAGAGGCAGCAAAGGTGCACAAACGGGTGAACATGATGCTGGACGGTGCCTCTAGTTTCTGCTTCGATTATGATGACTTCAATTCTCAGCATTCAATAGCTAGTATGTATACGGTTTTGTGCGCTTTCAGGGACACATTTAGTCGCAACATGTCTGATGAACAAGCAGAGGCGATGAACTGGGTGTGTGAGTCCGTCAGACACATGTGGGTACTAGATCCTGATACCAAGGAGTGGTACAGACTACAAGGTACATTACTGTCAGGATGGCGGTTAACCACATTTATGAATACTGTGCTAAACTGGGCGTATATGAAATTAGCTGGCGTATTTGATCTGGATGACGTTCAAGACTCGGTACACAACGGTGATGATGTTATGATTAGTCTCAACCGCGTGAGCACAGCAGTAAGAATAATGGACGCTATGCACCGGATAAATGCGCGAGCACAGCCGGCGAAGTGTAACTTGTTTTCGATAAGTGAATTTCTGAGGGTGGAACACGGTATGAGCGGAGGCGATGGTCTTGGGGCTCAGTACTTAAGTAGGTCTTGTGCTACTCTTGTACACAGTAGGATTGAGTCTAACGAACCACTGTCAGTAGTACGAGTTATGGAAGCAGACCAGGCTAGATTGCGCGACCTGGCAAACAGAACGCGGGTACAATCTGCGGTAACAGCGATAAAAGAACAATTCGACAAACGTGTCACTAAGATATTCGGAGTTGGTGATGACGTTGTGCGCGACATACACACAGCTCACAGGGTGTGTGGCGGTATCTCGACTGATACCTGGGCACCGGTTGAAACTAAGATAATAACAGACAATGAAGCATATGAAATACCATACGAAATAGATGATCCATCATTTTGGCCAGGGGTAAATGATTATGCTTATAAAGTCTGGAAAAATTTCGGAGAACGACTCGAATTTAATAAAATTAAAGATGCCGTAGCTAGAGGGAGTAGGAGCACTATAGCACTGAAACGTAAGGCTAGGATAACATCTAAGAAGAATGAATTCGCTAACAAGTCGGAATGGGAAAGAACAATGTACAAAGCCTATAAGGGTTTGGCAGTCTCATACTATGCTAACCTGAGCAAATTCATGAGTATACCACCAATGGCGAACATTGAATTTGGGCAGGCTAGATATGCTATGCAAGCAGCCCTTGATAGTTCTGATCCACTCCGGGCATTACAGGTCATACTGTAATTGCCAAAAAGATAATGGGAAT
>ChameleonLLK2_DN1012_c0_g1_i1
TGCATATGGGTAATTCCCATTATCTTTTTGGCAATTACAGTATGACCTGTAATGCCCGGAGTGGATCAGAACTATCAAGGGCTGCTTGCATAGCATATCTAGCCTGCCCAAATTCAATGTTCGCCATTGGTGGTATACTCATGAATTTGCTCAGGTTAGCATAGTATGAGACTGCCAAACCCTTATAGGCTTTGTACATTGTTCTTTCCCATTCCGACTTGTTAGCGAATTCATTCTTCTTAGATGTTATCCTAGCCTTACGTTTCAGTGCTATAGTGCTCCTACTCCCTCTAGCTACGGCATCTTTAATTTTATTAAATTCGAGTCGTTCTCCGAAATTTTTCCAGACTTTATAAGCATAATCATTTACCCCTGGCCAAAATGATGGATCATCTATTTCGTATGGTATTTCATATGCTTCATTGTCTGTTATTATCTTAGTTTCAACCGGTGCCCAGGTATCAGTCGAGATACCGCCACACACCCTGTGAGCTGTGTGTATGTCGCGCACAACGTCATCACCAACTCCGAATATCTTAGTGACACGTTTGTCGAATTGTTCTTTTATCGCTGTTACCGCAGATTGTACCCGCGTTCTGTTTGCCAGGTCGCGCAATCTAGCCTGGTCTGCTTCCATAACTCGTACTACTGACAGTGGTTCGTTAGACTCAATCCTACTGTGTACAAGAGTAGCACAAGACCTACTTAAGTACTGAGCCCCAAGACCATCGCCTCCGCTCATACCGTGTTCCACCCTCAGAAATTCACTTATCGAAAACAAGTTACACTTCGCCGGCTGTGCTCGCGCATTTATCCGGTGCATAGCGTCCATTATTCTTACTGCTGTGCTCACGCGGTTGAGACTAATCATAACATCATCACCGTTGTGTACCGAGTCTTGAACGTCATCCAGATCAAATACGCCAGCTAATTTCATATACGCCCAGTTTAGCACAGTATTCATAAATGTGGTTAACCGCCATCCTGACAGTAATGTACCTTGTAGTCTGTACCACTCCTTGGTATCAGGATCTAGTACCCACATGTGTCTGACGGACTCACACACCCAGTTCATCGCCTCTGCTTGTTCATCAGACATGTTGCGACTAAATGTGTCCCTGAAAGCGCACAAAACCGTATACATACTAGCTATTGAATGCTGAGAATTGAAGTCATCATAATCGAAGCAGAAACTAGAGGCACCGTCCAGCATCATGTTCACCCGTTTGTGCACCTTTGCTGCCTCTGCCTGGTCACCTACTGGGAACTTGTGAGTGAGAACATCCTCGCACCTGAACATTGCAAAGTTAGTTATCAGAGTACTTCGTAGATCCGTCCCGTAGATAGCACGTTGCTTGCCCCATTCGTACTTCGTCGACGTCCAGGCTCGTACCTCAGGCGGTGATGCTATCATTCTAGATATTTTGTGTTTGGGCATTTTGTTAACAGTTATGAACTTGTTCCTAGTATACTGACCAGGATAGATATAATCGTTGTCTTCTTCGTATTGAGAGTGGACACTGCCACCTGGAACCCACTCCCATCTGTTTGCAGTGTAGTCATCCCACGTCATAAAGGGATATTTATACGTCTGCTTTGATCCTTCGAACATGTCGCGCACACACGAATATAGCCGTGCTTGATCAACTACAGCCACGTCGGGATTCAAGCGATGATCCTTTTCAGCTTGCCAAGAGACATGGCCAACACCTCGGTTCATCAATACTGCTAACTCGAATAGTTCAGTGAGTGGTTCGTAATCAGCCGTGTGTATGCTCTTGATCTGCCCACTACTGGCCTTGAGACGTGCAGTCAGAGCATCAGGCCCAGGCTCACCGACCCATATTGCTCTAGAATCCAAGAAAATTGGTACAAATTTTTCACTTAGTGTCAGGACATATGCGAGAATAGTAGCTACTGCTGCTTCAAGATCTACTTGTAAGTTCGCGAGCAGCTCAACTACACACATTAAGTAGTATTTACGTCTAGGCGAGACCTTTGCGGCCGCTTCTACTAGCTCGTCTGGCCGCAAGTGAGTATGATGTTGAGCAGTGACCTTAGACCTGGTGTATAGCCGTAAACCCTTGAAGTGTTTGGGTCGTATATTGCGGTCTACGTCCAAGATATTCGCTAGCGAATCCATAACGGTAGGTGTGTTATAACAAAACCCTGCCACCTGTGAGTACGTCGCAGAAGCCTGGCGACGCGCCGCTGGGCTTAAAATTGTCATGTTGGTATCAGTCTGTACGTACAAGGCATAAGTGTCACTGAACCTCAATGCTGTTACATTTGCAGCGTAGGTGTGCGATTTGTATGCAAACGAAGACGTGTCAGACGTAGTAAAATCACTAATTACTGCGGCAGGTACGATGTCAAACAAGAAGTGAGTGGCTTTCTGACGCGATACAGCTTGTACTCTGTTCCTGAATCTAATCCACGCAGGGTACGTACCTGGTTCCTGCAGTATGTACCTTGTAGGGCGGGGTCCGTGTGA
>ChameleonLLK2_DN193_c0_g1_i1
GATATTTGTGAAGGCGGTACGCATTGGTCAACTCAATGCATATTATGTAGACTATAAGAACGTCACAAATTATAGTCTTAAAACCGCTGCTCAAGTAGGAGCGACGATATCAAATAACTTACGCCACGGATTTGTTGACAATCAACAAGACGCATACACGCGCTTGGTTGCCAACTACTCTGATACGCGGAAGTGGATACGTGACAATTTTACATATAATTATAATATGGAGAAAGAAAAGTATAGGATAACTCAATACCACCACACACATGTGAGGTTGAAAGATTTGTTTCCATCCAGGAAAATAGTTAAACTAGAGGGATATGAAGCCTTGTTGGCAATGATGCTAGACAGGTTTAACAACATAGAGTCAACACATGTAACTTTCTTCACATATTTAAGAGCACTACCTGACCGTGAAAAAGAAGTCTTTATTAGCTTAGTCTTAAACTATAATGGCCTTGGCAGAGAGTGGTTGAAGTCTGAAGGTGTTAGGGCTAAGCAAGCACAAGGTACTGTGAAATACGATATGAGTAAACTATTTGAACTGAATGTACTAGAGAACAGAGTTGACGAAGAAGTTGACTGGGAGAAAGAGAAACGCAACAGGACAGATATCAAGACTGTTAACATAAGTTATGCAAAAGTTCTCGAACATTGTAGAGAGCTATTCATCATGGCGAGGGCCGAAGGGAAACGGCCAATGAGGATGAAATGGCAAGAGTACTGGAGGCAGAGAGCAGTTGTAATGCCAGGTGGATCGGTCCACAGTCAACATCCAGTCGAACAGGACGTGATTAGAGTATTACCCAGAGAAATCAGAAGTAAGAAGGGGGTGGCAAGTGTCATGCCATACAAAGAACAGAAGTATTTCACGTCCAGAAGGCCGGAAATACACGCTTACACTTCAACGAAATACGAGTGGGGAAAAGTGA
>ChameleonLLK2_DN87_c0_g1_i1
TAAGCTAATAAAGACTTCTTTTTCACGGTCAGGTAGTGCTCTTAAATATGTGAAGAAAGTTACATGTGTTGACTCTATGTTGTTAAACCTGTCTAGCATCATTGCCAACAAGGCTTCATATCCCTCTAGTTTAACTATTTTCCTGGATGGAAACAAATCTTTCAACCTCACATGTGTGTGGTGGTATTGAGTTATCCTATACTTTTCTTTCTCCATATTATAATTATATGTAAAATTGTCACGTATCCACTTCCGCGTATCAGAGTAGTTGGCAACCAAGCGCGTGTATGCGTCTTGTTGATTGTCAACAAATCCGTGGCGTAAGTTATTTGATATCGTCGCTCCTACTTGAGCAGCGGTTTTAAGACTATAATTTGTGACGTTCTTATAGTCTACATAATATGCATTGAGTTGACCAATGCGTACCGCCTTCACAAATATCATCTCCCCCCTATGGAAGATCCACTGCTGCGCCAGCCCTTGCTGTGTGAAACAGTGACCCTCTCCGTCATCTACAATCCGGTTCGCAATACTACAAGCTTTGATAAGCACGTGTGTTGCTTCTAAACAATTTTGTGCCACATTATCACCGTTCAAATACAATGGCACAATGTATTTGACCGTACCAATATCTAAGTCCTCATCGTCTTCGACACCTATTCTATATCCGGTGGAAGTTCGTCCTCTCCTATAGGATTGATTGGTTCCGCGTCCACTTCTGATATCTGTAGTTGTTCCTGATGGTGTAAGGATGGCATATTGCTGCCCGACAAACTTGGTATCGCGTAAGCTGCTACACGAAAATCCAACTTCTCAGTAATCTTAAAAGGTTTTAATCTGAGCGTTTCATCCATTGCACGCAATCTTTCAGCAGCATCTCGATAATTGCCAGTAGCTATGGTCCTGACTGACCCCCCTGTCATATA
>ChameleonLLK2_DN317_c0_g1_i1
GTAGTATCGTATGTACTCTTTGTTCTCAGGTCTTATGTGGTTGCCTGTATATCATGTAAGGACAGCAAGCCATTTTGTAGGATCACCTGATTTGGCTAGCACATTAGCTTTTGCAGGATTGATTTTGCTAACAACCATTACTAAGTTGCTCACACCCATACGAATCCTGTTGACTATGTGTAGTCCACTCATCCCCTTCCAAGCATGTCTCACCGCTCTTTCATGATATGCTGCGCTTAGGTCCCTAAACGCGCTTACGACCGTTTTCTTCTTAACATTATAAGCCTTGGTCAATGACTCTACAACGTGTTTCTTTGTGATAGCATCAGCTATCTCGGAAAAGTTAGTTTTCAGGAATGCAGTATAATCGCCAACCCCCTTGTCAATCAGTTTGGCAATCATCCTTGTCTTCTTATAACTATCTATATTCTCAATGTCAACCTCCCGTAACACTATCTCTGATACCCTACCCTTTTCTTGCAAACCGCCACATGATATGTCCATCGTTATCAGATTGTCAACAATGTCCTTCTCGACATTGAACAACTTTCTAGCAAAAAATAATTGCTTACGATAGAGTGGCTTCATGCTATCAGTGCTTGCGCCACGAGCTAAAATCTCGTCATATCTGGTTTTGTAAGCAGATACTAGGTTGCGCAATGTCAGTGGTGCATCAGACTCAACCCTACTATGCGTGAAAGTAGCAATCCCTCTTGTTAAATACTGACTGCCAGTACTATTTTTTGCACGCATATCAACTCTCAAAAACTCTGCTATCGTACCAATGTTCATTTTAGTTGTATTAGCGCGGACTCCCGTGGCTGCGGCGTTTTTGATCAAAGAAATACCGTCAGCTATTGTCCTTATCCCTGCAAAGACATCATCACCATTATGGAGACTCGTTGGCACTAGTGAGTTTATACCTGCATTAGCCAGGTAGCAATAGTTCAACGCCGTATTGATAAATGTTGTTAATCGCCAGCCACTAAACAGTGTCCCTTTAACATCATAAGTCTCACCAGTGTTAGTTTGGTGAGCGACCATTCTATCTACCGAGTTTCGTGTCCACTTTGCCGCCTCTATCTGGTCATCTGTTAACTTATCGTGATAGACAGATATCCATGCATCAATCACTGCTTGCATGGCTTCCTTTGAATGTTGGCTGTTGAAATCATCGAAATCGTAACAGAAAGGGATCAATGAGTGAGT
>ChameleonLLK2_DN86_c0_g1_i1
GACCCAATGCATTTATGTCTAACACAGTTGCTTTTATAGGAAACTATGAAGGTATTATTGTTGATGACATTCCGATATTGGATGGTCTTAGGGCCGACATTTTTGATACTCATGGTGACTTAGACATGGGCCTCGTTGAGGATGCATTGTCTAAGAGTACCATGATTAGAAGGAATGTACCAACTTATACTGCTTACGCGAGTGAATTACTGTATAAGAGAAACCTTACATCTCTATTTTACAATATGCTCCGTTTATACTACATTAAAAAATGGGGCAGTATTAAGTATGAAAAAGATGCCATCTTTTATGATAATGGCCACGCCTGTCTTTTAAACAGGCAATTGTTTCCAAAGTCTCGTGATGCTTCTTTGGAATCAAGCCTCTCTTTACCTGAGGCTGAAATTGCAATGCTTGATCCTGGCCTGGAATTTCCAGAAGAGGATGTGCCTGCAATTTTATGGCACGGCAGAGTGTCATCCAGAGCAACGTGTATCTTAGGGCAAGCTTGCTCAGAGTTCGCGCCTCTGGCCCCCTTATCGATTGCGCATTATTCACCACAATTGACGAGAAAACTATTTGTCAATGCGCCCGCTGGGATTGAGCCTAGCTCCGGGCGGTATACTCACGAGGATGTAAAAGATGCGATTACGATCCTTGTGTCTGCAAACCAGGCTTATACTGACTTTGAGGCAGCATACTTGATGCTTGCTCAAACGTTGGTCTCACCTGTACCACGCACTGCCGAAGCAAGTGCATGGTTCATCAATGCTGGCATGGTCAATATGCCAACTTTGTCATGTGCAAATGGTTATTATCCAGCACTGACCAATGTCAATCCTTACCACCGGCTAGACACATGGAAAGATACGTTAAATCATTGGGTGGCTTATCCCGACATGCTGTTTTACCATTCAGTGGCAATGATTGAGAGCTGCTATGTTGAACTCGGGAATGTGGCTCGTGTGTCAGACAGTGATGCAATAAACAAATACACTTTCACTGAGCTATCAGTGCAAGGACGGCCTGTTATGAATCGAGGAATTATTGTAGATCTGACACTTGTGGCAATGCGTACTGGTAGGGAGATCTCACTACCTTACCCGGTCAGCTGTGGCCTGACCCGTACAGACGCGTTATTGCAAGGTACTGAGATTCACGTTCCAGTTGTTGTCAAAGATATTGACATGCCCCAGTATTACAACGCGATTGATAAGGATGTTATTGAGGGGCAGGAAACTGTGATTAGAGTGAAACAGCTGCCACCAGCTATGTATCCAATTTATACTTACGGCATCAACACTACTGAATTCTATTCTGACCATTTTGAAGACCAGGTACAAGTTGAAATGGCACCAATCGATAATGGAAAAGCAGTTTTTAACGATGCAAGAAAGTTTTCGAAATTTATGTCCATAATGCGCATGATGGGGAATGATGTTACTGCTACTGATTTAGTTACAGGTAGAAAAGTGTCGAATTGGGCCGACAACTCATCAGGGCGTTTCTTGTACACGGATGT
>ChameleonLLK2_DN1954_c0_g1_i1
GGCATCTATTCTTCTGTGCTCAGTCACCTCGGCGCTCCTAATGGTCCAGTTCTCACACCCTTGCATTACCACAGGGAATACCCTTCCTTTGACTATACAATTTTTTTCTTTTCAAGCTGATGTCTCTACTTTTCACTATATTCCCCAGGTTTCTCATAGGTTGTCTCCCAAGAATCAGTTGTCTTTTTATTTCATGGCTGCTGTCACCCTCTGCAGTGATCTTAGATCCTAAGAAAGTAAAATCTGCCACGGCTTCTACTTCTTCATGAAATGGCTAGACACCATTGTAGACACAATGGGCACAGAGCTGGGTAAACTGTGGAGGATGGTGGGGGCCAGAGGTGTATTTCACAATAACTTCTTCCAGCCAGGCAAATTTCTTAGGTACAGTATAAAATGAGAGGTTATCTTGAACAACCAGCAGCTCATGTCTCTTACAATGTTTCAAATAATCAAACAAACTACTGTTATGTCTTCCAGTTTGGATGGAAATTGAAGAAAATCTTAAAATTTGTATACCTATTCCTCCAAGAGAAGTTGCTAACAAACCAAAACCAGCTGTTTCTGCCCCACCCTCCTTTTTTGGTAGCAAATTCTCATTGCAGAATACCTATACCTGTACAGTATACAAATTCCTACAGACCTAAACCCTCCTTTTATAAGTATATCAAAATAAAGTACCTGAGGCCTAGGGGCGTTCCCCCCCCGGCTCTACATGGTCTCATGGTACATCCCCTTGGGGAGACAGGCCAACCAATCAGGAAAACTCACAAGCCCTCCCAGAAGCACCGCCCTATGGGAGGAGGCAAGCCTAACCAATCAGCTATCCCCATGTGGAGGCGGGCGGGGTTTTGAAATCCTTTTTAGAGCTCATCTCACTGCAGCTCAGCTCAGTCACTCAGCTGCAGACACAGAGGCCAGACAGAAGCCAGATGCTCCCAACAGAAGCCCTCCGATGTGAAGCCCTCCACCACTC
>ChameleonLLK2_DN1469_c0_g1_i2
AAAAGCTGTTTTTGAGACGGCTCGTTCACCTTCATCACTCTATATCTCCGTCCCGATGGCAAAAGTTCAAAGAAGCGGTGACCAGGATGTGTTGAGTCTCCTAATATATCTGGAGCTTTTTTGTAACACTTGATGTTATAAATTTGTTCCAAAGTGGAGAGTGAACAGCCAATGATACTCTCCGCTGTCCTTATAATTTTGTGCAACAGCATCCTATCCTGGTTTGTACAACTTCTGTACCACACACATAATCCATAGGTGAGCACACTCTCAATGGCACAATGATAGAAGGCAAGCAGCAGCTTCTGTGAAAGATTATTTTTCCTTAAAGTTCTTAAGAAATACAGTCTCTGCTGTGCCCTCTTTGCCAGCCCCCTTGTGTTGGCACTCCAGGACAGGTCCTCCTGTAACTCAACCCCCAGAAATCTAAAACTTGTTACTCTTTCCACACGTTCCATCAATCACCAGTTGCTGTATGTTGGTTCTCTGTCTCCTAAAGTCCACCACAAGCTCCTTTGTTTTCCTTGTATTAAGGAGCAAGTTATTAACTTTACACCACTTTGTCAGCTGTTCTACCTCATCTCTATAAGCCCCCTCACCCTCCTTATCAGAGATGAGCCCAATCACAGTTGTGTCATCTGCAAATTTCACAGTCCTATTGCTAGGATGAACAGAGACACAGTCGGATGTATAAAGAATGTAAAGAAGTGGACTCAGCACGCATCCCTGTGGTGTTCCTATATTAGTAGTGAGGATGTCCGAAATATAATGCCCCAACCGGACCCTCTGGGAACGATTTGACGGAAAATCCAATGTCCATCC
